# Supplementary material for: Genomic regression analysis of coordinated expression
Source: Nat Commun. 2017 Dec 19;8:2187. doi: 10.1038/s41467-017-02181-0 (PMC5736603; doi:10.1038/s41467-017-02181-0)
Supplement: Supplementary file 4 — Supplementary Data 1 [file 41467_2017_2181_MOESM4_ESM.xlsx]

## Sheet: Contents
Supplementary Data 1. Genes with different co-expressing genes in tumor vs normal tissue
Tab 2	Gene and gene family (from HNGC database), for which the enrichment of the top 100 co-expressing genes for the given gene in the given geneset is only significant in tumor samples
Tab 3	Gene and gene family (from HNGC database), for which the enrichment of the top 100 co-expressing genes for the given gene in the given geneset is only significant in normal samples
Tab 4	Gene and gene set (from MSigDB C2 Canonical Pathway database), for which the enrichment of the top 100 co-expressing genes for the given gene in the given geneset is only significant in tumor samples
Tab 5	Gene and gene set (from MSigDB C2 Canonical Pathway database), for which the enrichment of the top 100 co-expressing genes for the given gene in the given geneset is only significant in normal samples

## Sheet: tumor_MoreSig_GF
BRCA				COAD				HNSC				KICH				KIRC				KIRP				LIHC				LUAD				LUSC				PRAD
genes	set.names	tumor	normal	genes	set.names	tumor	normal	genes	set.names	tumor	normal	genes	set.names	tumor	normal	genes	set.names	tumor	normal	genes	set.names	tumor	normal	genes	set.names	tumor	normal	genes	set.names	tumor	normal	genes	set.names	tumor	normal	genes	set.names	tumor	normal
PCDHB8	Clustered_protocadherins	4.89988e-89	0.271716	ZNF93	Zinc_fingers__C2H2_type	3.62947e-118	0.852943	ZNF681	Zinc_fingers__C2H2_type	7.09433e-131	0.970564	PHB2	L_ribosomal_proteins	4.50055e-63	1	ZNF671	Zinc_fingers__C2H2_type	1.10359e-78	0.440256	SNHG5	L_ribosomal_proteins	3.3146e-80	0.250267	RPL31P11	L_ribosomal_proteins	4.98345e-75	1	ZSCAN18	Zinc_fingers__C2H2_type	4.08853e-128	0.254253	ZNF880	Zinc_fingers__C2H2_type	2.02596e-121	0.96676	ZNF544	Zinc_fingers__C2H2_type	6.17822e-95	0.251092
PCDHB2	Clustered_protocadherins	6.66121e-86	0.271716	EXO5	Zinc_fingers__C2H2_type	3.92016e-84	0.967236	ZNF468	Zinc_fingers__C2H2_type	3.06149e-128	0.676117	TOMM7	L_ribosomal_proteins	2.02799e-60	1	TPT1	L_ribosomal_proteins	4.38166e-69	1	TPT1	L_ribosomal_proteins	1.18384e-68	1	RPL9	L_ribosomal_proteins	3.7623e-72	1	ZNF649	Zinc_fingers__C2H2_type	1.9308e-113	0.444308	ZFP28	Zinc_fingers__C2H2_type	5.68225e-112	0.117502	ZNF610	Zinc_fingers__C2H2_type	6.78324e-91	0.0532137
PCDHGA7	Clustered_protocadherins	7.73965e-80	1	MSS51	L_ribosomal_proteins	2.60801e-77	1	ZNF83	Zinc_fingers__C2H2_type	2.82501e-118	0.263607	NACAP1	L_ribosomal_proteins	2.96829e-50	1	ZNF233	Zinc_fingers__C2H2_type	5.88578e-68	0.440256	EXO5	Zinc_fingers__C2H2_type	1.05507e-67	0.659733	DPH5	L_ribosomal_proteins	7.90182e-64	1	ZNF274	Zinc_fingers__C2H2_type	5.89295e-94	0.444308	ZNF433	Zinc_fingers__C2H2_type	1.06558e-88	0.241669	ZNF350	Zinc_fingers__C2H2_type	2.4397e-79	0.12371
PCDHGA8	Clustered_protocadherins	7.73965e-80	1	ZNF486	Zinc_fingers__C2H2_type	1.17514e-76	0.0507436	ZNF433	Zinc_fingers__C2H2_type	1.42924e-113	0.864596	ATP5G2	L_ribosomal_proteins	1.98358e-45	1	FBL	L_ribosomal_proteins	1.33503e-63	0.251321	RPL31P11	L_ribosomal_proteins	6.7196e-66	1	SH3RF3	L_ribosomal_proteins	7.90182e-64	1	ZNF585A	Zinc_fingers__C2H2_type	6.2014e-92	0.254253	ZNF876P	Zinc_fingers__C2H2_type	5.2554e-81	0.851312	ZNF738	Zinc_fingers__C2H2_type	2.4397e-79	0.0532137
PCDHA4	Clustered_protocadherins	7.73965e-80	0.271716	ZNF180	Zinc_fingers__C2H2_type	4.79886e-73	0.119169	ZNF28	Zinc_fingers__C2H2_type	1.91173e-102	0.132102	EEF2	L_ribosomal_proteins	1.98358e-45	1	EIF2D	L_ribosomal_proteins	6.24332e-61	1	EBPL	L_ribosomal_proteins	3.40634e-63	1	LTA4H	L_ribosomal_proteins	7.90182e-64	1	ZNF331	Zinc_fingers__C2H2_type	2.63414e-80	0.444308	PCDHA11	Clustered_protocadherins	2.63409e-79	0.274951	ZNF793	Zinc_fingers__C2H2_type	4.1697e-60	0.85719
PCDHB13	Clustered_protocadherins	5.19058e-74	1	PCBP2	L_ribosomal_proteins	5.71646e-66	0.256667	ZNF321P	Zinc_fingers__C2H2_type	3.26529e-98	0.455298	ADPRM	L_ribosomal_proteins	1.98358e-45	0.24844	PHB2	L_ribosomal_proteins	6.24332e-61	0.251321	POLR1E	L_ribosomal_proteins	3.40634e-63	0.250267	SND1	L_ribosomal_proteins	3.755e-61	1	RPL13AP3	L_ribosomal_proteins	1.43543e-73	1	ZNF274	Zinc_fingers__C2H2_type	1.82139e-75	0.117502	ZNF285	Zinc_fingers__C2H2_type	1.79076e-58	0.44055
PCDHB17P	Clustered_protocadherins	5.19058e-74	0.271716	EEF2	L_ribosomal_proteins	2.91175e-63	1	ZNF71	Zinc_fingers__C2H2_type	3.87583e-96	0.263607	FBL	L_ribosomal_proteins	1.98358e-45	0.24844	ZNF257	Zinc_fingers__C2H2_type	3.362e-61	0.12355	ZNF433	Zinc_fingers__C2H2_type	1.28354e-62	0.436587	PHB2	L_ribosomal_proteins	1.60487e-58	0.269499	ZNF140	Zinc_fingers__C2H2_type	5.36875e-73	1	ZNF878	Zinc_fingers__C2H2_type	1.16224e-73	0.96676	POLR1E	L_ribosomal_proteins	1.62688e-53	1
METTL12	L_ribosomal_proteins	9.39183e-72	0.253709	PABPC1	L_ribosomal_proteins	2.91175e-63	0.256667	ZNF600	Zinc_fingers__C2H2_type	4.52157e-90	0.263607	ZNF582	Zinc_fingers__C2H2_type	1.38493e-43	0.120212	QARS	L_ribosomal_proteins	2.62595e-58	1	FBL	L_ribosomal_proteins	1.54805e-60	0.250267	ZNF581	L_ribosomal_proteins	1.60487e-58	0.269499	MSS51	L_ribosomal_proteins	1.43543e-73	0.25602	ZNF614	Zinc_fingers__C2H2_type	6.16973e-65	0.117502	ADPRM	L_ribosomal_proteins	1.62688e-53	1
CLYBL	L_ribosomal_proteins	3.53557e-66	1	HNRNPA1	L_ribosomal_proteins	2.91175e-63	0.256667	TPT1	L_ribosomal_proteins	9.01384e-86	1	TPT1	L_ribosomal_proteins	4.4404e-43	0.24844	POLR1D	L_ribosomal_proteins	2.62595e-58	1	SNHG8	L_ribosomal_proteins	6.32742e-58	1	NAP1L1	L_ribosomal_proteins	6.18569e-56	1	ZNF788	Zinc_fingers__C2H2_type	3.20225e-71	0.666551	CCNB1IP1	L_ribosomal_proteins	6.69638e-61	1	OXA1L	L_ribosomal_proteins	1.62688e-53	0.252569
PCDHGA4	Clustered_protocadherins	2.42836e-60	1	HIST2H4A	Histones	4.45152e-61	1	MSS51	L_ribosomal_proteins	1.0378e-82	1	TOMM7	S_ribosomal_proteins	7.19447e-42	1	ZNF586	Zinc_fingers__C2H2_type	1.47371e-59	0.0531274	ZNF876P	Zinc_fingers__C2H2_type	1.0538e-57	0.855147	RPS28	L_ribosomal_proteins	6.18569e-56	1	RPL21	L_ribosomal_proteins	9.88948e-71	1	QARS	L_ribosomal_proteins	6.69638e-61	0.248543	RPL36AL	L_ribosomal_proteins	1.62688e-53	0.252569
PCDHGB4	Clustered_protocadherins	2.42836e-60	0.271716	RABGGTB	L_ribosomal_proteins	1.32963e-60	1	ZNF274	Zinc_fingers__C2H2_type	1.9364e-80	0.676117	OXA1L	L_ribosomal_proteins	9.03882e-41	1	TPT1	S_ribosomal_proteins	2.89735e-56	0.175411	RPL9	L_ribosomal_proteins	6.32742e-58	0.250267	ZFP82	Zinc_fingers__C2H2_type	1.23286e-54	0.269298	ZNF581	L_ribosomal_proteins	9.88948e-71	1	METTL12	L_ribosomal_proteins	2.8103e-58	1	OXA1L	S_ribosomal_proteins	1.095e-50	1
LYRM4	S_ribosomal_proteins	3.19502e-59	0.177164	TAF1D	L_ribosomal_proteins	1.32963e-60	1	HIST1H3H	Histones	1.03188e-79	0.221182	TOP1MT	L_ribosomal_proteins	1.67362e-38	1	EIF3CL	L_ribosomal_proteins	3.41483e-53	1	ADPRM	L_ribosomal_proteins	7.77047e-53	1	H3F3B	L_ribosomal_proteins	2.15495e-53	1	RABGGTB	L_ribosomal_proteins	6.02486e-68	1	EEF2	L_ribosomal_proteins	2.8103e-58	1	ZNF100	Zinc_fingers__C2H2_type	1.3863e-50	0.0532137
RPLP2	L_ribosomal_proteins	3.52491e-58	0.253709	HIST1H2BE	Histones	4.45152e-61	0.243026	IGBP1	L_ribosomal_proteins	8.94691e-77	1	ZNF671	Zinc_fingers__C2H2_type	2.36442e-39	0.0513121	YBX3	L_ribosomal_proteins	1.06015e-50	1	ZNF749	Zinc_fingers__C2H2_type	5.89032e-53	0.121514	IMMP2L	L_ribosomal_proteins	2.15495e-53	0.269499	RPL9	L_ribosomal_proteins	3.26322e-65	1	OXA1L	S_ribosomal_proteins	2.8777e-53	1	PABPC4	L_ribosomal_proteins	1.49738e-48	1
HIST1H1C	Histones	6.77466e-58	0.192085	HIST1H2BD	Histones	1.94262e-58	0.243026	HIST1H2AM	Histones	8.94691e-77	0.221182	HIST1H3E	Histones	1.21477e-38	0.22109	HAUS4	L_ribosomal_proteins	1.06015e-50	1	SNHG5	S_ribosomal_proteins	4.22387e-50	0.174638	PABPC1	L_ribosomal_proteins	6.79822e-51	1	ZNF880	Zinc_fingers__C2H2_type	2.56672e-64	0.444308	RBM3	L_ribosomal_proteins	3.63845e-53	1	EEF2	L_ribosomal_proteins	1.49738e-48	1
RPL9	S_ribosomal_proteins	3.7456e-56	0.177164	HIST1H2AE	Histones	1.94262e-58	0.243026	RPL22L1	L_ribosomal_proteins	4.59694e-71	1	ZNF583	Zinc_fingers__C2H2_type	5.60046e-38	0.0513121	ANP32B	L_ribosomal_proteins	1.06015e-50	0.251321	PABPC4	L_ribosomal_proteins	6.41425e-48	1	POLR1E	L_ribosomal_proteins	6.79822e-51	1	SYF2	L_ribosomal_proteins	1.57848e-62	0.25602	YBX3	L_ribosomal_proteins	1.12708e-50	1	RPL21	L_ribosomal_proteins	1.49738e-48	0.252569
RPS20	S_ribosomal_proteins	3.7456e-56	0.177164	SERGEF	L_ribosomal_proteins	5.4608e-58	0.256667	HIST1H2BE	Histones	4.59694e-71	0.221182	DHPS	L_ribosomal_proteins	2.81885e-36	1	TIMM9	L_ribosomal_proteins	1.06015e-50	0.251321	LSM2	L_ribosomal_proteins	6.41425e-48	1	RPL9	S_ribosomal_proteins	1.39576e-50	1	UFC1	L_ribosomal_proteins	6.84514e-60	1	HIST1H3H	Histones	8.36282e-50	1	ANKRD19P	L_ribosomal_proteins	3.92809e-46	0.252569
PCDHGC4	Clustered_protocadherins	3.40015e-55	1	NAP1L1	L_ribosomal_proteins	5.4608e-58	0.256667	ZNF876P	Zinc_fingers__C2H2_type	7.34819e-68	0.676117	IMPDH2	L_ribosomal_proteins	2.81885e-36	0.24844	SNHG7	L_ribosomal_proteins	2.9849e-48	1	FBL	S_ribosomal_proteins	2.60381e-47	1	POLR1E	S_ribosomal_proteins	1.39576e-50	1	METTL12	L_ribosomal_proteins	6.84514e-60	1	PCDHA12	Clustered_protocadherins	5.9233e-50	0.274951	PRDX6	L_ribosomal_proteins	9.36465e-44	1
PCDHGC5	Clustered_protocadherins	3.40015e-55	0.271716	ZNF140	Zinc_fingers__C2H2_type	8.9705e-58	0.0507436	GLTSCR2	L_ribosomal_proteins	1.4775e-65	1	PHB2	S_ribosomal_proteins	2.48481e-34	1	EIF1	L_ribosomal_proteins	2.9849e-48	1	SNHG8	S_ribosomal_proteins	1.35187e-44	0.174638	LTA4H	S_ribosomal_proteins	1.39576e-50	1	RPL21	S_ribosomal_proteins	2.19033e-55	1	HIST2H4A	Histones	8.36282e-50	0.211845	THG1L	S_ribosomal_proteins	1.82377e-42	1
HIST2H2BA	Histones	3.12298e-55	0.192085	ZNF200	Zinc_fingers__C2H2_type	3.58851e-56	0.852943	HIST1H2AG	Histones	1.4775e-65	0.221182	ATP5G2	S_ribosomal_proteins	2.48481e-34	1	PHB2	S_ribosomal_proteins	1.31747e-47	1	SNHG7	L_ribosomal_proteins	3.59769e-43	1	RPS26	L_ribosomal_proteins	1.94499e-48	1	ZNF578	Zinc_fingers__C2H2_type	4.05772e-56	0.12581	ADPRM	L_ribosomal_proteins	3.16636e-48	1	POLR1E	S_ribosomal_proteins	1.82377e-42	1
PCDHGB3	Clustered_protocadherins	1.0968e-52	1	RMND1	L_ribosomal_proteins	2.02255e-55	1	ERCC1	L_ribosomal_proteins	7.10331e-63	1	EEF2	S_ribosomal_proteins	2.48481e-34	1	NUDT2	L_ribosomal_proteins	7.63081e-46	1	C12orf57	L_ribosomal_proteins	3.59769e-43	1	C14orf93	L_ribosomal_proteins	1.94499e-48	1	TAF1D	L_ribosomal_proteins	9.39022e-55	1	GLTSCR2	L_ribosomal_proteins	3.16636e-48	1	HAUS4	S_ribosomal_proteins	1.82377e-42	1
UQCRB	L_ribosomal_proteins	4.49684e-53	0.253709	C10orf95	L_ribosomal_proteins	2.02255e-55	1	HIST1H1C	Histones	7.10331e-63	0.221182	RRP9	L_ribosomal_proteins	4.31773e-34	1	NACAP1	S_ribosomal_proteins	7.03864e-45	0.175411	POLR1E	S_ribosomal_proteins	5.97586e-42	1	RPL31P11	S_ribosomal_proteins	8.99678e-48	1	RPL39	L_ribosomal_proteins	9.39022e-55	1	TMEM18	L_ribosomal_proteins	3.16636e-48	0.248543	ADPRM	S_ribosomal_proteins	1.82377e-42	1
RPLP2	S_ribosomal_proteins	2.63405e-50	0.177164	LETMD1	L_ribosomal_proteins	2.02255e-55	1	HIST1H4H	Histones	7.10331e-63	0.221182	NUDT1	L_ribosomal_proteins	4.31773e-34	1	NUDT2	S_ribosomal_proteins	3.20167e-42	1	SNHG7	S_ribosomal_proteins	5.97586e-42	1	DPH5	S_ribosomal_proteins	8.99678e-48	0.1888	RPL13AP3	S_ribosomal_proteins	1.90568e-52	1	PCDHGC5	Clustered_protocadherins	1.51918e-47	1	SNX22	L_ribosomal_proteins	2.03012e-41	1
ADPRM	L_ribosomal_proteins	9.76395e-46	1	HIST1H2BN	Histones	7.61869e-56	0.243026	HIST1H2BN	Histones	3.07358e-60	1	LRRC23	L_ribosomal_proteins	4.31773e-34	1	HAUS4	S_ribosomal_proteins	3.20167e-42	1	TPT1	S_ribosomal_proteins	5.97586e-42	1	HADHA	L_ribosomal_proteins	5.05262e-46	1	PEG3	Zinc_fingers__C2H2_type	5.72288e-53	0.12581	ANKRD19P	S_ribosomal_proteins	1.38857e-47	0.173374	ZNF761	Zinc_fingers__C2H2_type	1.0226e-41	0.44055
RBM3	L_ribosomal_proteins	2.24681e-43	1	NMNAT3	L_ribosomal_proteins	2.02255e-55	0.256667	MSS51	S_ribosomal_proteins	3.9278e-59	1	GAS6	L_ribosomal_proteins	4.31773e-34	1	FBL	S_ribosomal_proteins	3.20167e-42	1	ZNF331	Zinc_fingers__C2H2_type	1.62228e-42	0.121514	EEF2	L_ribosomal_proteins	5.05262e-46	1	ZFP28	Zinc_fingers__C2H2_type	2.01735e-51	0.444308	PPA1	L_ribosomal_proteins	8.07684e-46	1	ZFP28	Zinc_fingers__C2H2_type	1.0226e-41	0.251092
METTL12	S_ribosomal_proteins	1.52614e-39	0.177164	HIST2H2BE	Histones	2.69233e-53	1	GLTSCR2	S_ribosomal_proteins	3.9278e-59	1	AHCY	L_ribosomal_proteins	4.31773e-34	1	SNHG8	L_ribosomal_proteins	3.74536e-41	1	RPS4X	S_ribosomal_proteins	5.97586e-42	0.174638	PHB2	S_ribosomal_proteins	4.88414e-45	1	ZNF581	S_ribosomal_proteins	1.35022e-49	1	NACA2	L_ribosomal_proteins	8.07684e-46	0.248543	PCDHGA7	Clustered_protocadherins	1.42555e-40	0.257095
SEC11A	L_ribosomal_proteins	8.94826e-39	1	HIST1H2AK	Histones	2.69233e-53	1	TPT1	S_ribosomal_proteins	3.9278e-59	0.181214	PRPF6	L_ribosomal_proteins	4.31773e-34	1	METTL12	L_ribosomal_proteins	3.74536e-41	1	MCUR1	Mitochondrial_complex_I__NADH_dehydrogenase__ubiquinone__subunits	5.02929e-41	1	RSL1D1	L_ribosomal_proteins	1.19283e-43	1	RPAIN	L_ribosomal_proteins	8.5939e-50	0.25602	METTL12	S_ribosomal_proteins	7.40211e-45	1	NDUFAF5	Mitochondrial_complex_I__NADH_dehydrogenase__ubiquinone__subunits	5.20662e-39	1
PCDHB6	Clustered_protocadherins	1.67829e-38	1	MSS51	S_ribosomal_proteins	5.02688e-53	1	METTL12	L_ribosomal_proteins	1.20027e-57	1	ZNF226	Zinc_fingers__C2H2_type	1.1568e-32	0.967514	HSCB	L_ribosomal_proteins	3.74536e-41	1	TMEM18	L_ribosomal_proteins	7.38604e-41	1	RAC3	L_ribosomal_proteins	1.19283e-43	1	RPL9	S_ribosomal_proteins	1.35022e-49	0.178861	HIST2H2BA	Histones	1.24081e-44	0.211845	PCBP2	L_ribosomal_proteins	4.00319e-39	0.252569
CLYBL	S_ribosomal_proteins	5.10052e-37	1	ADPRM	L_ribosomal_proteins	6.77082e-53	1	SNHG5	S_ribosomal_proteins	4.57062e-56	1	SND1	L_ribosomal_proteins	6.0114e-32	1	ZNF681	Zinc_fingers__C2H2_type	2.7579e-41	0.250848	LINC00152	L_ribosomal_proteins	7.38604e-41	1	CD79A	L_ribosomal_proteins	1.19283e-43	1	RPS28	L_ribosomal_proteins	2.24369e-47	1	NOA1	L_ribosomal_proteins	1.87234e-43	1	RPL36AL	S_ribosomal_proteins	2.53044e-37	1
UQCRB	S_ribosomal_proteins	5.10052e-37	0.177164	EIF1	L_ribosomal_proteins	6.77082e-53	1	EIF3L	S_ribosomal_proteins	4.57062e-56	1	PIANP	L_ribosomal_proteins	6.0114e-32	1	MRPL10	L_ribosomal_proteins	3.74536e-41	0.251321	RPL21	L_ribosomal_proteins	7.38604e-41	1	IGBP1	L_ribosomal_proteins	1.19283e-43	1	NACAP1	S_ribosomal_proteins	7.94264e-47	1	RMRP	L_ribosomal_proteins	1.87234e-43	1	SNX22	S_ribosomal_proteins	2.53044e-37	1
RMRP	L_ribosomal_proteins	1.54926e-36	0.253709	LTA4H	L_ribosomal_proteins	2.05254e-50	0.256667	IGBP1	S_ribosomal_proteins	4.21595e-53	1	PA2G4	L_ribosomal_proteins	6.0114e-32	1	EIF2D	S_ribosomal_proteins	1.25032e-39	1	UBE2I	L_ribosomal_proteins	7.38604e-41	1	RPL21	L_ribosomal_proteins	1.19283e-43	0.269499	RPL31P11	L_ribosomal_proteins	2.24369e-47	0.25602	TAF1D	L_ribosomal_proteins	1.87234e-43	1	EEF2	S_ribosomal_proteins	2.53044e-37	1
ACTG1	L_ribosomal_proteins	2.43936e-34	1	NOA1	L_ribosomal_proteins	5.64293e-48	1	VN1R1	Zinc_fingers__C2H2_type	4.31694e-53	0.676117	CSNK2A2	L_ribosomal_proteins	6.0114e-32	1	QARS	S_ribosomal_proteins	4.21892e-37	1	ZNF274	Zinc_fingers__C2H2_type	4.25768e-41	0.247773	DEDD	L_ribosomal_proteins	2.5607e-41	1	NACA2	L_ribosomal_proteins	2.24369e-47	0.25602	DMKN	L_ribosomal_proteins	1.87234e-43	1	ZNF8	Zinc_fingers__C2H2_type	1.58245e-37	0.251092
TAF7	Clustered_protocadherins	4.2479e-34	1	CAMLG	L_ribosomal_proteins	5.64293e-48	1	ZNF581	S_ribosomal_proteins	4.21595e-53	0.181214	PABPC4	S_ribosomal_proteins	6.11232e-32	1	POLR1E	L_ribosomal_proteins	1.2581e-36	1	PCDHB17P	Clustered_protocadherins	7.38604e-41	0.276823	ZBTB8A	Zinc_fingers__C2H2_type	3.36519e-41	0.46193	MSS51	S_ribosomal_proteins	7.94264e-47	0.178861	PCDHA1	Clustered_protocadherins	7.57418e-43	0.274951	FARS2	L_ribosomal_proteins	7.18063e-37	1
PCDHAC1	Clustered_protocadherins	4.2479e-34	0.271716	RPL21	L_ribosomal_proteins	5.64293e-48	1	QARS	S_ribosomal_proteins	3.16688e-50	1	NACAP1	S_ribosomal_proteins	6.11232e-32	1	SERGEF	L_ribosomal_proteins	1.2581e-36	1	NUDT2	L_ribosomal_proteins	7.38604e-41	0.250267	SH3RF3	S_ribosomal_proteins	8.95838e-40	1	RPL39	S_ribosomal_proteins	7.94264e-47	0.178861	PPA1	S_ribosomal_proteins	3.35958e-42	1	HAUS4	L_ribosomal_proteins	7.18063e-37	1
HADHA	L_ribosomal_proteins	3.49113e-32	1	COMMD6	L_ribosomal_proteins	5.64293e-48	0.256667	RPL22L1	S_ribosomal_proteins	3.16688e-50	1	FBL	S_ribosomal_proteins	6.11232e-32	1	PA2G4	L_ribosomal_proteins	1.2581e-36	1	ZNF880	Zinc_fingers__C2H2_type	4.25768e-41	0.121514	IMMP2L	S_ribosomal_proteins	8.95838e-40	1	ANKRD19P	L_ribosomal_proteins	5.3188e-45	0.25602	CCNB1IP1	S_ribosomal_proteins	3.35958e-42	1	HSCB	L_ribosomal_proteins	7.18063e-37	0.252569
ADPRM	S_ribosomal_proteins	3.74243e-32	1	PCBP2	S_ribosomal_proteins	2.32303e-47	1	QARS	L_ribosomal_proteins	3.94618e-50	1	HIST1H2BN	Histones	9.01069e-32	1	C14orf93	L_ribosomal_proteins	1.2581e-36	1	RPL31P11	S_ribosomal_proteins	2.26789e-39	1	ERGIC3	S_ribosomal_proteins	8.95838e-40	1	METTL12	S_ribosomal_proteins	3.93503e-44	1	ZNF90	Zinc_fingers__C2H2_type	1.41494e-41	0.653197	PABPC4	S_ribosomal_proteins	7.60717e-35	1
SEC11A	S_ribosomal_proteins	3.74243e-32	0.177164	EEF1D	S_ribosomal_proteins	2.32303e-47	0.176017	ZNF277	L_ribosomal_proteins	3.94618e-50	1	SUGT1P3	Zinc_fingers__C2H2_type	1.1568e-32	0.120212	YBX3	S_ribosomal_proteins	1.23602e-34	1	RPL9	S_ribosomal_proteins	2.26789e-39	1	RPS28	S_ribosomal_proteins	8.95838e-40	0.1888	TMEM18	S_ribosomal_proteins	3.93503e-44	0.178861	QARS	S_ribosomal_proteins	1.3091e-39	1	NACA2	S_ribosomal_proteins	7.60717e-35	1
PCDHB11	Clustered_protocadherins	5.86951e-32	0.271716	ZNF808	Zinc_fingers__C2H2_type	6.07039e-47	0.0507436	HIST2H4A	Histones	1.04261e-47	1	ZNF559	Zinc_fingers__C2H2_type	2.21722e-31	0.0513121	PTMA	L_ribosomal_proteins	2e-34	1	CSNK2A2	S_ribosomal_proteins	2.26789e-39	1	ADCK3	L_ribosomal_proteins	5.00028e-39	1	TAF7	Zinc_fingers__C2H2_type	1.60693e-42	0.859111	ADPRM	S_ribosomal_proteins	1.3091e-39	1	ZNF30	Zinc_fingers__C2H2_type	7.96382e-35	0.66324
FJX1	L_ribosomal_proteins	4.53769e-30	1	EIF1	S_ribosomal_proteins	1.21188e-44	1	EIF2D	L_ribosomal_proteins	1.04261e-47	0.263841	QARS	L_ribosomal_proteins	7.60106e-30	1	NFKBIL1	L_ribosomal_proteins	2e-34	1	FBXO9	Zinc_fingers__C2H2_type	2.58732e-38	1	QARS	L_ribosomal_proteins	5.00028e-39	1	RPL31P11	S_ribosomal_proteins	1.65986e-41	1	HIST1H2BK	Histones	1.12506e-39	0.211845	ZNF382	Zinc_fingers__C2H2_type	7.96382e-35	0.66324
LETMD1	L_ribosomal_proteins	4.53769e-30	0.253709	WDYHV1	S_ribosomal_proteins	1.21188e-44	0.176017	RPL31P11	S_ribosomal_proteins	1.97502e-47	0.181214	HIST1H1E	L_ribosomal_proteins	7.60106e-30	1	VIM	L_ribosomal_proteins	2e-34	1	ALKBH2	L_ribosomal_proteins	1.37929e-38	0.250267	METTL12	L_ribosomal_proteins	5.00028e-39	1	NACA2	S_ribosomal_proteins	1.65986e-41	1	IMPDH2	S_ribosomal_proteins	1.28843e-34	0.173374	ZNF233	Zinc_fingers__C2H2_type	7.96382e-35	0.44055
PCDHB12	Clustered_protocadherins	7.37438e-30	0.271716	HIST1H1D	Histones	1.53854e-43	1	HIST2H3C	Histones	2.50637e-45	1	TMPRSS5	L_ribosomal_proteins	7.60106e-30	1	CSNK2A2	L_ribosomal_proteins	2e-34	1	PABPC4	S_ribosomal_proteins	7.43667e-37	1	ANP32A	L_ribosomal_proteins	5.00028e-39	1	TOP1MT	L_ribosomal_proteins	2.24466e-40	1	SYF2	L_ribosomal_proteins	3.01855e-32	1	HIST3H2BB	Histones	2.8885e-34	0.23419
RBM3	S_ribosomal_proteins	8.26641e-30	0.177164	C9orf85	L_ribosomal_proteins	3.19556e-43	1	ATP5G2	L_ribosomal_proteins	2.50637e-45	1	MYBBP1A	L_ribosomal_proteins	7.60106e-30	1	RPL22	S_ribosomal_proteins	1.23602e-34	0.175411	ZNF93	Zinc_fingers__C2H2_type	5.98931e-37	0.659733	ERGIC3	L_ribosomal_proteins	5.00028e-39	1	SNHG17	L_ribosomal_proteins	2.24466e-40	1	RABGGTB	L_ribosomal_proteins	3.01855e-32	1	EIF1	L_ribosomal_proteins	1.73679e-32	1
EIF1	L_ribosomal_proteins	5.35034e-28	1	RPAIN	L_ribosomal_proteins	3.19556e-43	1	CAMLG	L_ribosomal_proteins	5.48595e-43	1	QARS	S_ribosomal_proteins	1.31344e-29	1	RBM3	S_ribosomal_proteins	1.23602e-34	0.175411	STYXL1	L_ribosomal_proteins	2.34298e-36	1	NAP1L1	S_ribosomal_proteins	3.07159e-37	1	FAM200A	Zinc_fingers__C2H2_type	1.06649e-39	0.254253	IFITM2	L_ribosomal_proteins	3.01855e-32	1	PRDX6	S_ribosomal_proteins	1.99276e-32	1
NQO2	Mitochondrial_complex_I__NADH_dehydrogenase__ubiquinone__subunits	5.79722e-27	1	TAF1D	S_ribosomal_proteins	5.38278e-42	1	ZNF583	Zinc_fingers__C2H2_type	4.49812e-44	0.0578452	DHPS	S_ribosomal_proteins	1.31344e-29	1	ZNF85	Zinc_fingers__C2H2_type	1.9183e-34	0.12355	SNHG17	L_ribosomal_proteins	2.34298e-36	1	H3F3B	S_ribosomal_proteins	3.07159e-37	1	SYF2	S_ribosomal_proteins	6.01103e-39	1	NOB1	L_ribosomal_proteins	3.01855e-32	1	SSR2	L_ribosomal_proteins	2.33877e-30	1
PIR	Proteasome	5.79722e-27	1	EIF4A2	L_ribosomal_proteins	6.59201e-41	1	METTL12	S_ribosomal_proteins	4.63919e-42	1	GLTSCR2	S_ribosomal_proteins	1.31344e-29	1	ZNF157	Zinc_fingers__C2H2_type	3.94767e-33	0.857036	LAMTOR5	Mitochondrial_complex_I__NADH_dehydrogenase__ubiquinone__subunits	4.53833e-36	1	ZNF805	Zinc_fingers__C2H2_type	4.78838e-37	0.681843	RPAIN	S_ribosomal_proteins	6.01103e-39	1	DBNDD2	L_ribosomal_proteins	3.01855e-32	1	NDUFAF2	L_ribosomal_proteins	2.33877e-30	1
UQCC2	Mitochondrial_complex_I__NADH_dehydrogenase__ubiquinone__subunits	8.77419e-25	1	RABGGTB	S_ribosomal_proteins	2.05263e-39	1	PCDHB12	Clustered_protocadherins	2.20452e-42	0.216293	TBCA	L_ribosomal_proteins	7.60106e-30	0.24844	EXO5	Zinc_fingers__C2H2_type	3.94767e-33	0.662978	GSTK1	Mitochondrial_complex_I__NADH_dehydrogenase__ubiquinone__subunits	4.53833e-36	1	ZNF8	Zinc_fingers__C2H2_type	4.78838e-37	0.681843	POLR2H	L_ribosomal_proteins	3.99976e-38	1	YBX3	S_ribosomal_proteins	3.28196e-32	1	FARS2	S_ribosomal_proteins	4.56014e-30	1
TXNDC17	Mitochondrial_complex_I__NADH_dehydrogenase__ubiquinone__subunits	8.77419e-25	1	ADPRM	S_ribosomal_proteins	2.05263e-39	1	ZNF880	Zinc_fingers__C2H2_type	1.23792e-42	0.0578452	NHP2	L_ribosomal_proteins	7.60106e-30	0.24844	PCMTD2	Zinc_fingers__C2H2_type	3.94767e-33	0.662978	SPAG7	Mitochondrial_complex_I__NADH_dehydrogenase__ubiquinone__subunits	4.53833e-36	1	PODN	L_ribosomal_proteins	8.88181e-37	1	POLR1C	L_ribosomal_proteins	3.99976e-38	1	ZSCAN18	Zinc_fingers__C2H2_type	4.46422e-32	0.851312	RPL21	S_ribosomal_proteins	4.56014e-30	1
FJX1	S_ribosomal_proteins	2.70246e-25	0.177164	EEF2	S_ribosomal_proteins	2.05263e-39	1	TOMM7	L_ribosomal_proteins	1.09378e-40	1	COPZ1	L_ribosomal_proteins	7.60106e-30	0.24844	ZNF16	L_ribosomal_proteins	2.8899e-32	1	DET1	Zinc_fingers__C2H2_type	1.32925e-35	1	ID1	L_ribosomal_proteins	8.88181e-37	1	NANOS1	L_ribosomal_proteins	3.99976e-38	1	EIF1	L_ribosomal_proteins	3.95248e-30	1	ZNF702P	Zinc_fingers__C2H2_type	1.20802e-29	0.85719
OXA1L	S_ribosomal_proteins	2.70246e-25	0.177164	NACAP1	S_ribosomal_proteins	2.05263e-39	0.176017	IMMP2L	L_ribosomal_proteins	1.09378e-40	1	LINC00493	L_ribosomal_proteins	7.60106e-30	0.24844	POLR1D	S_ribosomal_proteins	3.15543e-32	1	C6orf203	Mitochondrial_complex_I__NADH_dehydrogenase__ubiquinone__subunits	4.53833e-36	0.18449	ZNF749	Zinc_fingers__C2H2_type	4.78838e-37	0.269298	ZNRD1	S_ribosomal_proteins	1.88088e-36	1	EIF1	S_ribosomal_proteins	7.30294e-30	1	ZNF682	Zinc_fingers__C2H2_type	1.20802e-29	0.44055
LINC00493	Mitochondrial_complex_I__NADH_dehydrogenase__ubiquinone__subunits	8.77419e-25	0.187141	WDYHV1	L_ribosomal_proteins	1.23692e-38	1	SLC25A3	L_ribosomal_proteins	1.09378e-40	1	BCL2L12	L_ribosomal_proteins	8.7187e-28	1	ZNF470	Zinc_fingers__C2H2_type	3.94767e-33	0.12355	MRPL21	Mitochondrial_complex_I__NADH_dehydrogenase__ubiquinone__subunits	4.53833e-36	0.18449	QARS	S_ribosomal_proteins	9.14417e-35	1	TAF1D	S_ribosomal_proteins	1.88088e-36	1	EEF2	S_ribosomal_proteins	7.30294e-30	1	PCDHGB4	Clustered_protocadherins	9.67758e-30	0.257095
ZSCAN2	Zinc_fingers__C2H2_type	2.19607e-24	0.44721	PTPN2	L_ribosomal_proteins	1.23692e-38	1	TPM3P9	Zinc_fingers__C2H2_type	3.26788e-41	0.0578452	PAPPA2	Zinc_fingers__C2H2_type	1.20364e-27	1	SYF2	L_ribosomal_proteins	2.8899e-32	0.251321	INTS4P1	Zinc_fingers__C2H2_type	1.32925e-35	0.436587	SND1	S_ribosomal_proteins	9.14417e-35	1	RBPMS	L_ribosomal_proteins	6.48316e-36	1	DBNDD2	S_ribosomal_proteins	7.30294e-30	1	ZNF155	Zinc_fingers__C2H2_type	1.20802e-29	0.0532137
ERCC5	Zinc_fingers__C2H2_type	2.19607e-24	0.256717	ZNF174	Zinc_fingers__C2H2_type	9.44288e-40	0.0507436	EIF1	L_ribosomal_proteins	1.98683e-38	1	OXA1L	S_ribosomal_proteins	2.46924e-27	1	MGST2	Mitochondrial_complex_I__NADH_dehydrogenase__ubiquinone__subunits	1.46041e-31	1	NUDT2	S_ribosomal_proteins	2.11729e-34	1	RNF5	L_ribosomal_proteins	1.43475e-34	1	TMEM101	L_ribosomal_proteins	6.48316e-36	1	AK2	L_ribosomal_proteins	3.95248e-30	0.248543	YBX1	L_ribosomal_proteins	2.85697e-28	1
YARS2	Mitochondrial_ribosomal_proteins	1.72139e-23	0.38251	HIST2H2BA	Histones	6.4739e-39	0.243026	RPS26	L_ribosomal_proteins	1.98683e-38	0.263841	BCL2L12	S_ribosomal_proteins	2.46924e-27	1	DHRS7B	Mitochondrial_complex_I__NADH_dehydrogenase__ubiquinone__subunits	1.46041e-31	1	IMP3	S_ribosomal_proteins	2.11729e-34	1	RTCB	L_ribosomal_proteins	1.43475e-34	1	RPS15	S_ribosomal_proteins	1.88088e-36	0.178861	PSMD3	Proteasome	5.76896e-29	1	ANKRD19P	S_ribosomal_proteins	9.12962e-28	1
VAMP8	Mitochondrial_complex_I__NADH_dehydrogenase__ubiquinone__subunits	1.16904e-22	1	ANKRD19P	L_ribosomal_proteins	1.23692e-38	0.256667	ZNF883	Zinc_fingers__C2H2_type	4.67821e-37	0.970564	AHCY	S_ribosomal_proteins	2.46924e-27	1	TIMM9	S_ribosomal_proteins	3.15543e-32	0.175411	SNHG15	L_ribosomal_proteins	3.6195e-34	1	ZNF670	Zinc_fingers__C2H2_type	4.66571e-33	0.46193	HIST2H2BF	Histones	1.14728e-35	1	NSFL1C	Proteasome	5.76896e-29	1	CPSF4	L_ribosomal_proteins	2.85697e-28	0.252569
MRPL57	Mitochondrial_complex_I__NADH_dehydrogenase__ubiquinone__subunits	1.16904e-22	1	AFMID	L_ribosomal_proteins	1.23692e-38	0.256667	EIF2D	S_ribosomal_proteins	5.90883e-37	1	MRPL51	L_ribosomal_proteins	8.7187e-28	0.24844	ZNF620	Zinc_fingers__C2H2_type	7.78358e-32	0.12355	CSNK2A2	L_ribosomal_proteins	3.6195e-34	1	CSNK2A2	L_ribosomal_proteins	2.10663e-32	1	JAGN1	L_ribosomal_proteins	9.55667e-34	1	LETMD1	L_ribosomal_proteins	4.69483e-28	1	HSCB	S_ribosomal_proteins	9.12962e-28	0.176327
TMEM208	Mitochondrial_complex_I__NADH_dehydrogenase__ubiquinone__subunits	1.16904e-22	1	HNRNPA1	S_ribosomal_proteins	6.76312e-37	1	ERCC1	S_ribosomal_proteins	5.90883e-37	1	EMG1	L_ribosomal_proteins	8.7187e-28	0.24844	GSTK1	Mitochondrial_complex_I__NADH_dehydrogenase__ubiquinone__subunits	1.46041e-31	0.185302	ZNF702P	Zinc_fingers__C2H2_type	2.82782e-34	0.659733	C1QL1	L_ribosomal_proteins	2.10663e-32	1	SLC35D2	L_ribosomal_proteins	9.55667e-34	1	EBPL	L_ribosomal_proteins	4.69483e-28	1	TMEM18	L_ribosomal_proteins	3.16119e-26	1
SMIM20	S_ribosomal_proteins	4.00104e-23	0.177164	RPAIN	S_ribosomal_proteins	6.76312e-37	1	HNRNPA1L2	L_ribosomal_proteins	3.28781e-36	1	PSMD3	L_ribosomal_proteins	8.7187e-28	0.24844	SARS	L_ribosomal_proteins	3.79239e-30	1	EBP	Mitochondrial_complex_I__NADH_dehydrogenase__ubiquinone__subunits	1.11971e-33	1	DEDD	S_ribosomal_proteins	2.37208e-32	1	IDI2	L_ribosomal_proteins	9.55667e-34	1	GRM6	Zinc_fingers__C2H2_type	2.76603e-28	0.429248	VCP	Proteasome	6.075e-27	0.191186
HIST3H2A	Histones	6.83602e-23	0.192085	HIST1H3E	Histones	1.14926e-36	1	HIST3H2A	Histones	4.95467e-34	1	FN3K	Mitochondrial_complex_I__NADH_dehydrogenase__ubiquinone__subunits	8.95832e-27	1	EFNA3	L_ribosomal_proteins	3.79239e-30	1	TAF1D	L_ribosomal_proteins	3.6195e-34	0.250267	RPS26	S_ribosomal_proteins	2.37208e-32	1	LTA4H	L_ribosomal_proteins	9.55667e-34	1	RABGGTB	S_ribosomal_proteins	1.42171e-27	1	YBX1	S_ribosomal_proteins	1.60007e-25	1
DEXI	L_ribosomal_proteins	4.80527e-22	1	RAB4A	L_ribosomal_proteins	2.11125e-36	1	ZSCAN22	Zinc_fingers__C2H2_type	2.23487e-34	0.263607	ETFB	Mitochondrial_complex_I__NADH_dehydrogenase__ubiquinone__subunits	8.95832e-27	1	SMYD3	L_ribosomal_proteins	3.79239e-30	1	SCYL3	Zinc_fingers__C2H2_type	5.76517e-33	0.436587	C14orf93	S_ribosomal_proteins	2.37208e-32	1	HIST1H2BK	Histones	2.70105e-33	1	GLTSCR2	S_ribosomal_proteins	1.42171e-27	1	SSR2	S_ribosomal_proteins	1.60007e-25	1
DAP3	Proteasome	1.16904e-22	0.192085	POLL	L_ribosomal_proteins	2.11125e-36	1	COX6A1	Mitochondrial_complex_I__NADH_dehydrogenase__ubiquinone__subunits	9.00163e-34	1	PABPC4	L_ribosomal_proteins	9.05852e-26	1	FAM228B	L_ribosomal_proteins	3.79239e-30	1	PCDHA7	Clustered_protocadherins	5.08239e-32	1	ID1	S_ribosomal_proteins	2.37208e-32	1	HIST1H3H	Histones	2.70105e-33	1	EIF2A	L_ribosomal_proteins	4.69483e-28	0.248543	RPL31P11	S_ribosomal_proteins	1.60007e-25	1
MRPS23	Proteasome	1.16904e-22	0.192085	YBEY	L_ribosomal_proteins	2.11125e-36	1	ZSCAN18	Zinc_fingers__C2H2_type	2.23487e-34	0.132102	RPL9	L_ribosomal_proteins	9.05852e-26	1	GLT8D1	L_ribosomal_proteins	3.79239e-30	1	NHP2	L_ribosomal_proteins	5.08239e-32	1	KARS	S_ribosomal_proteins	2.37208e-32	0.1888	SNU13	L_ribosomal_proteins	9.55667e-34	0.25602	ZNF440	Zinc_fingers__C2H2_type	4.65231e-27	0.96676	AK1	Mitochondrial_complex_I__NADH_dehydrogenase__ubiquinone__subunits	5.19689e-25	1
EXOSC1	Mitochondrial_complex_I__NADH_dehydrogenase__ubiquinone__subunits	1.16904e-22	0.187141	SLC25A38	S_ribosomal_proteins	6.76312e-37	0.176017	THG1L	L_ribosomal_proteins	4.95467e-34	0.263841	C12orf10	L_ribosomal_proteins	9.05852e-26	1	INTS10	L_ribosomal_proteins	3.79239e-30	1	ATF4	L_ribosomal_proteins	5.08239e-32	1	GGCT	Mitochondrial_complex_I__NADH_dehydrogenase__ubiquinone__subunits	1.09804e-31	0.199351	ZNF35	Zinc_fingers__C2H2_type	5.79254e-33	0.859111	TOMM20	S_ribosomal_proteins	1.42171e-27	0.173374	PABPC1	S_ribosomal_proteins	1.60007e-25	0.176327
COX16	Mitochondrial_complex_I__NADH_dehydrogenase__ubiquinone__subunits	1.16904e-22	0.187141	HIST2H2BF	Histones	1.85266e-34	1	TOMM7	S_ribosomal_proteins	4.27162e-32	1	TOP1MT	S_ribosomal_proteins	4.06379e-25	1	MT1L	L_ribosomal_proteins	3.79239e-30	1	SNHG15	S_ribosomal_proteins	5.25277e-32	1	MFF	L_ribosomal_proteins	2.80917e-30	1	ZNF20	Zinc_fingers__C2H2_type	5.79254e-33	0.666551	FARS2	L_ribosomal_proteins	5.05123e-26	1	HAX1	L_ribosomal_proteins	3.1623e-24	1
TRAPPC2B	Mitochondrial_complex_I__NADH_dehydrogenase__ubiquinone__subunits	1.16904e-22	0.187141	NMNAT3	S_ribosomal_proteins	1.93477e-34	1	EIF1	S_ribosomal_proteins	4.27162e-32	1	ADPRM	S_ribosomal_proteins	4.06379e-25	0.173299	EEF2	L_ribosomal_proteins	3.79239e-30	1	EBPL	S_ribosomal_proteins	5.25277e-32	1	TKT	L_ribosomal_proteins	2.80917e-30	1	HIST1H2BE	Histones	2.70105e-33	0.178861	NDUFAF2	L_ribosomal_proteins	5.05123e-26	0.248543	THADA	L_ribosomal_proteins	3.1623e-24	1
WDR70	L_ribosomal_proteins	4.80527e-22	0.253709	C9orf85	S_ribosomal_proteins	1.93477e-34	1	HSD17B10	Mitochondrial_complex_I__NADH_dehydrogenase__ubiquinone__subunits	1.97668e-31	1	ZNF208	Zinc_fingers__C2H2_type	2.98156e-25	0.120212	LINC00339	S_ribosomal_proteins	7.03688e-30	1	SNHG17	S_ribosomal_proteins	5.25277e-32	1	PABPC1	S_ribosomal_proteins	5.37535e-30	1	TMEM101	S_ribosomal_proteins	1.20971e-31	1	AK2	S_ribosomal_proteins	2.42292e-25	1	ZNF286B	Zinc_fingers__C2H2_type	9.082e-25	0.12371
ZNF117	Zinc_fingers__C2H2_type	5.66594e-21	0.669082	C10orf95	S_ribosomal_proteins	1.93477e-34	1	ZNF586	Zinc_fingers__C2H2_type	9.00514e-32	0.455298	UBAC1	Mitochondrial_complex_I__NADH_dehydrogenase__ubiquinone__subunits	1.31903e-24	0.183084	METTL12	S_ribosomal_proteins	7.03688e-30	1	ATF4	S_ribosomal_proteins	5.25277e-32	1	PCBP2	S_ribosomal_proteins	5.37535e-30	1	RPS28	S_ribosomal_proteins	1.20971e-31	1	PTRHD1	S_ribosomal_proteins	2.42292e-25	1	ZNF813	Zinc_fingers__C2H2_type	9.082e-25	0.12371
MYH9	Collagens	1.36872e-20	1	COMMD6	S_ribosomal_proteins	1.93477e-34	1	POLR1D	S_ribosomal_proteins	4.27162e-32	0.181214	RRS1	L_ribosomal_proteins	8.50885e-24	1	ADSL	S_ribosomal_proteins	7.03688e-30	1	PCDHA1	Clustered_protocadherins	5.08239e-32	0.276823	ANP32A	S_ribosomal_proteins	5.37535e-30	1	HDGF	L_ribosomal_proteins	1.28045e-31	1	FARS2	S_ribosomal_proteins	2.42292e-25	1	STC2	Clustered_protocadherins	9.91248e-24	1
GLRX2	Proteasome	1.36872e-20	1	PABPC4	L_ribosomal_proteins	3.2772e-34	1	PIGU	Mitochondrial_ribosomal_proteins	8.12856e-31	1	TOMM22	L_ribosomal_proteins	8.50885e-24	1	CCDC59	L_ribosomal_proteins	3.79239e-30	0.251321	EEF1A1	L_ribosomal_proteins	5.08239e-32	0.250267	RSL1D1	S_ribosomal_proteins	5.37535e-30	1	CCDC12	L_ribosomal_proteins	1.28045e-31	1	TAF1D	S_ribosomal_proteins	2.42292e-25	1	RABGGTB	L_ribosomal_proteins	3.1623e-24	0.252569
TBC1D7	Proteasome	1.36872e-20	1	SLC25A38	L_ribosomal_proteins	3.2772e-34	1	ZNF440	Zinc_fingers__C2H2_type	1.69466e-30	1	RPS26	L_ribosomal_proteins	8.50885e-24	0.24844	ERCC1	L_ribosomal_proteins	3.79239e-30	0.251321	NDUFS5	Mitochondrial_complex_I__NADH_dehydrogenase__ubiquinone__subunits	2.43041e-31	1	HNRNPA1L2	L_ribosomal_proteins	2.80917e-30	0.269499	GRPEL1	Mitochondrial_ribosomal_proteins	5.35973e-32	0.385659	ZNF140	Zinc_fingers__C2H2_type	7.48244e-26	0.241669	RPL31P11	L_ribosomal_proteins	3.1623e-24	0.252569
WDR70	S_ribosomal_proteins	5.17786e-21	0.177164	OLMALINC	L_ribosomal_proteins	3.2772e-34	1	HIST4H4	Histones	8.47448e-30	1	RPL9	S_ribosomal_proteins	5.8531e-23	1	RBM3	L_ribosomal_proteins	3.79239e-30	0.251321	CYP20A1	Zinc_fingers__C2H2_type	1.12608e-31	0.436587	SNHG7	L_ribosomal_proteins	3.39818e-28	1	EIF5AL1	Mitochondrial_ribosomal_proteins	5.35973e-32	0.0846987	SNX5	S_ribosomal_proteins	2.42292e-25	0.173374	SLC4A5	S_ribosomal_proteins	2.45421e-23	1
SPHAR	L_ribosomal_proteins	3.76414e-20	1	BFSP1	L_ribosomal_proteins	3.2772e-34	1	PPIAL4C	L_ribosomal_proteins	8.47448e-30	1	SND1	S_ribosomal_proteins	5.8531e-23	1	C10orf11	Mitochondrial_complex_I__NADH_dehydrogenase__ubiquinone__subunits	2.87343e-29	1	ACBD6	L_ribosomal_proteins	6.48133e-30	1	EIF4B	L_ribosomal_proteins	3.39818e-28	1	TOMM20	S_ribosomal_proteins	1.20971e-31	0.178861	UFC1	L_ribosomal_proteins	4.9134e-24	1	RRS1	S_ribosomal_proteins	2.45421e-23	1
PCDHGA11	Clustered_protocadherins	5.24224e-20	1	ZNF702P	Zinc_fingers__C2H2_type	2.52058e-34	0.432334	OXA1L	L_ribosomal_proteins	8.47448e-30	1	LINC00638	S_ribosomal_proteins	5.8531e-23	1	TSFM	Mitochondrial_complex_I__NADH_dehydrogenase__ubiquinone__subunits	2.87343e-29	1	CENPW	L_ribosomal_proteins	6.48133e-30	1	UBE2E1	L_ribosomal_proteins	3.72343e-26	1	ZNF565	Zinc_fingers__C2H2_type	1.13327e-31	0.0543623	C9orf85	L_ribosomal_proteins	4.9134e-24	1	MED30	S_ribosomal_proteins	2.45421e-23	1
PCDHGB6	Clustered_protocadherins	5.24224e-20	1	HIST1H4I	Histones	1.85266e-34	0.243026	DALRD3	S_ribosomal_proteins	9.36552e-30	1	PRPF6	S_ribosomal_proteins	5.8531e-23	1	ISCU	Mitochondrial_complex_I__NADH_dehydrogenase__ubiquinone__subunits	2.87343e-29	1	NUDT1	L_ribosomal_proteins	6.48133e-30	1	AATF	L_ribosomal_proteins	3.72343e-26	1	HIST1H2BD	Histones	5.59448e-31	0.178861	TAF12	L_ribosomal_proteins	4.9134e-24	0.248543	PCBP2	S_ribosomal_proteins	2.45421e-23	1
MSRB2	Mitochondrial_complex_I__NADH_dehydrogenase__ubiquinone__subunits	1.36872e-20	0.187141	QARS	S_ribosomal_proteins	1.93477e-34	0.176017	ANKRD37	S_ribosomal_proteins	9.36552e-30	1	NRDE2	Zinc_fingers__C2H2_type	6.16256e-23	0.853912	SOD1	Mitochondrial_complex_I__NADH_dehydrogenase__ubiquinone__subunits	2.87343e-29	1	TMOD1	L_ribosomal_proteins	6.48133e-30	1	ZNF714	Zinc_fingers__C2H2_type	8.77642e-27	0.0599976	SUPV3L1	Mitochondrial_ribosomal_proteins	3.95575e-30	0.385659	NOA1	S_ribosomal_proteins	3.61372e-23	1	MPDU1	Mitochondrial_complex_I__NADH_dehydrogenase__ubiquinone__subunits	7.17344e-23	1
COPRS	Mitochondrial_complex_I__NADH_dehydrogenase__ubiquinone__subunits	1.36872e-20	0.187141	NOA1	S_ribosomal_proteins	1.93477e-34	0.176017	ZNF277	S_ribosomal_proteins	9.36552e-30	1	FBXO18	Mitochondrial_complex_I__NADH_dehydrogenase__ubiquinone__subunits	1.70969e-22	1	B4GALT3	L_ribosomal_proteins	4.51462e-28	1	TEAD4	L_ribosomal_proteins	6.48133e-30	1	ZNF254	Zinc_fingers__C2H2_type	8.77642e-27	0.0599976	THADA	L_ribosomal_proteins	1.55812e-29	1	SELK	Mitochondrial_complex_I__NADH_dehydrogenase__ubiquinone__subunits	1.05595e-22	1	HOXA11	HOXL_subclass_homeoboxes	1.18954e-22	1
ABHD12	Mitochondrial_complex_I__NADH_dehydrogenase__ubiquinone__subunits	1.36872e-20	0.187141	PABPC1	S_ribosomal_proteins	1.93477e-34	0.176017	COX4I1	S_ribosomal_proteins	9.36552e-30	0.181214	GPI	Mitochondrial_complex_I__NADH_dehydrogenase__ubiquinone__subunits	1.70969e-22	1	PDLIM1	L_ribosomal_proteins	4.51462e-28	1	PRMT1	L_ribosomal_proteins	6.48133e-30	1	ZNF620	Zinc_fingers__C2H2_type	1.38276e-25	0.867852	NOP16	L_ribosomal_proteins	1.55812e-29	1	NDNL2	Mitochondrial_complex_I__NADH_dehydrogenase__ubiquinone__subunits	1.05595e-22	1	NSMCE2	Proteasome	1.18954e-22	1
PIN4	Mitochondrial_complex_I__NADH_dehydrogenase__ubiquinone__subunits	1.36872e-20	0.187141	LTA4H	S_ribosomal_proteins	1.93477e-34	0.176017	MTX1	Mitochondrial_ribosomal_proteins	6.00819e-29	1	C21orf33	Mitochondrial_complex_I__NADH_dehydrogenase__ubiquinone__subunits	1.70969e-22	1	VPS51	L_ribosomal_proteins	4.51462e-28	1	C12orf57	S_ribosomal_proteins	1.13838e-29	1	PODN	S_ribosomal_proteins	1.84959e-25	1	EGFL8	L_ribosomal_proteins	1.55812e-29	1	NDUFAF2	S_ribosomal_proteins	3.61372e-23	0.173374	SLC4A5	L_ribosomal_proteins	2.85333e-22	1
RBMX	RNA_binding_motif_containing	5.87321e-20	0.217662	ZNF805	Zinc_fingers__C2H2_type	2.52058e-34	0.0507436	PCDHGA8	Clustered_protocadherins	2.56611e-28	1	ZNF480	Zinc_fingers__C2H2_type	6.16256e-23	0.245796	ATP5G2	L_ribosomal_proteins	4.51462e-28	1	EIF1	S_ribosomal_proteins	1.13838e-29	1	SLC43A1	S_ribosomal_proteins	1.84959e-25	1	WDR46	L_ribosomal_proteins	1.55812e-29	1	RMND1	L_ribosomal_proteins	4.31086e-22	1	SND1	L_ribosomal_proteins	2.85333e-22	1
EPHA7	Histones	5.14475e-19	1	GOT2	Mitochondrial_ribosomal_proteins	1.67087e-32	1	ZNF69	Zinc_fingers__C2H2_type	5.26584e-28	0.676117	TRMT1	S_ribosomal_proteins	5.8531e-23	0.173299	ZNF274	Zinc_fingers__C2H2_type	4.60024e-28	1	PCDHA3	Clustered_protocadherins	6.48133e-30	0.276823	METTL12	S_ribosomal_proteins	1.84959e-25	1	HDGF	S_ribosomal_proteins	2.50171e-29	1	PCDHGA8	Clustered_protocadherins	8.78404e-22	1	RRS1	L_ribosomal_proteins	2.85333e-22	1
HIST4H4	Histones	5.14475e-19	1	RPS26	L_ribosomal_proteins	4.62386e-32	1	FAM162A	L_ribosomal_proteins	9.59781e-28	1	PGAM2	L_ribosomal_proteins	7.20913e-22	1	ZNHIT3	S_ribosomal_proteins	1.37295e-27	1	GTF2E2	L_ribosomal_proteins	6.48133e-30	0.250267	RPL21	S_ribosomal_proteins	1.84959e-25	1	UFC1	S_ribosomal_proteins	2.50171e-29	1	ERCC1	L_ribosomal_proteins	4.31086e-22	0.248543	RPS26	L_ribosomal_proteins	2.85333e-22	1
ZNF546	Zinc_fingers__C2H2_type	8.40008e-19	0.860565	NME4	L_ribosomal_proteins	4.62386e-32	1	RRP8	L_ribosomal_proteins	9.59781e-28	1	POLD2	L_ribosomal_proteins	7.20913e-22	1	PCDHGA7	Clustered_protocadherins	2.58298e-27	1	CIART	Mitochondrial_complex_I__NADH_dehydrogenase__ubiquinone__subunits	4.64708e-29	1	HNRNPC	S_ribosomal_proteins	1.84959e-25	1	LTA4H	S_ribosomal_proteins	2.50171e-29	1	EIF2A	S_ribosomal_proteins	4.7112e-21	1	C19orf48	L_ribosomal_proteins	2.85333e-22	1
ZNF684	Zinc_fingers__C2H2_type	7.06874e-20	0.0552759	LCMT1	L_ribosomal_proteins	4.62386e-32	1	AHCY	L_ribosomal_proteins	9.59781e-28	1	WBSCR22	L_ribosomal_proteins	7.20913e-22	1	ZNF776	Zinc_fingers__C2H2_type	4.60024e-28	0.12355	OXSM	Mitochondrial_complex_I__NADH_dehydrogenase__ubiquinone__subunits	4.64708e-29	1	EEF2	S_ribosomal_proteins	1.84959e-25	1	EIF4A1	S_ribosomal_proteins	2.50171e-29	1	SNHG15	S_ribosomal_proteins	4.7112e-21	1	ATF4	L_ribosomal_proteins	2.85333e-22	1
HOXA11	Collagens	1.4044e-18	1	AIG1	S_ribosomal_proteins	4.82302e-32	1	ZNF286B	Zinc_fingers__C2H2_type	5.26584e-28	0.455298	COPS6	L_ribosomal_proteins	7.20913e-22	1	NDUFS5	Mitochondrial_complex_I__NADH_dehydrogenase__ubiquinone__subunits	4.98292e-27	1	FHIT	Mitochondrial_complex_I__NADH_dehydrogenase__ubiquinone__subunits	4.64708e-29	1	CD79A	S_ribosomal_proteins	1.84959e-25	1	CENPV	S_ribosomal_proteins	2.50171e-29	1	C9orf85	S_ribosomal_proteins	4.7112e-21	1	NUDT6	Mitochondrial_ribosomal_proteins	5.10621e-22	0.380954
GJB2	Collagens	1.4044e-18	1	RMND1	S_ribosomal_proteins	4.82302e-32	1	PCDHB7	Clustered_protocadherins	2.56611e-28	0.216293	TFAP4	L_ribosomal_proteins	7.20913e-22	1	MRPL24	Mitochondrial_complex_I__NADH_dehydrogenase__ubiquinone__subunits	4.98292e-27	1	PPP2R2D	Mitochondrial_complex_I__NADH_dehydrogenase__ubiquinone__subunits	4.64708e-29	1	RTCB	S_ribosomal_proteins	1.84959e-25	1	MRPS9	Mitochondrial_ribosomal_proteins	3.95575e-30	0.0846987	TMEM101	S_ribosomal_proteins	4.7112e-21	1	PCDHGA8	Clustered_protocadherins	8.19768e-22	0.257095
SYNDIG1	Collagens	1.4044e-18	1	ANKRD19P	S_ribosomal_proteins	4.82302e-32	1	UQCRH	S_ribosomal_proteins	1.79648e-27	1	METTL23	L_ribosomal_proteins	7.20913e-22	1	TP53TG1	Mitochondrial_complex_I__NADH_dehydrogenase__ubiquinone__subunits	4.98292e-27	1	MRTO4	S_ribosomal_proteins	1.13838e-29	0.174638	PFDN1	Mitochondrial_complex_I__NADH_dehydrogenase__ubiquinone__subunits	6.00671e-25	1	ABT1	S_ribosomal_proteins	2.50171e-29	0.178861	DMKN	S_ribosomal_proteins	4.7112e-21	1	TAMM41	S_ribosomal_proteins	3.29039e-21	1
ZBED1	Collagens	1.4044e-18	1	HNRNPA1L2	S_ribosomal_proteins	4.82302e-32	1	SMPD2	S_ribosomal_proteins	1.79648e-27	1	SDR42E1	Zinc_fingers__C2H2_type	8.26617e-22	0.967514	DCXR	Mitochondrial_complex_I__NADH_dehydrogenase__ubiquinone__subunits	4.98292e-27	1	RPS27	S_ribosomal_proteins	1.13838e-29	0.174638	TCEB1	Mitochondrial_complex_I__NADH_dehydrogenase__ubiquinone__subunits	6.00671e-25	1	UBXN1	S_ribosomal_proteins	2.50171e-29	0.178861	SPSB1	Collagens	1.24546e-20	1	LINC00662	Zinc_fingers__C2H2_type	2.55319e-21	0.251092
SRPX2	Collagens	1.4044e-18	1	SAT2	S_ribosomal_proteins	4.82302e-32	1	ATP5G2	S_ribosomal_proteins	1.79648e-27	1	EMC4	Mitochondrial_complex_I__NADH_dehydrogenase__ubiquinone__subunits	1.70969e-22	0.183084	TMEM260	Zinc_fingers__C2H2_type	7.61705e-27	0.968415	RPSA	S_ribosomal_proteins	1.13838e-29	0.174638	ZNF781	Zinc_fingers__C2H2_type	1.38276e-25	0.0599976	BCS1L	Mitochondrial_ribosomal_proteins	2.70978e-28	1	COL12A1	Collagens	1.24546e-20	1	ZNF765	Zinc_fingers__C2H2_type	2.55319e-21	0.251092
HIST2H2AC	Mitochondrial_complex_I__NADH_dehydrogenase__ubiquinone__subunits	1.4044e-18	1	AFMID	S_ribosomal_proteins	4.82302e-32	1	HNRNPA1L2	S_ribosomal_proteins	1.79648e-27	1	TARBP1	Zinc_fingers__C2H2_type	8.26617e-22	0.853912	ZNF433	Zinc_fingers__C2H2_type	4.60024e-28	0.0531274	IAH1	Mitochondrial_complex_I__NADH_dehydrogenase__ubiquinone__subunits	4.64708e-29	0.18449	SLC43A1	L_ribosomal_proteins	3.68847e-24	1	MRPS25	Mitochondrial_complex_I__NADH_dehydrogenase__ubiquinone__subunits	1.02074e-28	0.188923	OST4	Mitochondrial_complex_I__NADH_dehydrogenase__ubiquinone__subunits	1.24546e-20	1	ADIRF	L_ribosomal_proteins	2.31562e-20	1
CNPY2	Mitochondrial_complex_I__NADH_dehydrogenase__ubiquinone__subunits	1.4044e-18	1	C2orf70	L_ribosomal_proteins	4.62386e-32	0.256667	AHCY	S_ribosomal_proteins	1.79648e-27	1	PCDHGA2	Clustered_protocadherins	2.75973e-21	1	PRKAB2	Zinc_fingers__C2H2_type	7.61705e-27	0.440256	PPIH	L_ribosomal_proteins	7.49791e-28	1	NOL9	Zinc_fingers__C2H2_type	2.08233e-24	0.46193	ZNF3	Zinc_fingers__C2H2_type	3.80878e-29	0.0543623	PRADC1	Mitochondrial_complex_I__NADH_dehydrogenase__ubiquinone__subunits	1.24546e-20	1	ADSL	L_ribosomal_proteins	2.31562e-20	1
DDOST	Proteasome	1.4044e-18	1	ZNF277	L_ribosomal_proteins	4.62386e-32	0.256667	COX7A2	Mitochondrial_complex_I__NADH_dehydrogenase__ubiquinone__subunits	6.51894e-27	1	MCTS1	L_ribosomal_proteins	7.20913e-22	0.24844	STARD10	Mitochondrial_complex_I__NADH_dehydrogenase__ubiquinone__subunits	4.98292e-27	0.185302	GAR1	L_ribosomal_proteins	7.49791e-28	1	ZNF669	Zinc_fingers__C2H2_type	2.08233e-24	0.13596	SURF6	L_ribosomal_proteins	1.71995e-27	1	FLOT1	Mitochondrial_complex_I__NADH_dehydrogenase__ubiquinone__subunits	1.24546e-20	1	MDH1	Mitochondrial_ribosomal_proteins	2.59118e-20	1
EIF2B3	Proteasome	1.4044e-18	1	PSMD3	Proteasome	4.57105e-31	0.190854	CAMLG	S_ribosomal_proteins	1.79648e-27	0.181214	ZNF233	Zinc_fingers__C2H2_type	8.26617e-22	0.245796	CBR1	Mitochondrial_complex_I__NADH_dehydrogenase__ubiquinone__subunits	4.98292e-27	0.185302	MSS51	L_ribosomal_proteins	7.49791e-28	1	HIST1H4H	Histones	1.98133e-23	1	PACSIN3	L_ribosomal_proteins	1.71995e-27	1	DHRS4L2	Mitochondrial_complex_I__NADH_dehydrogenase__ubiquinone__subunits	1.24546e-20	1	COQ3	Mitochondrial_complex_I__NADH_dehydrogenase__ubiquinone__subunits	8.70099e-21	0.186263
ACTR3C	Proteasome	1.4044e-18	1	FAHD2B	L_ribosomal_proteins	5.92494e-30	1	ADPRM	S_ribosomal_proteins	1.79648e-27	0.181214	NHP2	S_ribosomal_proteins	7.36895e-21	1	CNIH3	L_ribosomal_proteins	4.86808e-26	1	CUTC	L_ribosomal_proteins	7.49791e-28	1	AKR1A1	S_ribosomal_proteins	2.80932e-23	1	MRPS28	Mitochondrial_ribosomal_proteins	2.70978e-28	0.0846987	ZNF273	Zinc_fingers__C2H2_type	3.16483e-21	0.241669	NDUFC2	Mitochondrial_complex_I__NADH_dehydrogenase__ubiquinone__subunits	8.70099e-21	0.186263
MBD2	Proteasome	1.4044e-18	1	UQCRB	L_ribosomal_proteins	5.92494e-30	1	LTA4H	L_ribosomal_proteins	9.85625e-26	1	PIANP	S_ribosomal_proteins	7.36895e-21	1	EIF3M	L_ribosomal_proteins	4.86808e-26	1	PRPF19	L_ribosomal_proteins	7.49791e-28	1	HADHA	S_ribosomal_proteins	2.80932e-23	1	ANKRD19P	S_ribosomal_proteins	4.52629e-27	1	EXOSC7	L_ribosomal_proteins	3.40184e-20	1	SNRNP25	Mitochondrial_complex_I__NADH_dehydrogenase__ubiquinone__subunits	8.70099e-21	0.186263
SMIM20	L_ribosomal_proteins	2.643e-18	1	EIF4A2	S_ribosomal_proteins	1.05026e-29	1	ATP5O	L_ribosomal_proteins	9.85625e-26	1	LRRC23	S_ribosomal_proteins	7.36895e-21	1	CERS5	L_ribosomal_proteins	4.86808e-26	1	MRPL11	L_ribosomal_proteins	7.49791e-28	1	MFF	S_ribosomal_proteins	2.80932e-23	1	POLL	S_ribosomal_proteins	4.52629e-27	1	DCTD	L_ribosomal_proteins	3.40184e-20	1	PDHA1	Mitochondrial_complex_I__NADH_dehydrogenase__ubiquinone__subunits	8.70099e-21	0.186263
FAM86B1	L_ribosomal_proteins	2.643e-18	1	CAMLG	S_ribosomal_proteins	1.05026e-29	1	PCDHB14	Clustered_protocadherins	3.74948e-26	0.216293	ZNF534	Zinc_fingers__C2H2_type	1.05776e-20	1	ZNHIT3	L_ribosomal_proteins	4.86808e-26	1	EIF1	L_ribosomal_proteins	7.49791e-28	1	REXO4	S_ribosomal_proteins	2.80932e-23	1	PACSIN3	S_ribosomal_proteins	4.52629e-27	1	TMEM101	L_ribosomal_proteins	3.40184e-20	1	CACYBP	Chaperonins	5.85873e-20	1
ATP5O	L_ribosomal_proteins	2.643e-18	1	SERGEF	S_ribosomal_proteins	1.05026e-29	1	TSSC1	Mitochondrial_ribosomal_proteins	2.605e-25	1	ZNF44	Zinc_fingers__C2H2_type	1.05776e-20	0.657624	SUMO2	L_ribosomal_proteins	4.86808e-26	1	SNORD17	L_ribosomal_proteins	7.49791e-28	1	C11orf96	S_ribosomal_proteins	2.80932e-23	1	TPM3P9	Zinc_fingers__C2H2_type	1.07362e-26	0.859111	ANAPC5	Mitochondrial_ribosomal_proteins	4.0084e-20	1	TMEM11	Mitochondrial_ribosomal_proteins	2.59118e-20	0.380954
ALKBH3	S_ribosomal_proteins	5.84447e-19	0.177164	TACO1	Mitochondrial_ribosomal_proteins	1.2987e-30	0.082192	SLC25A3	S_ribosomal_proteins	3.01666e-25	1	SDHAP3	Mitochondrial_complex_I__NADH_dehydrogenase__ubiquinone__subunits	1.94734e-20	1	TRIM28	L_ribosomal_proteins	4.86808e-26	1	TMEM18	S_ribosomal_proteins	2.15842e-27	1	RAC3	S_ribosomal_proteins	2.80932e-23	1	C6orf203	Mitochondrial_complex_I__NADH_dehydrogenase__ubiquinone__subunits	1.64144e-26	0.188923	DPCR1	Zinc_fingers__C2H2_type	4.03382e-20	0.96676	ILF2	Proteasome	1.37722e-20	0.191186
ACTG1	S_ribosomal_proteins	5.84447e-19	0.177164	OLA1	L_ribosomal_proteins	5.92494e-30	0.256667	OXA1L	S_ribosomal_proteins	3.01666e-25	1	THYN1	Mitochondrial_complex_I__NADH_dehydrogenase__ubiquinone__subunits	1.94734e-20	1	MRPL11	L_ribosomal_proteins	4.86808e-26	0.251321	RNF149	S_ribosomal_proteins	2.15842e-27	1	THOC7	Mitochondrial_complex_I__NADH_dehydrogenase__ubiquinone__subunits	8.21059e-23	1	PLGRKT	Mitochondrial_complex_I__NADH_dehydrogenase__ubiquinone__subunits	1.64144e-26	0.188923	AKR1A1	Mitochondrial_complex_I__NADH_dehydrogenase__ubiquinone__subunits	1.24546e-20	0.183163	NSFL1C	Proteasome	1.37722e-20	0.191186
EIF3K	S_ribosomal_proteins	5.84447e-19	0.177164	CBR1	Mitochondrial_ribosomal_proteins	9.36906e-29	0.380378	ERGIC3	S_ribosomal_proteins	3.01666e-25	1	ALDOA	Mitochondrial_complex_I__NADH_dehydrogenase__ubiquinone__subunits	1.94734e-20	1	PTMA	S_ribosomal_proteins	2.34498e-25	1	GNG11	S_ribosomal_proteins	2.15842e-27	1	MTIF3	Mitochondrial_complex_I__NADH_dehydrogenase__ubiquinone__subunits	8.21059e-23	1	CMC2	Mitochondrial_complex_I__NADH_dehydrogenase__ubiquinone__subunits	1.64144e-26	0.188923	GABARAP	Mitochondrial_complex_I__NADH_dehydrogenase__ubiquinone__subunits	1.24546e-20	0.183163	ZNF577	Zinc_fingers__C2H2_type	3.27783e-20	0.44055
PCDHGC3	Clustered_protocadherins	3.57849e-18	1	PCDHGA1	Zinc_fingers__C2H2_type	5.85084e-28	0.967236	LINC00667	Zinc_fingers__C2H2_type	1.37063e-25	0.263607	SOD1	Mitochondrial_complex_I__NADH_dehydrogenase__ubiquinone__subunits	1.94734e-20	1	INTS10	S_ribosomal_proteins	2.34498e-25	1	CWF19L1	S_ribosomal_proteins	2.15842e-27	1	MDFI	L_ribosomal_proteins	3.29569e-22	1	BLOC1S4	L_ribosomal_proteins	1.71972e-25	1	DAP3	Proteasome	1.97106e-20	0.188014	DBI	F_type_ATPase__ATP_synthase_subunits__Mitochondrial_complex_V__ATP_synthase_subunits	1.74859e-19	1
PPIAL4C	Proteasome	1.4044e-18	0.192085	HIGD2A	L_ribosomal_proteins	6.88719e-28	1	CHMP2A	Mitochondrial_complex_I__NADH_dehydrogenase__ubiquinone__subunits	9.79355e-25	1	NSD1	Zinc_fingers__C2H2_type	1.05776e-20	0.434214	SNHG7	S_ribosomal_proteins	2.34498e-25	1	RPL21	S_ribosomal_proteins	2.15842e-27	1	C11orf96	L_ribosomal_proteins	3.29569e-22	1	ZNF394	L_ribosomal_proteins	1.71972e-25	1	MGAT5B	HOXL_subclass_homeoboxes	2.07381e-19	1	MSRA	F_type_ATPase__ATP_synthase_subunits__Mitochondrial_complex_V__ATP_synthase_subunits	1.74859e-19	1
PSMG1	Proteasome	1.4044e-18	0.192085	CUEDC2	L_ribosomal_proteins	6.88719e-28	1	CARS	Proteasome	1.70491e-24	1	IMP4	L_ribosomal_proteins	5.4937e-20	1	C14orf93	S_ribosomal_proteins	2.34498e-25	1	RANBP1	S_ribosomal_proteins	2.15842e-27	1	SLC25A3	L_ribosomal_proteins	3.29569e-22	1	RRP8	L_ribosomal_proteins	1.71972e-25	1	EIF5AL1	Mitochondrial_ribosomal_proteins	4.0084e-20	0.0798914	PDHA1	F_type_ATPase__ATP_synthase_subunits__Mitochondrial_complex_V__ATP_synthase_subunits	1.74859e-19	1
RPP21	Mitochondrial_complex_I__NADH_dehydrogenase__ubiquinone__subunits	1.4044e-18	0.187141	POLL	S_ribosomal_proteins	2.00092e-27	1	CIAPIN1	Proteasome	1.70491e-24	1	REEP2	L_ribosomal_proteins	5.4937e-20	1	NLE1	S_ribosomal_proteins	2.34498e-25	1	NDUFAF2	L_ribosomal_proteins	7.49791e-28	0.250267	IST1	L_ribosomal_proteins	3.29569e-22	1	LETMD1	L_ribosomal_proteins	1.71972e-25	1	APEX1	Mitochondrial_ribosomal_proteins	4.0084e-20	0.0798914	PCDHA4	Clustered_protocadherins	6.11276e-20	0.257095
ARSI	Collagens	1.4044e-18	0.182167	RPS26	S_ribosomal_proteins	2.00092e-27	1	H1F0	Histones	9.15977e-24	1	SNRPC	L_ribosomal_proteins	5.4937e-20	1	EIF1	S_ribosomal_proteins	2.34498e-25	1	LAGE3	L_ribosomal_proteins	7.49791e-28	0.250267	MRPS9	Mitochondrial_complex_I__NADH_dehydrogenase__ubiquinone__subunits	8.21059e-23	0.199351	NAT9	L_ribosomal_proteins	1.71972e-25	1	PTRH2	Mitochondrial_ribosomal_proteins	4.0084e-20	0.0798914	PCDHA7	Clustered_protocadherins	6.11276e-20	0.257095
SPARC	Collagens	1.4044e-18	0.182167	NAP1L1	S_ribosomal_proteins	2.00092e-27	1	ANKRD37	L_ribosomal_proteins	9.15977e-24	1	POLR2J4	L_ribosomal_proteins	5.4937e-20	1	PCDHA4	Clustered_protocadherins	2.46645e-25	1	CAMTA1	Mitochondrial_complex_I__NADH_dehydrogenase__ubiquinone__subunits	7.83138e-27	1	C6orf203	Mitochondrial_complex_I__NADH_dehydrogenase__ubiquinone__subunits	8.21059e-23	0.199351	NT5C	L_ribosomal_proteins	1.71972e-25	1	NOB1	S_ribosomal_proteins	5.35705e-19	1	ZNF354A	Zinc_fingers__C2H2_type	3.27783e-20	0.12371
PPEF1	Collagens	1.4044e-18	0.182167	RPL21	S_ribosomal_proteins	2.00092e-27	1	NANS	Mitochondrial_ribosomal_proteins	1.5222e-23	1	XAB2	L_ribosomal_proteins	5.4937e-20	1	HSPE1	Mitochondrial_complex_I__NADH_dehydrogenase__ubiquinone__subunits	7.61431e-25	1	SFXN4	Mitochondrial_complex_I__NADH_dehydrogenase__ubiquinone__subunits	7.83138e-27	1	ZNF317	Zinc_fingers__C2H2_type	4.114e-22	0.269298	C5	Complement_system	2.60661e-26	0.0881913	NACA2	S_ribosomal_proteins	5.35705e-19	1	ZNF319	Zinc_fingers__C2H2_type	3.27783e-20	0.12371
ANKRD19P	L_ribosomal_proteins	2.643e-18	0.253709	NACA2	S_ribosomal_proteins	2.00092e-27	1	C19orf18	Zinc_fingers__C2H2_type	2.97661e-23	0.864596	CHMP4A	Mitochondrial_complex_I__NADH_dehydrogenase__ubiquinone__subunits	1.94734e-20	0.183084	NQO2	Mitochondrial_complex_I__NADH_dehydrogenase__ubiquinone__subunits	7.61431e-25	1	C12orf73	Mitochondrial_complex_I__NADH_dehydrogenase__ubiquinone__subunits	7.83138e-27	1	ADCK3	S_ribosomal_proteins	3.72985e-21	1	TOMM20	L_ribosomal_proteins	1.71972e-25	0.25602	ZNF597	Zinc_fingers__C2H2_type	4.89711e-19	0.653197	TMEM18	S_ribosomal_proteins	3.84767e-19	1
THYN1	L_ribosomal_proteins	2.643e-18	0.253709	SLC25A4	Mitochondrial_complex_I__NADH_dehydrogenase__ubiquinone__subunits	7.26027e-27	1	MRPS6	L_ribosomal_proteins	9.15977e-24	0.263841	CAPS2	Zinc_fingers__C2H2_type	1.29029e-19	0.657624	TMEM60	Mitochondrial_complex_I__NADH_dehydrogenase__ubiquinone__subunits	7.61431e-25	1	EEF1A1	S_ribosomal_proteins	2.15842e-27	0.174638	UBE2E1	S_ribosomal_proteins	3.72985e-21	1	HTRA2	L_ribosomal_proteins	1.71972e-25	0.25602	CSMD2	Collagens	1.28738e-18	1	THADA	S_ribosomal_proteins	3.84767e-19	1
ZNF561	Zinc_fingers__C2H2_type	9.4998e-18	0.44721	AP1M2	Mitochondrial_complex_I__NADH_dehydrogenase__ubiquinone__subunits	7.26027e-27	1	TOMM20	S_ribosomal_proteins	4.43319e-23	1	ZNF880	Zinc_fingers__C2H2_type	1.29029e-19	0.657624	EMC7	Mitochondrial_complex_I__NADH_dehydrogenase__ubiquinone__subunits	7.61431e-25	1	RPF2	S_ribosomal_proteins	2.15842e-27	0.174638	RNF5	S_ribosomal_proteins	3.72985e-21	1	POLR2H	S_ribosomal_proteins	7.16904e-25	1	ADAMTS4	Collagens	1.28738e-18	1	ADIRF	S_ribosomal_proteins	3.84767e-19	1
HADHA	S_ribosomal_proteins	5.7351e-17	1	ELP2	S_ribosomal_proteins	2.00092e-27	0.176017	MRPL23	Mitochondrial_complex_I__NADH_dehydrogenase__ubiquinone__subunits	1.29521e-22	1	MPLKIP	L_ribosomal_proteins	5.4937e-20	0.24844	SRP14	Mitochondrial_complex_I__NADH_dehydrogenase__ubiquinone__subunits	7.61431e-25	1	WDR20	Zinc_fingers__C2H2_type	1.06094e-26	0.855147	CSNK2A2	S_ribosomal_proteins	3.72985e-21	1	SLC35D2	S_ribosomal_proteins	7.16904e-25	1	ALPK2	Collagens	1.28738e-18	1	HSP90AB1	Chaperonins	5.85873e-20	0.0813228
DEXI	S_ribosomal_proteins	5.7351e-17	1	SRPRB	Mitochondrial_ribosomal_proteins	6.26338e-27	0.380378	FAM96B	Mitochondrial_complex_I__NADH_dehydrogenase__ubiquinone__subunits	1.29521e-22	1	CLTA	L_ribosomal_proteins	5.4937e-20	0.24844	PCDHB5	Clustered_protocadherins	2.46645e-25	0.277967	GTF3C6	Mitochondrial_complex_I__NADH_dehydrogenase__ubiquinone__subunits	7.83138e-27	0.18449	C1QL1	S_ribosomal_proteins	3.72985e-21	1	NANOS1	S_ribosomal_proteins	7.16904e-25	1	MN1	Collagens	1.28738e-18	1	TWIST1	Collagens	9.24918e-19	1
FKBPL	Mitochondrial_ribosomal_proteins	8.25284e-17	1	POLR1C	Mitochondrial_ribosomal_proteins	6.26338e-27	0.380378	TXNL1	Mitochondrial_complex_I__NADH_dehydrogenase__ubiquinone__subunits	1.29521e-22	1	RANBP1	L_ribosomal_proteins	5.4937e-20	0.24844	ZNF680	Zinc_fingers__C2H2_type	1.20607e-25	0.12355	TIGD7	Zinc_fingers__C2H2_type	1.06094e-26	0.247773	ZNF93	Zinc_fingers__C2H2_type	5.3903e-21	0.867852	SELK	Mitochondrial_complex_I__NADH_dehydrogenase__ubiquinone__subunits	2.32596e-24	1	TMEM9	Mitochondrial_complex_I__NADH_dehydrogenase__ubiquinone__subunits	1.28738e-18	1	SIL1	Mitochondrial_complex_I__NADH_dehydrogenase__ubiquinone__subunits	9.24918e-19	1
BMP8A	Collagens	1.25823e-16	1	ZSCAN18	Zinc_fingers__C2H2_type	9.62389e-27	0.432334	MRPL54	Mitochondrial_complex_I__NADH_dehydrogenase__ubiquinone__subunits	1.29521e-22	1	ZNF749	Zinc_fingers__C2H2_type	1.29029e-19	0.434214	ZNF583	Zinc_fingers__C2H2_type	1.20607e-25	0.12355	HIST1H2BD	Histones	4.50353e-26	1	MED9	Mitochondrial_complex_I__NADH_dehydrogenase__ubiquinone__subunits	9.86211e-21	1	NECAB3	Mitochondrial_complex_I__NADH_dehydrogenase__ubiquinone__subunits	2.32596e-24	1	PPIB	Mitochondrial_complex_I__NADH_dehydrogenase__ubiquinone__subunits	1.28738e-18	1	COQ5	Mitochondrial_complex_I__NADH_dehydrogenase__ubiquinone__subunits	9.24918e-19	1
PCSK9	Collagens	1.25823e-16	1	C1orf50	L_ribosomal_proteins	7.25151e-26	1	NME1	Mitochondrial_ribosomal_proteins	1.5222e-23	0.0867961	COPZ1	S_ribosomal_proteins	8.09176e-19	1	SLC25A36	Zinc_fingers__C2H2_type	1.82521e-24	0.968415	S100A3	L_ribosomal_proteins	7.85676e-26	1	ZNF131	Zinc_fingers__C2H2_type	5.3903e-21	0.46193	SNU13	S_ribosomal_proteins	7.16904e-25	0.178861	MYDGF	Mitochondrial_complex_I__NADH_dehydrogenase__ubiquinone__subunits	1.28738e-18	1	TMEM11	Mitochondrial_complex_I__NADH_dehydrogenase__ubiquinone__subunits	9.24918e-19	1
COL24A1	Collagens	1.25823e-16	1	WARS2	L_ribosomal_proteins	7.25151e-26	1	DHRS4	Mitochondrial_complex_I__NADH_dehydrogenase__ubiquinone__subunits	1.29521e-22	0.191392	TPT1	S_ribosomal_proteins	8.09176e-19	1	ZNF77	Zinc_fingers__C2H2_type	1.82521e-24	0.662978	RFC2	L_ribosomal_proteins	7.85676e-26	1	YBEY	S_ribosomal_proteins	3.72985e-21	0.1888	ZNF876P	Zinc_fingers__C2H2_type	2.52914e-24	0.444308	ATP6V1E1	Mitochondrial_complex_I__NADH_dehydrogenase__ubiquinone__subunits	1.28738e-18	1	HOXA6	HOXL_subclass_homeoboxes	1.4003e-18	1
GPR1	Collagens	1.25823e-16	1	P4HTM	L_ribosomal_proteins	7.25151e-26	1	UQCRB	L_ribosomal_proteins	7.6852e-22	1	PPAN	S_ribosomal_proteins	8.09176e-19	1	THAP4	Mitochondrial_complex_I__NADH_dehydrogenase__ubiquinone__subunits	7.61431e-25	0.185302	EIF4EBP1	L_ribosomal_proteins	7.85676e-26	1	IGBP1	S_ribosomal_proteins	3.72985e-21	0.1888	CFB	Complement_system	7.50384e-24	1	EMD	Mitochondrial_complex_I__NADH_dehydrogenase__ubiquinone__subunits	1.28738e-18	1	YKT6	Proteasome	1.4003e-18	1
LMCD1	Collagens	1.25823e-16	1	MSX1	L_ribosomal_proteins	7.25151e-26	1	FUOM	L_ribosomal_proteins	7.6852e-22	1	BABAM1	S_ribosomal_proteins	8.09176e-19	1	SMIM6	Mitochondrial_complex_I__NADH_dehydrogenase__ubiquinone__subunits	7.61431e-25	0.185302	CWF19L1	L_ribosomal_proteins	7.85676e-26	1	AKR1A1	L_ribosomal_proteins	2.64858e-20	1	ZNF586	Zinc_fingers__C2H2_type	2.52914e-24	0.254253	FUCA2	Proteasome	1.94877e-18	1	CTNNBL1	Proteasome	1.4003e-18	1
EYA4	Collagens	1.25823e-16	1	TEN1	L_ribosomal_proteins	7.25151e-26	1	MRPL45	L_ribosomal_proteins	7.6852e-22	1	SPATC1L	S_ribosomal_proteins	8.09176e-19	1	S100A3	L_ribosomal_proteins	4.74571e-24	1	WDR74	L_ribosomal_proteins	7.85676e-26	1	HDGF	L_ribosomal_proteins	2.64858e-20	1	SLC25A4	Mitochondrial_complex_I__NADH_dehydrogenase__ubiquinone__subunits	2.32596e-24	0.188923	GLA	Proteasome	1.94877e-18	1	C14orf28	Zinc_fingers__C2H2_type	4.00833e-19	0.251092
NPTX2	Collagens	1.25823e-16	1	PPA2	Mitochondrial_ribosomal_proteins	6.26338e-27	0.082192	ILVBL	L_ribosomal_proteins	7.6852e-22	1	DECR1	F_type_ATPase__ATP_synthase_subunits__Mitochondrial_complex_V__ATP_synthase_subunits	8.64903e-19	1	NRM	L_ribosomal_proteins	4.74571e-24	1	XRRA1	L_ribosomal_proteins	7.85676e-26	1	TNIP2	L_ribosomal_proteins	2.64858e-20	1	PRDX5	Mitochondrial_complex_I__NADH_dehydrogenase__ubiquinone__subunits	2.32596e-24	0.188923	SNHG15	L_ribosomal_proteins	2.40629e-18	1	ZNF547	Zinc_fingers__C2H2_type	4.00833e-19	0.251092
CTHRC1	Collagens	1.25823e-16	1	COQ5	Mitochondrial_ribosomal_proteins	6.26338e-27	0.082192	NDUFS2	Mitochondrial_ribosomal_proteins	8.18943e-22	1	ANP32A	Zinc_fingers__C2H2_type	1.49919e-18	1	BRF2	L_ribosomal_proteins	4.74571e-24	1	RPS26	L_ribosomal_proteins	7.85676e-26	1	ST7	L_ribosomal_proteins	2.64858e-20	1	GAR1	L_ribosomal_proteins	1.55457e-23	1	MRPL10	L_ribosomal_proteins	2.40629e-18	1	SARS	L_ribosomal_proteins	1.68448e-18	1
ROR2	Collagens	1.25823e-16	1	PCDHB14	Zinc_fingers__C2H2_type	1.51373e-25	0.852943	SPA17	Mitochondrial_ribosomal_proteins	8.18943e-22	1	LAMTOR5	Mitochondrial_complex_I__NADH_dehydrogenase__ubiquinone__subunits	1.94384e-18	1	NANOS1	L_ribosomal_proteins	4.74571e-24	1	C14orf166	L_ribosomal_proteins	7.85676e-26	1	SHMT2	L_ribosomal_proteins	2.64858e-20	1	EIF1	L_ribosomal_proteins	1.55457e-23	1	SNU13	L_ribosomal_proteins	2.40629e-18	1	WDR70	L_ribosomal_proteins	1.68448e-18	1
ASPN	Collagens	1.25823e-16	1	POLR1E	S_ribosomal_proteins	3.33713e-25	1	VPS25	Mitochondrial_ribosomal_proteins	8.18943e-22	1	C9orf24	Mitochondrial_complex_I__NADH_dehydrogenase__ubiquinone__subunits	1.94384e-18	1	RAB34	L_ribosomal_proteins	4.74571e-24	1	RANBP1	L_ribosomal_proteins	7.85676e-26	1	PHF23	L_ribosomal_proteins	2.64858e-20	1	C18orf21	L_ribosomal_proteins	1.55457e-23	1	NTPCR	F_type_ATPase__ATP_synthase_subunits__Mitochondrial_complex_V__ATP_synthase_subunits	2.30773e-19	0.0853432	MED30	L_ribosomal_proteins	1.68448e-18	1
UNC5B	Collagens	1.25823e-16	1	PSTK	S_ribosomal_proteins	3.33713e-25	1	GSS	Mitochondrial_ribosomal_proteins	8.18943e-22	1	ISCU	Mitochondrial_complex_I__NADH_dehydrogenase__ubiquinone__subunits	1.94384e-18	1	KRT17	L_ribosomal_proteins	4.74571e-24	1	IGBP1	L_ribosomal_proteins	7.85676e-26	1	TRIM16	L_ribosomal_proteins	2.64858e-20	1	JUND	L_ribosomal_proteins	1.55457e-23	1	EIF4E2	S_ribosomal_proteins	5.35705e-19	0.173374	RBM4B	Zinc_fingers__C2H2_type	4.00833e-19	0.12371
TLL2	Collagens	1.25823e-16	1	LETMD1	S_ribosomal_proteins	3.33713e-25	1	TOMM20	L_ribosomal_proteins	7.6852e-22	0.263841	C15orf61	Mitochondrial_complex_I__NADH_dehydrogenase__ubiquinone__subunits	1.94384e-18	1	ADSL	L_ribosomal_proteins	4.74571e-24	1	AASS	Zinc_fingers__C2H2_type	1.66385e-25	1	PDCD2L	L_ribosomal_proteins	2.64858e-20	1	DEDD2	L_ribosomal_proteins	1.55457e-23	1	AIP	S_ribosomal_proteins	5.35705e-19	0.173374	HYPK	Mitochondrial_complex_I__NADH_dehydrogenase__ubiquinone__subunits	9.24918e-19	0.186263
FIBIN	Collagens	1.25823e-16	1	LCMT1	S_ribosomal_proteins	3.33713e-25	1	AIG1	L_ribosomal_proteins	7.6852e-22	0.263841	C18orf21	Mitochondrial_complex_I__NADH_dehydrogenase__ubiquinone__subunits	1.94384e-18	1	ZNF585A	Zinc_fingers__C2H2_type	1.82521e-24	0.12355	ZNF320	Zinc_fingers__C2H2_type	1.66385e-25	0.659733	H1F0	L_ribosomal_proteins	2.64858e-20	1	SARS2	Mitochondrial_ribosomal_proteins	5.4747e-23	1	EBPL	S_ribosomal_proteins	5.35705e-19	0.173374	SDF2L1	Mitochondrial_complex_I__NADH_dehydrogenase__ubiquinone__subunits	9.24918e-19	0.186263
P4HA3	Collagens	1.25823e-16	1	ZFP69B	Zinc_fingers__C2H2_type	1.51373e-25	0.244221	COX4I1	L_ribosomal_proteins	7.6852e-22	0.263841	PEG3	Zinc_fingers__C2H2_type	1.49919e-18	0.657624	CCT7	L_ribosomal_proteins	4.74571e-24	0.251321	ATP5G2	L_ribosomal_proteins	7.85676e-26	0.250267	ZNF586	Zinc_fingers__C2H2_type	5.3903e-21	0.13596	TOMM6	L_ribosomal_proteins	1.55457e-23	0.25602	ZNF718	Zinc_fingers__C2H2_type	4.89711e-19	0.117502	MXRA5	Collagens	9.24918e-19	0.18131
NTM	Collagens	1.25823e-16	1	RRP8	Mitochondrial_ribosomal_proteins	3.87311e-25	0.380378	ATP5O	S_ribosomal_proteins	5.69469e-21	1	SNHG12	L_ribosomal_proteins	3.7526e-18	1	LINC00883	Zinc_fingers__C2H2_type	2.63852e-23	0.968415	YBEY	L_ribosomal_proteins	7.85676e-26	0.250267	TOMM7	Mitochondrial_complex_I__NADH_dehydrogenase__ubiquinone__subunits	9.86211e-21	0.199351	THADA	S_ribosomal_proteins	9.9373e-23	1	LRRC15	Collagens	1.28738e-18	0.183163	ARNTL	Zinc_fingers__C2H2_type	4.66481e-18	0.85719
GPR68	Collagens	1.25823e-16	1	ZFP37	Zinc_fingers__C2H2_type	1.51373e-25	0.0507436	ADAMTS14	Collagens	9.34645e-21	1	WDR46	L_ribosomal_proteins	3.7526e-18	1	ZNF836	Zinc_fingers__C2H2_type	1.82521e-24	0.0531274	CENPW	S_ribosomal_proteins	3.5826e-25	1	PCDHGA8	Zinc_fingers__C2H2_type	6.73291e-20	0.971478	HTRA2	S_ribosomal_proteins	9.9373e-23	1	UNC5B	Collagens	1.28738e-18	0.183163	MRPS27	L_ribosomal_proteins	1.68448e-18	0.252569
FAM189A1	Collagens	1.25823e-16	1	OVGP1	L_ribosomal_proteins	6.90275e-24	1	COL5A3	Collagens	9.34645e-21	1	PDAP1	L_ribosomal_proteins	3.7526e-18	1	B4GALT3	S_ribosomal_proteins	3.50519e-23	1	GTF2E2	S_ribosomal_proteins	3.5826e-25	1	HIST2H2BF	Histones	1.80637e-19	1	POLR1C	S_ribosomal_proteins	9.9373e-23	1	NDUFAF3	Mitochondrial_complex_I__NADH_dehydrogenase__ubiquinone__subunits	1.28738e-18	0.183163	PHB	Mitochondrial_complex_IV__cytochrome_c_oxidase_subunits	7.32282e-18	1
COPZ2	Collagens	1.25823e-16	1	BGLAP	L_ribosomal_proteins	6.90275e-24	1	ABT1	Mitochondrial_ribosomal_proteins	8.18943e-22	0.0867961	LINC00638	L_ribosomal_proteins	3.7526e-18	1	RPL23AP7	S_ribosomal_proteins	3.50519e-23	1	TEAD4	S_ribosomal_proteins	3.5826e-25	1	ZNF287	Zinc_fingers__C2H2_type	6.73291e-20	0.269298	TOP1MT	S_ribosomal_proteins	9.9373e-23	1	PQBP1	Mitochondrial_complex_I__NADH_dehydrogenase__ubiquinone__subunits	1.28738e-18	0.183163	RPA3	Proteasome	1.4003e-18	0.191186
HSPB11	Mitochondrial_complex_I__NADH_dehydrogenase__ubiquinone__subunits	1.25823e-16	1	SH3YL1	L_ribosomal_proteins	6.90275e-24	1	C12orf60	Mitochondrial_ribosomal_proteins	8.18943e-22	0.0867961	TAF15	L_ribosomal_proteins	3.7526e-18	1	SNHG8	S_ribosomal_proteins	3.50519e-23	1	PTRH2	S_ribosomal_proteins	3.5826e-25	1	TNIP2	S_ribosomal_proteins	4.31914e-19	1	TEKT4	Mitochondrial_complex_I__NADH_dehydrogenase__ubiquinone__subunits	2.90146e-22	1	WARS2	L_ribosomal_proteins	2.40629e-18	0.248543	IGIP	Zinc_fingers__C2H2_type	4.66481e-18	0.44055
IAH1	Mitochondrial_complex_I__NADH_dehydrogenase__ubiquinone__subunits	1.25823e-16	1	GSTO2	L_ribosomal_proteins	6.90275e-24	1	RUVBL2	Mitochondrial_ribosomal_proteins	8.18943e-22	0.0867961	GTF2F1	L_ribosomal_proteins	3.7526e-18	1	POLR1E	S_ribosomal_proteins	3.50519e-23	1	ZNF486	Zinc_fingers__C2H2_type	1.66385e-25	0.247773	MDFI	S_ribosomal_proteins	4.31914e-19	1	ISG20	Proteasome	4.80879e-22	1	FCAR	CD_molecules_Leukocyte_immunoglobulin_like_receptors_Immunoglobulin_like_domain_containing	7.3083e-19	0.0633168	TIMMDC1	Mitochondrial_ribosomal_proteins	1.20408e-18	0.0824632
PTRHD1	Mitochondrial_complex_I__NADH_dehydrogenase__ubiquinone__subunits	1.25823e-16	1	PGAP2	L_ribosomal_proteins	6.90275e-24	1	FDXACB1	Zinc_fingers__C2H2_type	5.36798e-21	0.455298	FARSA	L_ribosomal_proteins	3.7526e-18	1	EIF3CL	S_ribosomal_proteins	3.50519e-23	1	NR1I3	Mitochondrial_complex_I__NADH_dehydrogenase__ubiquinone__subunits	1.16295e-24	1	TSG101	S_ribosomal_proteins	4.31914e-19	1	PCDHGA8	Zinc_fingers__C2H2_type	4.95761e-22	1	KTI12	Mitochondrial_ribosomal_proteins	1.81112e-18	0.0798914	GPN1	Chaperonins	2.03984e-17	1
CUTA	Mitochondrial_complex_I__NADH_dehydrogenase__ubiquinone__subunits	1.25823e-16	1	CLEC2D	L_ribosomal_proteins	6.90275e-24	1	ATP6V1F	Mitochondrial_complex_I__NADH_dehydrogenase__ubiquinone__subunits	1.50522e-20	1	HNRNPUL1	L_ribosomal_proteins	3.7526e-18	1	TMEM129	Mitochondrial_complex_I__NADH_dehydrogenase__ubiquinone__subunits	1.02427e-22	1	LYPLAL1	Mitochondrial_complex_I__NADH_dehydrogenase__ubiquinone__subunits	1.16295e-24	1	EIF4B	S_ribosomal_proteins	4.31914e-19	1	SLC35A1	Zinc_fingers__C2H2_type	4.95761e-22	1	UFC1	S_ribosomal_proteins	5.29567e-17	1	MARS	Chaperonins	2.03984e-17	1
MRPL14	Mitochondrial_complex_I__NADH_dehydrogenase__ubiquinone__subunits	1.25823e-16	1	SPATA7	L_ribosomal_proteins	6.90275e-24	1	NUDT2	Mitochondrial_complex_I__NADH_dehydrogenase__ubiquinone__subunits	1.50522e-20	1	ERCC1	L_ribosomal_proteins	3.7526e-18	1	PFDN1	Mitochondrial_complex_I__NADH_dehydrogenase__ubiquinone__subunits	1.02427e-22	1	C6orf136	Mitochondrial_complex_I__NADH_dehydrogenase__ubiquinone__subunits	1.16295e-24	1	FOXN2	Zinc_fingers__C2H2_type	6.73291e-20	0.13596	ARHGAP44	Zinc_fingers__C2H2_type	4.95761e-22	0.859111	PABPC1	S_ribosomal_proteins	5.29567e-17	1	YWHAE	Chaperonins	2.03984e-17	1
WBSCR22	Mitochondrial_complex_I__NADH_dehydrogenase__ubiquinone__subunits	1.25823e-16	1	SAT2	L_ribosomal_proteins	6.90275e-24	1	TIMM8B	Mitochondrial_complex_I__NADH_dehydrogenase__ubiquinone__subunits	1.50522e-20	1	POLD1	L_ribosomal_proteins	3.7526e-18	1	PCBD1	Mitochondrial_complex_I__NADH_dehydrogenase__ubiquinone__subunits	1.02427e-22	1	IDH3G	Mitochondrial_complex_I__NADH_dehydrogenase__ubiquinone__subunits	1.16295e-24	1	ZNF85	Zinc_fingers__C2H2_type	6.73291e-20	0.13596	CDK5RAP1	Mitochondrial_ribosomal_proteins	5.4747e-23	0.0846987	ERCC1	S_ribosomal_proteins	5.29567e-17	1	SRP68	Chaperonins	2.03984e-17	1
DPM2	Mitochondrial_complex_I__NADH_dehydrogenase__ubiquinone__subunits	1.25823e-16	1	ZP3	L_ribosomal_proteins	6.90275e-24	0.256667	COA3	Mitochondrial_complex_I__NADH_dehydrogenase__ubiquinone__subunits	1.50522e-20	1	ATRAID	Mitochondrial_complex_I__NADH_dehydrogenase__ubiquinone__subunits	1.94384e-18	0.183084	RPUSD2	Mitochondrial_complex_I__NADH_dehydrogenase__ubiquinone__subunits	1.02427e-22	1	WDR70	S_ribosomal_proteins	3.5826e-25	0.174638	TLK2	Zinc_fingers__C2H2_type	8.01095e-19	0.971478	ZNF567	Zinc_fingers__C2H2_type	4.95761e-22	0.444308	TP53RK	S_ribosomal_proteins	5.29567e-17	1	UIMC1	S_ribosomal_proteins	3.91154e-17	1
ZDHHC16	Mitochondrial_complex_I__NADH_dehydrogenase__ubiquinone__subunits	1.25823e-16	1	ZNF563	Zinc_fingers__C2H2_type	2.27554e-24	0.0507436	CLIC1	Proteasome	2.38197e-20	1	CKB	Mitochondrial_complex_I__NADH_dehydrogenase__ubiquinone__subunits	1.94384e-18	0.183084	PHB	Mitochondrial_complex_I__NADH_dehydrogenase__ubiquinone__subunits	1.02427e-22	1	SENP8	Zinc_fingers__C2H2_type	2.49389e-24	0.967871	MRPS21	Mitochondrial_complex_I__NADH_dehydrogenase__ubiquinone__subunits	1.03815e-18	1	WASH2P	L_ribosomal_proteins	1.26755e-21	1	COX5B	F_type_ATPase__ATP_synthase_subunits__Mitochondrial_complex_V__ATP_synthase_subunits	6.51098e-17	1	TMEM243	S_ribosomal_proteins	3.91154e-17	1
ECHS1	Mitochondrial_complex_I__NADH_dehydrogenase__ubiquinone__subunits	1.25823e-16	1	HINT1	S_ribosomal_proteins	4.87083e-23	1	PCMT1	Proteasome	2.38197e-20	1	CIB1	Mitochondrial_complex_I__NADH_dehydrogenase__ubiquinone__subunits	1.94384e-18	0.183084	GCDH	Mitochondrial_complex_I__NADH_dehydrogenase__ubiquinone__subunits	1.02427e-22	1	C11orf57	Zinc_fingers__C2H2_type	2.49389e-24	0.855147	AMZ2	Mitochondrial_complex_I__NADH_dehydrogenase__ubiquinone__subunits	1.03815e-18	1	POLL	L_ribosomal_proteins	1.26755e-21	1	C2orf76	F_type_ATPase__ATP_synthase_subunits__Mitochondrial_complex_V__ATP_synthase_subunits	6.51098e-17	1	CWF19L1	S_ribosomal_proteins	3.91154e-17	1
IMMP1L	Mitochondrial_complex_I__NADH_dehydrogenase__ubiquinone__subunits	1.25823e-16	1	SPATA7	S_ribosomal_proteins	4.87083e-23	1	JTB	Mitochondrial_complex_IV__cytochrome_c_oxidase_subunits	2.57229e-20	1	MRPL24	L_ribosomal_proteins	3.7526e-18	0.24844	ZNF714	Zinc_fingers__C2H2_type	2.63852e-23	0.250848	NOP16	L_ribosomal_proteins	7.44312e-24	1	CARS	Proteasome	1.57164e-18	1	EMG1	L_ribosomal_proteins	1.26755e-21	1	ATP6V1E1	F_type_ATPase__ATP_synthase_subunits__Mitochondrial_complex_V__ATP_synthase_subunits	6.51098e-17	1	POLD2	Mitochondrial_ribosomal_proteins	5.1057e-17	1
PPP1CA	Mitochondrial_complex_I__NADH_dehydrogenase__ubiquinone__subunits	1.25823e-16	1	PTPN2	S_ribosomal_proteins	4.87083e-23	1	MGST2	Mitochondrial_complex_IV__cytochrome_c_oxidase_subunits	2.57229e-20	1	PPIA	L_ribosomal_proteins	3.7526e-18	0.24844	FAM200A	Zinc_fingers__C2H2_type	2.63852e-23	0.12355	ZNF706	L_ribosomal_proteins	7.44312e-24	1	ZNF507	Zinc_fingers__C2H2_type	8.01095e-19	0.46193	CSNK2A2	L_ribosomal_proteins	1.26755e-21	1	GRPEL1	Mitochondrial_ribosomal_proteins	7.46739e-17	1	OR13A1	Zinc_fingers__C2H2_type	5.16156e-17	1
VTI1B	Mitochondrial_complex_I__NADH_dehydrogenase__ubiquinone__subunits	1.25823e-16	1	NCOA5	Zinc_fingers__C2H2_type	3.2675e-23	0.655961	COA3	Mitochondrial_complex_IV__cytochrome_c_oxidase_subunits	2.57229e-20	1	C12orf60	Zinc_fingers__C2H2_type	1.65774e-17	1	ZNF154	Zinc_fingers__C2H2_type	2.63852e-23	0.12355	IMP3	L_ribosomal_proteins	7.44312e-24	1	ZNF677	Zinc_fingers__C2H2_type	8.01095e-19	0.46193	TRMT1	L_ribosomal_proteins	1.26755e-21	1	ATG101	Mitochondrial_ribosomal_proteins	7.46739e-17	1	ZNF732	Zinc_fingers__C2H2_type	5.16156e-17	0.96846
NSMCE1	Mitochondrial_complex_I__NADH_dehydrogenase__ubiquinone__subunits	1.25823e-16	1	POLR2H	Mitochondrial_ribosomal_proteins	2.21085e-23	0.380378	DDRGK1	Mitochondrial_complex_IV__cytochrome_c_oxidase_subunits	2.57229e-20	1	PPAPDC3	Clustered_protocadherins	1.91675e-17	1	HSPB2	L_ribosomal_proteins	4.17294e-22	1	SNU13	L_ribosomal_proteins	7.44312e-24	1	NOA1	L_ribosomal_proteins	1.90793e-18	1	ITPA	L_ribosomal_proteins	1.26755e-21	1	SNRNP25	Mitochondrial_ribosomal_proteins	7.46739e-17	1	SLC35E2B	Zinc_fingers__C2H2_type	5.16156e-17	0.66324
OVCA2	Mitochondrial_complex_I__NADH_dehydrogenase__ubiquinone__subunits	1.25823e-16	1	HARS	Mitochondrial_ribosomal_proteins	2.21085e-23	0.380378	SLC25A26	S_ribosomal_proteins	5.69469e-21	0.181214	MACROD2	Zinc_fingers__C2H2_type	1.49919e-18	0.0513121	MT1F	L_ribosomal_proteins	4.17294e-22	1	ZNF10	Zinc_fingers__C2H2_type	2.49389e-24	0.247773	GPX3	L_ribosomal_proteins	1.90793e-18	1	MRPS25	F_type_ATPase__ATP_synthase_subunits__Mitochondrial_complex_V__ATP_synthase_subunits	1.36225e-21	1	GPR88	Small_leucine_rich_repeat_proteoglycans	1.00666e-16	1	ZNF826P	Zinc_fingers__C2H2_type	5.16156e-17	0.66324
ACOT8	Mitochondrial_complex_I__NADH_dehydrogenase__ubiquinone__subunits	1.25823e-16	1	FAM162A	Mitochondrial_complex_I__NADH_dehydrogenase__ubiquinone__subunits	1.42297e-22	1	MRRF	Mitochondrial_ribosomal_proteins	4.04576e-20	1	MBIP	Zinc_fingers__C2H2_type	1.65774e-17	0.245796	DHPS	L_ribosomal_proteins	4.17294e-22	1	HIST1H2BK	Histones	5.775e-24	0.19905	REXO4	L_ribosomal_proteins	1.90793e-18	1	MTG2	Mitochondrial_ribosomal_proteins	2.73286e-21	1	CYS1	Small_leucine_rich_repeat_proteoglycans	1.00666e-16	1	CBFA2T2	Zinc_fingers__C2H2_type	5.16156e-17	0.66324
SNU13	Mitochondrial_complex_I__NADH_dehydrogenase__ubiquinone__subunits	1.25823e-16	1	TECR	Mitochondrial_complex_I__NADH_dehydrogenase__ubiquinone__subunits	1.42297e-22	1	NUDT5	Mitochondrial_ribosomal_proteins	4.04576e-20	1	LSM5	S_ribosomal_proteins	7.72473e-17	1	HAUS7	L_ribosomal_proteins	4.17294e-22	1	TMEM57	Zinc_fingers__C2H2_type	3.57051e-23	1	TSG101	L_ribosomal_proteins	1.90793e-18	1	SNRPE	L_ribosomal_proteins	1.26755e-21	0.25602	MATN3	Small_leucine_rich_repeat_proteoglycans	1.00666e-16	1	TMEM200B	Collagens	8.58471e-17	1
TIMM17B	Mitochondrial_complex_I__NADH_dehydrogenase__ubiquinone__subunits	1.25823e-16	1	NDUFV3	Mitochondrial_complex_I__NADH_dehydrogenase__ubiquinone__subunits	1.42297e-22	1	DCLK3	Collagens	9.34645e-21	0.176077	PGAM2	S_ribosomal_proteins	7.72473e-17	1	ZNF878	Zinc_fingers__C2H2_type	2.63852e-23	0.0531274	ACBD6	S_ribosomal_proteins	5.20414e-23	1	GTF2F2	L_ribosomal_proteins	1.90793e-18	1	MRPS25	Mitochondrial_complex_IV__cytochrome_c_oxidase_subunits	1.06581e-20	1	COL8A1	Small_leucine_rich_repeat_proteoglycans	1.00666e-16	1	CPZ	Collagens	8.58471e-17	1
SSR4	Mitochondrial_complex_I__NADH_dehydrogenase__ubiquinone__subunits	1.25823e-16	1	NSA2	S_ribosomal_proteins	4.87083e-23	0.176017	SLC35D2	L_ribosomal_proteins	5.8046e-20	1	POLD2	S_ribosomal_proteins	7.72473e-17	1	ZSCAN18	Zinc_fingers__C2H2_type	3.64123e-22	0.662978	LINC00152	S_ribosomal_proteins	5.20414e-23	1	CPNE2	L_ribosomal_proteins	1.90793e-18	1	PABPC4	S_ribosomal_proteins	1.20404e-20	1	CTGF	Small_leucine_rich_repeat_proteoglycans	1.00666e-16	1	SPOCK1	Collagens	8.58471e-17	1
LDHA	Proteasome	1.25823e-16	1	BRAP	Zinc_fingers__C2H2_type	4.4789e-22	1	EIF3G	L_ribosomal_proteins	5.8046e-20	1	PPIA	S_ribosomal_proteins	7.72473e-17	1	TUSC2	Mitochondrial_complex_I__NADH_dehydrogenase__ubiquinone__subunits	1.02427e-22	0.185302	TOMM7	S_ribosomal_proteins	5.20414e-23	1	SIRT2	L_ribosomal_proteins	1.90793e-18	1	FGFR4	S_ribosomal_proteins	1.20404e-20	1	PDGFD	Small_leucine_rich_repeat_proteoglycans	1.00666e-16	1	PTK7	Collagens	8.58471e-17	1
MGST1	Proteasome	1.25823e-16	1	ACP6	L_ribosomal_proteins	5.92672e-22	1	POGLUT1	Zinc_fingers__C2H2_type	6.71174e-20	0.970564	ADAM32	S_ribosomal_proteins	7.72473e-17	1	C14orf1	Mitochondrial_complex_I__NADH_dehydrogenase__ubiquinone__subunits	1.02427e-22	0.185302	RFC2	S_ribosomal_proteins	5.20414e-23	1	EIF2S3	L_ribosomal_proteins	1.90793e-18	1	ANP32B	S_ribosomal_proteins	1.20404e-20	1	IGFBP4	Small_leucine_rich_repeat_proteoglycans	1.00666e-16	1	HECW1	Collagens	8.58471e-17	1
SEPHS2	Proteasome	1.25823e-16	1	CDK7	L_ribosomal_proteins	5.92672e-22	1	PYCRL	Mitochondrial_ribosomal_proteins	4.04576e-20	0.390008	CACNB2	S_ribosomal_proteins	7.72473e-17	1	LINC00472	Zinc_fingers__C2H2_type	3.64123e-22	0.440256	XRRA1	S_ribosomal_proteins	5.20414e-23	1	CTDNEP1	S_ribosomal_proteins	4.31914e-19	0.1888	IDI2	S_ribosomal_proteins	1.20404e-20	1	LAMP5	Small_leucine_rich_repeat_proteoglycans	1.00666e-16	1	OR51E1	Collagens	8.58471e-17	1
ECHS1	Mitochondrial_ribosomal_proteins	8.25284e-17	0.38251	SUPT3H	L_ribosomal_proteins	5.92672e-22	1	APTX	Mitochondrial_ribosomal_proteins	4.04576e-20	0.390008	RCOR2	S_ribosomal_proteins	7.72473e-17	1	KARS	L_ribosomal_proteins	4.17294e-22	0.251321	UBE2I	S_ribosomal_proteins	5.20414e-23	1	EIF2S3	S_ribosomal_proteins	4.31914e-19	0.1888	LETMD1	S_ribosomal_proteins	1.20404e-20	1	LINC00310	Small_leucine_rich_repeat_proteoglycans	1.00666e-16	1	ANO4	Collagens	8.58471e-17	1
MOB3C	GTPases__IMAP	3.96334e-16	1	AIG1	L_ribosomal_proteins	5.92672e-22	1	MED6	Mitochondrial_ribosomal_proteins	4.04576e-20	0.390008	TMPRSS5	S_ribosomal_proteins	7.72473e-17	1	NT5C3B	L_ribosomal_proteins	4.17294e-22	0.251321	NACA2	S_ribosomal_proteins	5.20414e-23	1	TCEB1	Mitochondrial_complex_IV__cytochrome_c_oxidase_subunits	2.47139e-18	1	CSNK2A2	S_ribosomal_proteins	1.20404e-20	1	COL8A2	Collagens	1.16191e-16	1	CKAP4	Collagens	8.58471e-17	1
MED8	Proteasome	1.25823e-16	0.192085	SND1	L_ribosomal_proteins	5.92672e-22	1	POP4	Proteasome	2.38197e-20	0.196434	PSMD3	S_ribosomal_proteins	7.72473e-17	1	PCDHA12	Clustered_protocadherins	1.67561e-21	1	SNORD17	S_ribosomal_proteins	5.20414e-23	1	PDHB	Mitochondrial_complex_I__NADH_dehydrogenase__ubiquinone__subunits	1.03815e-18	0.199351	ZNF90	S_ribosomal_proteins	1.20404e-20	1	COL22A1	Collagens	1.16191e-16	1	CDH13	Collagens	8.58471e-17	1
PELO	Proteasome	1.25823e-16	0.192085	RPS28	L_ribosomal_proteins	5.92672e-22	1	ZNF552	Zinc_fingers__C2H2_type	6.71174e-20	0.455298	QTRT1	S_ribosomal_proteins	7.72473e-17	1	SLC6A17	Collagens	4.57981e-21	1	IGBP1	S_ribosomal_proteins	5.20414e-23	1	MEA1	Mitochondrial_complex_I__NADH_dehydrogenase__ubiquinone__subunits	1.03815e-18	0.199351	SNHG17	S_ribosomal_proteins	1.20404e-20	1	CHST1	Collagens	1.16191e-16	1	NOTCH3	Collagens	8.58471e-17	1
TXN	Proteasome	1.25823e-16	0.192085	NDUFA4	F_type_ATPase__ATP_synthase_subunits__Mitochondrial_complex_V__ATP_synthase_subunits	7.75792e-22	1	NDUFS5	L_ribosomal_proteins	5.8046e-20	0.263841	PRKCSH	S_ribosomal_proteins	7.72473e-17	1	FAM228B	S_ribosomal_proteins	4.57981e-21	1	CAMK1	Mitochondrial_complex_I__NADH_dehydrogenase__ubiquinone__subunits	1.52027e-22	1	LAMTOR4	Mitochondrial_complex_I__NADH_dehydrogenase__ubiquinone__subunits	1.03815e-18	0.199351	HNRNPA1L2	RNA_binding_motif_containing	3.8756e-21	0.216542	GLIS2	Collagens	1.16191e-16	1	GTF2IRD2B	Zinc_fingers__C2H2_type	4.66481e-18	0.0532137
TXNL1	Proteasome	1.25823e-16	0.192085	RPP25L	Mitochondrial_ribosomal_proteins	1.16223e-21	1	ARMC10	L_ribosomal_proteins	5.8046e-20	0.263841	HNRNPUL1	S_ribosomal_proteins	7.72473e-17	1	WDYHV1	S_ribosomal_proteins	4.57981e-21	1	TFB1M	Mitochondrial_complex_I__NADH_dehydrogenase__ubiquinone__subunits	1.52027e-22	1	GLCCI1	Zinc_fingers__C2H2_type	8.01095e-19	0.13596	CHCHD4	Mitochondrial_complex_I__NADH_dehydrogenase__ubiquinone__subunits	3.18048e-20	1	R3HCC1	Mitochondrial_complex_I__NADH_dehydrogenase__ubiquinone__subunits	1.16191e-16	1	TAMM41	L_ribosomal_proteins	1.09384e-16	1
SRRD	Proteasome	1.25823e-16	0.192085	DUS2	Mitochondrial_ribosomal_proteins	1.16223e-21	1	TRIM68	Zinc_fingers__C2H2_type	6.71174e-20	0.263607	CMKLR1	CD_molecules_Leukocyte_immunoglobulin_like_receptors_Immunoglobulin_like_domain_containing	1.32798e-16	1	ANP32B	S_ribosomal_proteins	4.57981e-21	1	C10orf11	Mitochondrial_complex_I__NADH_dehydrogenase__ubiquinone__subunits	1.52027e-22	1	USP48	Zinc_fingers__C2H2_type	9.07143e-18	0.46193	NDUFAF4	Mitochondrial_complex_I__NADH_dehydrogenase__ubiquinone__subunits	3.18048e-20	1	NANS	Mitochondrial_complex_I__NADH_dehydrogenase__ubiquinone__subunits	1.16191e-16	1	CSNK2A2	L_ribosomal_proteins	1.09384e-16	1
APOA1BP	Mitochondrial_complex_I__NADH_dehydrogenase__ubiquinone__subunits	1.25823e-16	0.187141	HIST1H2BH	Histones	4.09619e-22	0.243026	HIST2H2BA	Histones	5.8046e-20	0.221182	DNPEP	Mitochondrial_complex_I__NADH_dehydrogenase__ubiquinone__subunits	1.69423e-16	1	SUMO2	S_ribosomal_proteins	4.57981e-21	1	HAGHL	Mitochondrial_complex_I__NADH_dehydrogenase__ubiquinone__subunits	1.52027e-22	1	SFPQ	RNA_binding_motif_containing	1.97832e-18	0.06551	DGKH	Mitochondrial_complex_I__NADH_dehydrogenase__ubiquinone__subunits	3.18048e-20	1	DNAJC15	Mitochondrial_complex_I__NADH_dehydrogenase__ubiquinone__subunits	1.16191e-16	1	METTL23	L_ribosomal_proteins	1.09384e-16	1
SPCS1	Mitochondrial_complex_I__NADH_dehydrogenase__ubiquinone__subunits	1.25823e-16	0.187141	AVEN	L_ribosomal_proteins	5.92672e-22	0.256667	MMAB	Mitochondrial_complex_IV__cytochrome_c_oxidase_subunits	2.57229e-20	0.0779669	C3orf18	Mitochondrial_complex_I__NADH_dehydrogenase__ubiquinone__subunits	1.69423e-16	1	HIST1H2BK	Histones	1.08154e-21	0.199917	ATPAF2	Mitochondrial_complex_I__NADH_dehydrogenase__ubiquinone__subunits	1.52027e-22	1	GTF2B	S_ribosomal_proteins	4.34812e-17	1	PICK1	Mitochondrial_complex_I__NADH_dehydrogenase__ubiquinone__subunits	3.18048e-20	1	OVCA2	Mitochondrial_complex_I__NADH_dehydrogenase__ubiquinone__subunits	1.16191e-16	1	LSM12	Proteasome	1.24552e-16	1
TMEM258	Mitochondrial_complex_I__NADH_dehydrogenase__ubiquinone__subunits	1.25823e-16	0.187141	ABHD10	Mitochondrial_ribosomal_proteins	1.16223e-21	0.380378	ETV2	Mitochondrial_complex_IV__cytochrome_c_oxidase_subunits	2.57229e-20	0.0779669	MGST2	Mitochondrial_complex_I__NADH_dehydrogenase__ubiquinone__subunits	1.69423e-16	1	ZNF512	Zinc_fingers__C2H2_type	4.79381e-21	0.662978	C12orf45	S_ribosomal_proteins	5.20414e-23	0.174638	HDGF	S_ribosomal_proteins	4.34812e-17	1	MRPS25	Mitochondrial_ribosomal_proteins	2.73286e-21	0.0846987	B9D1	Mitochondrial_complex_I__NADH_dehydrogenase__ubiquinone__subunits	1.16191e-16	1	EIF4A3	Proteasome	1.24552e-16	1
MRPL52	Mitochondrial_complex_I__NADH_dehydrogenase__ubiquinone__subunits	1.25823e-16	0.187141	NME1	Mitochondrial_ribosomal_proteins	1.16223e-21	0.380378	POLR2G	Mitochondrial_ribosomal_proteins	4.04576e-20	0.0867961	BAG1	Mitochondrial_complex_I__NADH_dehydrogenase__ubiquinone__subunits	1.69423e-16	1	ZNF331	Zinc_fingers__C2H2_type	4.79381e-21	0.440256	ERH	S_ribosomal_proteins	5.20414e-23	0.174638	GPX3	S_ribosomal_proteins	4.34812e-17	1	PHB2	Mitochondrial_ribosomal_proteins	2.73286e-21	0.0846987	TECR	Mitochondrial_complex_I__NADH_dehydrogenase__ubiquinone__subunits	1.16191e-16	1	SAE1	Proteasome	1.24552e-16	1
CCIN	Collagens	1.25823e-16	0.182167	AJAP1	Collagens	3.70958e-21	1	XRCC6	Mitochondrial_ribosomal_proteins	4.04576e-20	0.0867961	MSRB2	Mitochondrial_complex_I__NADH_dehydrogenase__ubiquinone__subunits	1.69423e-16	1	EIF4EBP3	Mitochondrial_complex_I__NADH_dehydrogenase__ubiquinone__subunits	1.21075e-20	1	RPS27	L_ribosomal_proteins	6.36011e-22	1	SNHG7	S_ribosomal_proteins	4.34812e-17	1	B4GALT2	L_ribosomal_proteins	9.29582e-20	1	TRAPPC2B	Mitochondrial_complex_I__NADH_dehydrogenase__ubiquinone__subunits	1.16191e-16	1	DHODH	Mitochondrial_ribosomal_proteins	5.1057e-17	0.380954
ZNF469	Collagens	1.25823e-16	0.182167	ADAMTS4	Collagens	3.70958e-21	1	FAM162A	S_ribosomal_proteins	6.3803e-19	1	AS3MT	Mitochondrial_complex_I__NADH_dehydrogenase__ubiquinone__subunits	1.69423e-16	1	DYNLT1	Mitochondrial_complex_I__NADH_dehydrogenase__ubiquinone__subunits	1.21075e-20	1	DGUOK	L_ribosomal_proteins	6.36011e-22	1	IST1	S_ribosomal_proteins	4.34812e-17	1	SF3B6	L_ribosomal_proteins	9.29582e-20	1	EBP	Mitochondrial_complex_I__NADH_dehydrogenase__ubiquinone__subunits	1.16191e-16	1	CCDC93	Zinc_fingers__C2H2_type	5.16156e-17	0.251092
CILP2	Collagens	1.25823e-16	0.182167	COL7A1	Collagens	3.70958e-21	1	C11orf1	S_ribosomal_proteins	6.3803e-19	1	ECHS1	Mitochondrial_complex_I__NADH_dehydrogenase__ubiquinone__subunits	1.69423e-16	1	ENHO	Mitochondrial_complex_I__NADH_dehydrogenase__ubiquinone__subunits	1.21075e-20	1	SNRPC	L_ribosomal_proteins	6.36011e-22	1	AATF	S_ribosomal_proteins	4.34812e-17	1	NFU1	L_ribosomal_proteins	9.29582e-20	1	NHEJ1	L_ribosomal_proteins	1.51941e-16	1	WHAMMP2	Zinc_fingers__C2H2_type	5.16156e-17	0.251092
C1QTNF6	Collagens	1.25823e-16	0.182167	SIAH1	Zinc_fingers__C2H2_type	5.85677e-21	0.967236	EBPL	S_ribosomal_proteins	6.3803e-19	1	PHB	Mitochondrial_complex_I__NADH_dehydrogenase__ubiquinone__subunits	1.69423e-16	1	COQ4	Mitochondrial_complex_I__NADH_dehydrogenase__ubiquinone__subunits	1.21075e-20	1	TOMM7	L_ribosomal_proteins	6.36011e-22	1	PSMG2	S_ribosomal_proteins	4.34812e-17	1	ABT1	L_ribosomal_proteins	9.29582e-20	1	RWDD1	L_ribosomal_proteins	1.51941e-16	1	RBM3	S_ribosomal_proteins	3.91154e-17	0.176327
MDH1	F_type_ATPase__ATP_synthase_subunits__Mitochondrial_complex_V__ATP_synthase_subunits	6.95279e-17	0.087309	C1orf50	S_ribosomal_proteins	6.21438e-21	1	ADAMTS4	Collagens	9.97278e-19	1	RAB3A	Mitochondrial_complex_I__NADH_dehydrogenase__ubiquinone__subunits	1.69423e-16	1	PPP2R2D	Mitochondrial_complex_I__NADH_dehydrogenase__ubiquinone__subunits	1.21075e-20	1	AIP	L_ribosomal_proteins	6.36011e-22	1	DDX28	Mitochondrial_ribosomal_proteins	5.83085e-17	1	WDR74	L_ribosomal_proteins	9.29582e-20	1	PLGRKT	Proteasome	1.68552e-16	1	ACRBP	GTPases__IMAP	3.09917e-16	1
LRRC37A2	Zinc_fingers__C2H2_type	1.02146e-16	0.127464	UFC1	S_ribosomal_proteins	6.21438e-21	1	TGFB2	Collagens	9.97278e-19	1	SUCLG1	F_type_ATPase__ATP_synthase_subunits__Mitochondrial_complex_V__ATP_synthase_subunits	2.01991e-16	1	PTS	Mitochondrial_complex_I__NADH_dehydrogenase__ubiquinone__subunits	1.21075e-20	1	TIMM9	L_ribosomal_proteins	6.36011e-22	1	ZNF107	Zinc_fingers__C2H2_type	9.07143e-18	0.13596	SNRPF	L_ribosomal_proteins	9.29582e-20	1	TMEM199	Proteasome	1.68552e-16	1	LINC00324	GTPases__IMAP	3.09917e-16	1
RASL11B	Small_leucine_rich_repeat_proteoglycans	1.16156e-15	1	RAB4A	S_ribosomal_proteins	6.21438e-21	1	KIF26B	Collagens	9.97278e-19	1	AIFM1	F_type_ATPase__ATP_synthase_subunits__Mitochondrial_complex_V__ATP_synthase_subunits	2.01991e-16	1	ERP29	Mitochondrial_complex_I__NADH_dehydrogenase__ubiquinone__subunits	1.21075e-20	1	AATF	L_ribosomal_proteins	6.36011e-22	1	PARP11	Zinc_fingers__C2H2_type	9.07143e-18	0.13596	NT5C3B	L_ribosomal_proteins	9.29582e-20	1	PFDN4	Proteasome	1.68552e-16	1	DHRS4L2	Mitochondrial_complex_I__NADH_dehydrogenase__ubiquinone__subunits	8.58471e-17	0.186263
TMEM177	Mitochondrial_ribosomal_proteins	3.06985e-15	1	CDK7	S_ribosomal_proteins	6.21438e-21	1	VEPH1	Collagens	9.97278e-19	1	CDK11A	L_ribosomal_proteins	2.28821e-16	1	MEF2BNB	Mitochondrial_complex_I__NADH_dehydrogenase__ubiquinone__subunits	1.21075e-20	1	C17orf96	L_ribosomal_proteins	6.36011e-22	1	SMIM20	Mitochondrial_complex_I__NADH_dehydrogenase__ubiquinone__subunits	9.54193e-17	1	AARSD1	L_ribosomal_proteins	9.29582e-20	1	EIF3I	Mitochondrial_ribosomal_proteins	7.46739e-17	0.375445	DCXR	Mitochondrial_complex_I__NADH_dehydrogenase__ubiquinone__subunits	8.58471e-17	0.186263
POLR2H	Mitochondrial_ribosomal_proteins	3.06985e-15	1	PGAP2	S_ribosomal_proteins	6.21438e-21	1	EVC	Collagens	9.97278e-19	1	SETDB1	L_ribosomal_proteins	2.28821e-16	1	PSMD3	Proteasome	1.91616e-20	1	SUMO2	L_ribosomal_proteins	6.36011e-22	1	ATOX1	Mitochondrial_complex_I__NADH_dehydrogenase__ubiquinone__subunits	9.54193e-17	1	QTRT1	L_ribosomal_proteins	9.29582e-20	1	DDX56	Mitochondrial_ribosomal_proteins	7.46739e-17	0.375445	TSR2	Mitochondrial_complex_I__NADH_dehydrogenase__ubiquinone__subunits	8.58471e-17	0.186263
DDX56	Mitochondrial_ribosomal_proteins	3.06985e-15	1	C14orf166	S_ribosomal_proteins	6.21438e-21	1	PTK7	Collagens	9.97278e-19	1	CCT7	L_ribosomal_proteins	2.28821e-16	1	PA2G4	S_ribosomal_proteins	4.57981e-21	0.175411	QPCTL	L_ribosomal_proteins	6.36011e-22	1	ABHD11	Mitochondrial_complex_I__NADH_dehydrogenase__ubiquinone__subunits	9.54193e-17	1	NAT14	L_ribosomal_proteins	9.29582e-20	1	SIGLEC12	CD_molecules_Leukocyte_immunoglobulin_like_receptors_Immunoglobulin_like_domain_containing	3.67158e-16	1	FN1	Collagens	8.58471e-17	0.18131
PTRH2	Mitochondrial_ribosomal_proteins	3.06985e-15	1	CYC1	F_type_ATPase__ATP_synthase_subunits__Mitochondrial_complex_V__ATP_synthase_subunits	7.75792e-22	0.0867138	ARHGEF17	Collagens	9.97278e-19	1	GAR1	L_ribosomal_proteins	2.28821e-16	1	SLC25A38	L_ribosomal_proteins	3.30028e-20	1	EMD	L_ribosomal_proteins	6.36011e-22	1	CLTA	Mitochondrial_complex_I__NADH_dehydrogenase__ubiquinone__subunits	9.54193e-17	1	MRPS36	Mitochondrial_complex_IV__cytochrome_c_oxidase_subunits	1.06581e-20	0.071192	FPR2	CD_molecules_Leukocyte_immunoglobulin_like_receptors_Immunoglobulin_like_domain_containing	3.67158e-16	1	LRRC15	Collagens	8.58471e-17	0.18131
CCT3	Chaperonins	6.97204e-15	1	COX4I1	F_type_ATPase__ATP_synthase_subunits__Mitochondrial_complex_V__ATP_synthase_subunits	7.75792e-22	0.0867138	MMP14	Collagens	9.97278e-19	1	CHCHD2	L_ribosomal_proteins	2.28821e-16	1	TKT	L_ribosomal_proteins	3.30028e-20	1	SFXN4	F_type_ATPase__ATP_synthase_subunits__Mitochondrial_complex_V__ATP_synthase_subunits	8.1741e-22	1	FUNDC1	Mitochondrial_complex_I__NADH_dehydrogenase__ubiquinone__subunits	9.54193e-17	1	CYC1	Mitochondrial_complex_IV__cytochrome_c_oxidase_subunits	1.06581e-20	0.071192	SLC9A9	GTPases__IMAP	3.76536e-16	1	MARVELD1	Collagens	8.58471e-17	0.18131
ATP5B	Chaperonins	6.97204e-15	1	HINT2	Mitochondrial_ribosomal_proteins	1.16223e-21	0.082192	ZNF469	Collagens	9.97278e-19	1	CACNB2	L_ribosomal_proteins	2.28821e-16	1	CSNK2B	L_ribosomal_proteins	3.30028e-20	1	TRAPPC4	Mitochondrial_complex_I__NADH_dehydrogenase__ubiquinone__subunits	1.52027e-22	0.18449	FAM127A	Mitochondrial_complex_I__NADH_dehydrogenase__ubiquinone__subunits	9.54193e-17	1	AHSA1	Chaperonins	1.59816e-19	1	TMEM229B	GTPases__IMAP	3.76536e-16	1	APBA2	Collagens	8.58471e-17	0.18131
PDCD2	Mitochondrial_ribosomal_proteins	3.06985e-15	0.38251	MRPL24	Mitochondrial_complex_I__NADH_dehydrogenase__ubiquinone__subunits	1.64246e-20	1	TSHZ3	Collagens	9.97278e-19	1	CARS2	L_ribosomal_proteins	2.28821e-16	1	TFAP4	L_ribosomal_proteins	3.30028e-20	1	FOXRED1	Mitochondrial_complex_I__NADH_dehydrogenase__ubiquinone__subunits	1.52027e-22	0.18449	SIAH1	Zinc_fingers__C2H2_type	9.76701e-17	0.971478	HSP90AA1	Chaperonins	1.59816e-19	1	EIF4B	L_ribosomal_proteins	1.51941e-16	0.248543	ZNF174	Zinc_fingers__C2H2_type	5.42438e-16	0.96846
MSRA	L_ribosomal_proteins	9.22327e-15	1	PRADC1	Mitochondrial_complex_I__NADH_dehydrogenase__ubiquinone__subunits	1.64246e-20	1	SHANK1	Collagens	9.97278e-19	1	EIF3CL	L_ribosomal_proteins	2.28821e-16	1	YBEY	L_ribosomal_proteins	3.30028e-20	1	CKB	Mitochondrial_complex_I__NADH_dehydrogenase__ubiquinone__subunits	1.52027e-22	0.18449	CNOT2	Zinc_fingers__C2H2_type	9.76701e-17	0.867852	ABCF3	Mitochondrial_complex_I__NADH_dehydrogenase__ubiquinone__subunits	3.18048e-20	0.188923	SPOCK1	Collagens	1.16191e-16	0.183163	RPP25L	Mitochondrial_ribosomal_proteins	5.1057e-17	0.0824632
MXRA8	Collagens	9.79474e-15	1	DECR1	Mitochondrial_complex_I__NADH_dehydrogenase__ubiquinone__subunits	1.64246e-20	1	FUS	RNA_binding_motif_containing	6.7253e-20	0.0618359	NACA2	L_ribosomal_proteins	2.28821e-16	1	CMC4	L_ribosomal_proteins	3.30028e-20	1	CISD3	Mitochondrial_complex_I__NADH_dehydrogenase__ubiquinone__subunits	1.52027e-22	0.18449	SPSB1	L_ribosomal_proteins	1.22689e-16	1	ESRRA	Mitochondrial_complex_I__NADH_dehydrogenase__ubiquinone__subunits	3.18048e-20	0.188923	PPAPDC1A	Collagens	1.16191e-16	0.183163	GRHPR	Mitochondrial_ribosomal_proteins	5.1057e-17	0.0824632
BTBD19	Collagens	9.79474e-15	1	VDAC2	Mitochondrial_complex_I__NADH_dehydrogenase__ubiquinone__subunits	1.64246e-20	1	PRDX6	Mitochondrial_complex_I__NADH_dehydrogenase__ubiquinone__subunits	1.53304e-18	1	SUMO2	L_ribosomal_proteins	2.28821e-16	1	FUNDC2	L_ribosomal_proteins	3.30028e-20	1	RPUSD2	Mitochondrial_ribosomal_proteins	1.25826e-21	1	RBPJ	L_ribosomal_proteins	1.22689e-16	1	C6orf203	Mitochondrial_ribosomal_proteins	1.25302e-19	0.385659	ITGA5	Collagens	1.16191e-16	0.183163	TIMM13	Mitochondrial_ribosomal_proteins	5.1057e-17	0.0824632
SGIP1	Collagens	9.79474e-15	1	HIST3H2A	Histones	3.25928e-20	1	MZT2B	Mitochondrial_complex_I__NADH_dehydrogenase__ubiquinone__subunits	1.53304e-18	1	UNK	L_ribosomal_proteins	2.28821e-16	1	NEDD8	Mitochondrial_complex_I__NADH_dehydrogenase__ubiquinone__subunits	1.21075e-20	0.185302	FAM96A	Mitochondrial_ribosomal_proteins	1.25826e-21	1	LINC00847	L_ribosomal_proteins	1.22689e-16	1	ENDOG	Mitochondrial_ribosomal_proteins	1.25302e-19	0.385659	BGLAP	Mitochondrial_complex_I__NADH_dehydrogenase__ubiquinone__subunits	1.16191e-16	0.183163	RTCB	Proteasome	1.24552e-16	0.191186
CTSK	Collagens	9.79474e-15	1	OLA1	S_ribosomal_proteins	6.21438e-21	0.176017	PPP1R7	Mitochondrial_complex_I__NADH_dehydrogenase__ubiquinone__subunits	1.53304e-18	1	ALYREF	L_ribosomal_proteins	2.28821e-16	1	BLCAP	Mitochondrial_complex_I__NADH_dehydrogenase__ubiquinone__subunits	1.21075e-20	0.185302	CLIC1	Proteasome	2.52028e-22	0.189372	TAF1D	L_ribosomal_proteins	1.22689e-16	1	HMOX2	Mitochondrial_ribosomal_proteins	1.25302e-19	0.385659	ARL6IP4	Mitochondrial_complex_I__NADH_dehydrogenase__ubiquinone__subunits	1.16191e-16	0.183163	IRF8	CD_molecules	8.41508e-16	1
CNIH3	Collagens	9.79474e-15	1	RSL24D1	S_ribosomal_proteins	6.21438e-21	0.176017	LMAN2	Mitochondrial_complex_I__NADH_dehydrogenase__ubiquinone__subunits	1.53304e-18	1	DAZAP1	L_ribosomal_proteins	2.28821e-16	1	USP4	Zinc_fingers__C2H2_type	6.0164e-20	0.857036	PCDHB4	Clustered_protocadherins	6.36011e-22	0.276823	PABPC3	L_ribosomal_proteins	1.22689e-16	1	CP	Complement_system	3.40205e-19	1	ILVBL	Mitochondrial_complex_I__NADH_dehydrogenase__ubiquinone__subunits	1.16191e-16	0.183163	PCDHGC5	Clustered_protocadherins	2.45453e-16	0.257095
CYS1	Collagens	9.79474e-15	1	C1orf43	L_ribosomal_proteins	4.57694e-20	1	HIST1H4J	Mitochondrial_complex_I__NADH_dehydrogenase__ubiquinone__subunits	1.53304e-18	1	PPAN	L_ribosomal_proteins	2.28821e-16	1	RPF2	L_ribosomal_proteins	3.30028e-20	0.251321	EXOSC1	L_ribosomal_proteins	6.36011e-22	0.250267	MRPL47	Proteasome	1.38433e-16	1	FGA	Complement_system	3.40205e-19	1	SSR4	Mitochondrial_complex_I__NADH_dehydrogenase__ubiquinone__subunits	1.16191e-16	0.183163	ZNF546	Zinc_fingers__C2H2_type	5.16156e-17	0.0532137
ANTXR1	Collagens	9.79474e-15	1	FHIT	L_ribosomal_proteins	4.57694e-20	1	SURF1	Mitochondrial_complex_I__NADH_dehydrogenase__ubiquinone__subunits	1.53304e-18	1	PRKCSH	L_ribosomal_proteins	2.28821e-16	1	TUG1	Zinc_fingers__C2H2_type	6.0164e-20	0.250848	UBC	L_ribosomal_proteins	6.36011e-22	0.250267	EIF2S2	Proteasome	1.38433e-16	1	DERL1	Complement_system	3.40205e-19	1	EIF2B2	Proteasome	1.68552e-16	0.188014	ZP3	Mitochondrial_ribosomal_proteins	1.96766e-15	1
RFX8	Collagens	9.79474e-15	1	UBE2D4	L_ribosomal_proteins	4.57694e-20	1	SSNA1	Mitochondrial_complex_I__NADH_dehydrogenase__ubiquinone__subunits	1.53304e-18	1	CTNNBL1	L_ribosomal_proteins	2.28821e-16	1	CLMN	Zinc_fingers__C2H2_type	6.0164e-20	0.12355	NLE1	L_ribosomal_proteins	6.36011e-22	0.250267	SNIP1	Zinc_fingers__C2H2_type	9.76701e-17	0.46193	HPX	Complement_system	3.40205e-19	1	ECE2	Mitochondrial_ribosomal_proteins	7.46739e-17	0.0798914	ARFIP2	Mitochondrial_ribosomal_proteins	1.96766e-15	1
LRRC15	Collagens	9.79474e-15	1	TP53	L_ribosomal_proteins	4.57694e-20	1	CINP	Mitochondrial_complex_I__NADH_dehydrogenase__ubiquinone__subunits	1.53304e-18	1	RRP1	L_ribosomal_proteins	2.28821e-16	1	PKP1	Collagens	5.21915e-19	1	COMTD1	Mitochondrial_ribosomal_proteins	1.25826e-21	0.377807	SUV420H1	Zinc_fingers__C2H2_type	9.76701e-17	0.46193	FAM195B	L_ribosomal_proteins	9.29582e-20	0.25602	ATP5B	Mitochondrial_ribosomal_proteins	7.46739e-17	0.0798914	ELAC2	Mitochondrial_ribosomal_proteins	1.96766e-15	1
C1QTNF3	Collagens	9.79474e-15	1	ADI1	Mitochondrial_ribosomal_proteins	5.61184e-20	1	MIEN1	Mitochondrial_complex_I__NADH_dehydrogenase__ubiquinone__subunits	1.53304e-18	1	SNU13	L_ribosomal_proteins	2.28821e-16	1	COL6A1	Collagens	5.21915e-19	1	ZNF563	Zinc_fingers__C2H2_type	6.36231e-21	0.967871	ONECUT2	Zinc_fingers__C2H2_type	9.76701e-17	0.46193	CHCHD4	F_type_ATPase__ATP_synthase_subunits__Mitochondrial_complex_V__ATP_synthase_subunits	4.76724e-19	1	IDH3B	Mitochondrial_ribosomal_proteins	7.46739e-17	0.0798914	WDR37	Zinc_fingers__C2H2_type	5.42438e-16	0.251092
ZNF474	Collagens	9.79474e-15	1	RPS6KB2	Mitochondrial_ribosomal_proteins	5.61184e-20	1	TXNL4A	Mitochondrial_complex_I__NADH_dehydrogenase__ubiquinone__subunits	1.53304e-18	1	TXN	Proteasome	2.45727e-16	1	PPIE	S_ribosomal_proteins	5.21915e-19	1	S100A3	S_ribosomal_proteins	6.60789e-21	1	PSMG2	L_ribosomal_proteins	1.22689e-16	0.269499	C6orf136	F_type_ATPase__ATP_synthase_subunits__Mitochondrial_complex_V__ATP_synthase_subunits	4.76724e-19	1	MTFP1	Mitochondrial_ribosomal_proteins	7.46739e-17	0.0798914	PPP1R7	Mitochondrial_complex_IV__cytochrome_c_oxidase_subunits	2.26997e-15	1
GABRB2	Collagens	9.79474e-15	1	AEN	Mitochondrial_ribosomal_proteins	5.61184e-20	1	DDRGK1	Mitochondrial_complex_I__NADH_dehydrogenase__ubiquinone__subunits	1.53304e-18	1	ZDHHC15	Zinc_fingers__C2H2_type	1.7428e-16	0.657624	PPIL3	S_ribosomal_proteins	5.21915e-19	1	SAP30	S_ribosomal_proteins	6.60789e-21	1	PFDN6	Mitochondrial_complex_I__NADH_dehydrogenase__ubiquinone__subunits	9.54193e-17	0.199351	C6orf203	F_type_ATPase__ATP_synthase_subunits__Mitochondrial_complex_V__ATP_synthase_subunits	4.76724e-19	1	SAMM50	Mitochondrial_ribosomal_proteins	7.46739e-17	0.0798914	FAM162A	Mitochondrial_complex_IV__cytochrome_c_oxidase_subunits	2.26997e-15	1
GLIS3	Collagens	9.79474e-15	1	CHFR	Zinc_fingers__C2H2_type	7.30054e-20	0.967236	SLC50A1	Mitochondrial_ribosomal_proteins	1.82977e-18	1	ASB7	Zinc_fingers__C2H2_type	1.65774e-17	0.0513121	FANCG	S_ribosomal_proteins	5.21915e-19	1	CPSF4	S_ribosomal_proteins	6.60789e-21	1	COPRS	Mitochondrial_complex_I__NADH_dehydrogenase__ubiquinone__subunits	9.54193e-17	0.199351	CYCS	F_type_ATPase__ATP_synthase_subunits__Mitochondrial_complex_V__ATP_synthase_subunits	4.76724e-19	1	SETD8	RNA_binding_motif_containing	9.15372e-16	0.584251	MRPS18A	Mitochondrial_complex_IV__cytochrome_c_oxidase_subunits	2.26997e-15	1
ZNF365	Collagens	9.79474e-15	1	TMEM147	Mitochondrial_complex_I__NADH_dehydrogenase__ubiquinone__subunits	1.64246e-20	0.185938	DDX56	Mitochondrial_ribosomal_proteins	1.82977e-18	1	ZNF714	Zinc_fingers__C2H2_type	1.7428e-16	0.434214	MRPL11	S_ribosomal_proteins	5.21915e-19	1	CUTC	S_ribosomal_proteins	6.60789e-21	1	PIN4	Mitochondrial_complex_I__NADH_dehydrogenase__ubiquinone__subunits	9.54193e-17	0.199351	ZNF71	Zinc_fingers__C2H2_type	8.04441e-20	0.12581	ECM2	Small_leucine_rich_repeat_proteoglycans	1.00666e-16	0.0633168	ATP5J2	Mitochondrial_complex_IV__cytochrome_c_oxidase_subunits	2.26997e-15	1
MICU1	Collagens	9.79474e-15	1	SKAP1	HOXL_subclass_homeoboxes	9.38116e-20	1	PPIA	Mitochondrial_ribosomal_proteins	1.82977e-18	1	MPLKIP	S_ribosomal_proteins	7.72473e-17	0.173299	ATP5G2	S_ribosomal_proteins	5.21915e-19	1	PRMT1	S_ribosomal_proteins	6.60789e-21	1	PCDHB10	Zinc_fingers__C2H2_type	9.76701e-17	0.13596	DNALI1	S_ribosomal_proteins	1.27243e-18	1	LIAS	Mitochondrial_ribosomal_proteins	2.79826e-15	1	NDUFAF5	Mitochondrial_complex_IV__cytochrome_c_oxidase_subunits	2.26997e-15	1
CHRM4	Collagens	9.79474e-15	1	PCMT1	Proteasome	2.59907e-20	0.190854	EIF2B3	Proteasome	2.32046e-18	1	CD1D	GTPases__IMAP	4.79975e-16	1	CSNK2A2	S_ribosomal_proteins	5.21915e-19	1	GSTK1	Mitochondrial_complex_IV__cytochrome_c_oxidase_subunits	6.69656e-21	1	MRPS9	Mitochondrial_complex_IV__cytochrome_c_oxidase_subunits	9.48304e-16	1	JAGN1	S_ribosomal_proteins	1.27243e-18	1	TMEM223	Mitochondrial_complex_IV__cytochrome_c_oxidase_subunits	2.83367e-15	1	PDHA1	Mitochondrial_complex_IV__cytochrome_c_oxidase_subunits	2.26997e-15	1
NOX4	Collagens	9.79474e-15	1	THAP4	Mitochondrial_ribosomal_proteins	5.61184e-20	0.380378	UFC1	S_ribosomal_proteins	6.3803e-19	0.181214	DISC1	GTPases__IMAP	4.79975e-16	1	MRPL10	S_ribosomal_proteins	5.21915e-19	1	SFXN4	Mitochondrial_complex_IV__cytochrome_c_oxidase_subunits	6.69656e-21	1	THOC7	Mitochondrial_complex_IV__cytochrome_c_oxidase_subunits	9.48304e-16	1	RRP8	S_ribosomal_proteins	1.27243e-18	1	LIPT2	Mitochondrial_complex_IV__cytochrome_c_oxidase_subunits	2.83367e-15	1	WDR70	S_ribosomal_proteins	3.44138e-15	1
MFAP5	Collagens	9.79474e-15	1	MMP12	CD_molecules_Leukocyte_immunoglobulin_like_receptors_Immunoglobulin_like_domain_containing	1.62915e-20	0.0643461	IMMP2L	S_ribosomal_proteins	6.3803e-19	0.181214	ARHGAP25	GTPases__IMAP	4.79975e-16	1	MAP10	Zinc_fingers__C2H2_type	7.19228e-19	0.968415	PPP2R2D	Mitochondrial_complex_IV__cytochrome_c_oxidase_subunits	6.69656e-21	1	VTI1B	Mitochondrial_complex_IV__cytochrome_c_oxidase_subunits	9.48304e-16	1	EXOSC6	S_ribosomal_proteins	1.27243e-18	1	DNAJC15	Mitochondrial_complex_IV__cytochrome_c_oxidase_subunits	2.83367e-15	1	MRPS27	S_ribosomal_proteins	3.44138e-15	1
ENOX1	Collagens	9.79474e-15	1	HIBCH	F_type_ATPase__ATP_synthase_subunits__Mitochondrial_complex_V__ATP_synthase_subunits	2.85865e-19	1	EIF3K	S_ribosomal_proteins	6.3803e-19	0.181214	LY75	GTPases__IMAP	4.79975e-16	1	MTURN	Zinc_fingers__C2H2_type	7.19228e-19	0.662978	MRPL21	Mitochondrial_complex_IV__cytochrome_c_oxidase_subunits	6.69656e-21	1	NDUFV2	Mitochondrial_complex_IV__cytochrome_c_oxidase_subunits	9.48304e-16	1	NAT14	S_ribosomal_proteins	1.27243e-18	1	COQ9	Mitochondrial_complex_IV__cytochrome_c_oxidase_subunits	2.83367e-15	1	RCL1	S_ribosomal_proteins	3.44138e-15	1
ABHD4	Collagens	9.79474e-15	1	MRPS25	F_type_ATPase__ATP_synthase_subunits__Mitochondrial_complex_V__ATP_synthase_subunits	2.85865e-19	1	NDUFS4	L_ribosomal_proteins	3.93305e-18	1	ENTPD3	GTPases__IMAP	4.79975e-16	1	LAMTOR5	Mitochondrial_complex_I__NADH_dehydrogenase__ubiquinone__subunits	1.25427e-18	1	TMEM116	Mitochondrial_complex_IV__cytochrome_c_oxidase_subunits	6.69656e-21	1	ZNF331	Zinc_fingers__C2H2_type	9.98825e-16	0.971478	MRM1	Mitochondrial_ribosomal_proteins	1.25302e-19	0.0846987	MRPL34	Mitochondrial_complex_IV__cytochrome_c_oxidase_subunits	2.83367e-15	1	RPS26	S_ribosomal_proteins	3.44138e-15	1
DACT1	Collagens	9.79474e-15	1	AP1S1	F_type_ATPase__ATP_synthase_subunits__Mitochondrial_complex_V__ATP_synthase_subunits	2.85865e-19	1	RWDD1	L_ribosomal_proteins	3.93305e-18	1	ADPRH	GTPases__IMAP	4.79975e-16	1	MSRB2	Mitochondrial_complex_I__NADH_dehydrogenase__ubiquinone__subunits	1.25427e-18	1	CCNB1IP1	Mitochondrial_complex_IV__cytochrome_c_oxidase_subunits	6.69656e-21	1	CEP57	Zinc_fingers__C2H2_type	9.98825e-16	0.867852	SNX3	Chaperonins	1.59816e-19	0.0825593	TAF15	RNA_binding_motif_containing	9.15372e-16	0.216663	NUP88	S_ribosomal_proteins	3.44138e-15	1
SALL1	Collagens	9.79474e-15	1	AP1M2	F_type_ATPase__ATP_synthase_subunits__Mitochondrial_complex_V__ATP_synthase_subunits	2.85865e-19	1	GAPDH	L_ribosomal_proteins	3.93305e-18	1	PLXND1	GTPases__IMAP	4.79975e-16	1	GSTZ1	Mitochondrial_complex_I__NADH_dehydrogenase__ubiquinone__subunits	1.25427e-18	1	ZFP90	Zinc_fingers__C2H2_type	4.87987e-22	0.0520175	SOX4	Zinc_fingers__C2H2_type	9.98825e-16	0.681843	AAMDC	Mitochondrial_complex_I__NADH_dehydrogenase__ubiquinone__subunits	3.05539e-18	1	MRPS27	S_ribosomal_proteins	4.53058e-15	1	HIST1H2AK	Histones	9.14531e-16	0.23419
CDH11	Collagens	9.79474e-15	1	ZNF490	Zinc_fingers__C2H2_type	7.30054e-20	0.244221	ADPRM	L_ribosomal_proteins	3.93305e-18	1	FGFBP2	GTPases__IMAP	4.79975e-16	1	C15orf61	Mitochondrial_complex_I__NADH_dehydrogenase__ubiquinone__subunits	1.25427e-18	1	HKR1	Zinc_fingers__C2H2_type	6.36231e-21	0.659733	PCDHB15	Clustered_protocadherins	4.57823e-16	0.199351	TRAPPC2B	Mitochondrial_complex_I__NADH_dehydrogenase__ubiquinone__subunits	3.05539e-18	1	RMND1	S_ribosomal_proteins	4.53058e-15	1	ZNF548	Zinc_fingers__C2H2_type	5.42438e-16	0.12371
TIMP2	Collagens	9.79474e-15	1	SLC6A17	Collagens	4.34536e-19	1	FLAD1	Mitochondrial_ribosomal_proteins	1.82977e-18	0.390008	GYPE	GTPases__IMAP	4.79975e-16	1	HAGH	Mitochondrial_complex_I__NADH_dehydrogenase__ubiquinone__subunits	1.25427e-18	1	MRPS21	Mitochondrial_complex_I__NADH_dehydrogenase__ubiquinone__subunits	1.74638e-20	1	RLF	Zinc_fingers__C2H2_type	9.98825e-16	0.269298	FAM20A	Complement_system	3.40205e-19	0.0881913	BET1	S_ribosomal_proteins	4.53058e-15	1	ALG3	Mitochondrial_ribosomal_proteins	1.96766e-15	0.380954
RAB31	Collagens	9.79474e-15	1	CD276	Collagens	4.34536e-19	1	POLD2	Mitochondrial_ribosomal_proteins	1.82977e-18	0.390008	CRHBP	GTPases__IMAP	4.79975e-16	1	PARD6A	Mitochondrial_complex_I__NADH_dehydrogenase__ubiquinone__subunits	1.25427e-18	1	HSPE1	Mitochondrial_complex_I__NADH_dehydrogenase__ubiquinone__subunits	1.74638e-20	1	LINC00847	S_ribosomal_proteins	3.78829e-15	1	TFIP11	Proteasome	4.62326e-18	1	ZNF277	S_ribosomal_proteins	4.53058e-15	1	COQ9	Mitochondrial_ribosomal_proteins	1.96766e-15	0.380954
PODNL1	Collagens	9.79474e-15	1	ZNF469	Collagens	4.34536e-19	1	NOL12	Mitochondrial_ribosomal_proteins	1.82977e-18	0.390008	MEF2C	GTPases__IMAP	4.79975e-16	1	GPX4	Mitochondrial_complex_I__NADH_dehydrogenase__ubiquinone__subunits	1.25427e-18	1	ACOT13	Mitochondrial_complex_I__NADH_dehydrogenase__ubiquinone__subunits	1.74638e-20	1	FAM35BP	S_ribosomal_proteins	3.78829e-15	1	TIAF1	Mitochondrial_ribosomal_proteins	5.26096e-18	1	RABEPK	S_ribosomal_proteins	4.53058e-15	1	YRDC	Chaperonins	5.2694e-15	1
SHANK1	Collagens	9.79474e-15	1	LINC00909	Zinc_fingers__C2H2_type	7.30054e-20	0.119169	PRICKLE2	Collagens	9.97278e-19	0.176077	ARAP3	GTPases__IMAP	4.79975e-16	1	MAP1LC3A	Mitochondrial_complex_I__NADH_dehydrogenase__ubiquinone__subunits	1.25427e-18	1	MSRB2	Mitochondrial_complex_I__NADH_dehydrogenase__ubiquinone__subunits	1.74638e-20	1	CRYAB	S_ribosomal_proteins	3.78829e-15	1	CLDND2	Mitochondrial_ribosomal_proteins	5.26096e-18	1	ESD	S_ribosomal_proteins	4.53058e-15	1	TMX2	Chaperonins	5.2694e-15	1
KLK4	Collagens	9.79474e-15	1	BCAS2	Mitochondrial_ribosomal_proteins	5.61184e-20	0.082192	ENPEP	Collagens	9.97278e-19	0.176077	CMAHP	GTPases__IMAP	4.79975e-16	1	LYSMD1	Zinc_fingers__C2H2_type	7.19228e-19	0.440256	MACROD1	Mitochondrial_complex_I__NADH_dehydrogenase__ubiquinone__subunits	1.74638e-20	1	MRPS23	Mitochondrial_ribosomal_proteins	2.22523e-15	0.403906	NDUFAB1	F_type_ATPase__ATP_synthase_subunits__Mitochondrial_complex_V__ATP_synthase_subunits	4.76724e-19	0.0881913	ATP5S	S_ribosomal_proteins	4.53058e-15	1	DENR	Chaperonins	5.2694e-15	1
NLRP12	Collagens	9.79474e-15	1	FAHD2A	Mitochondrial_ribosomal_proteins	5.61184e-20	0.082192	NTM	Collagens	9.97278e-19	0.176077	FYN	GTPases__IMAP	4.79975e-16	1	DCXR	Mitochondrial_ribosomal_proteins	1.7538e-18	1	ME3	Mitochondrial_complex_I__NADH_dehydrogenase__ubiquinone__subunits	1.74638e-20	1	SAMD11	L_ribosomal_proteins	7.00774e-15	1	CHCHD4	Mitochondrial_complex_IV__cytochrome_c_oxidase_subunits	5.58983e-18	1	RWDD2B	S_ribosomal_proteins	4.53058e-15	1	NONO	Chaperonins	5.2694e-15	1
SULF2	Collagens	9.79474e-15	1	FKBPL	Mitochondrial_ribosomal_proteins	5.61184e-20	0.082192	ITGA11	Collagens	9.97278e-19	0.176077	ELMO1	GTPases__IMAP	4.79975e-16	1	C2orf50	L_ribosomal_proteins	2.33961e-18	1	IFI27L1	Mitochondrial_complex_I__NADH_dehydrogenase__ubiquinone__subunits	1.74638e-20	1	MARCKSL1	L_ribosomal_proteins	7.00774e-15	1	C6orf136	Mitochondrial_complex_IV__cytochrome_c_oxidase_subunits	5.58983e-18	1	ZNF587	Zinc_fingers__C2H2_type	6.48283e-16	0.117502	C6orf62	Zinc_fingers__C2H2_type	5.40815e-15	1
SALL4	Collagens	9.79474e-15	1	AIMP2	Mitochondrial_ribosomal_proteins	5.61184e-20	0.082192	HINT1	Mitochondrial_complex_I__NADH_dehydrogenase__ubiquinone__subunits	1.53304e-18	0.191392	DPYSL2	GTPases__IMAP	4.79975e-16	1	CRTAP	L_ribosomal_proteins	2.33961e-18	1	MTHFS	Mitochondrial_complex_I__NADH_dehydrogenase__ubiquinone__subunits	1.74638e-20	1	GTF2B	L_ribosomal_proteins	7.00774e-15	1	ENDOG	Mitochondrial_complex_IV__cytochrome_c_oxidase_subunits	5.58983e-18	1	NLRP7	Zinc_fingers__C2H2_type	6.41568e-15	1	TRIM39	Zinc_fingers__C2H2_type	5.40815e-15	0.96846
TIMP3	Collagens	9.79474e-15	1	SDHD	Mitochondrial_ribosomal_proteins	5.61184e-20	0.082192	MRPS18A	Mitochondrial_complex_I__NADH_dehydrogenase__ubiquinone__subunits	1.53304e-18	0.191392	ENG	GTPases__IMAP	4.79975e-16	1	DANCR	L_ribosomal_proteins	2.33961e-18	1	PCYT2	Mitochondrial_complex_I__NADH_dehydrogenase__ubiquinone__subunits	1.74638e-20	1	PPP3CC	L_ribosomal_proteins	7.00774e-15	1	ESRRA	Mitochondrial_complex_IV__cytochrome_c_oxidase_subunits	5.58983e-18	1	ATP5B	Chaperonins	6.57699e-15	1	TCHP	Zinc_fingers__C2H2_type	5.40815e-15	0.96846
ATPIF1	Mitochondrial_complex_I__NADH_dehydrogenase__ubiquinone__subunits	9.79474e-15	1	COX6A1	Mitochondrial_ribosomal_proteins	5.61184e-20	0.082192	PRDX1	Mitochondrial_complex_IV__cytochrome_c_oxidase_subunits	1.07265e-17	1	FCN1	GTPases__IMAP	4.79975e-16	1	C11orf74	L_ribosomal_proteins	2.33961e-18	1	ETFB	Mitochondrial_complex_I__NADH_dehydrogenase__ubiquinone__subunits	1.74638e-20	1	WDYHV1	L_ribosomal_proteins	7.00774e-15	1	NECAB3	Mitochondrial_complex_IV__cytochrome_c_oxidase_subunits	5.58983e-18	1	AHSA1	Chaperonins	6.57699e-15	1	EIF2B3	L_ribosomal_proteins	6.30918e-15	1
ATP6V0B	Mitochondrial_complex_I__NADH_dehydrogenase__ubiquinone__subunits	9.79474e-15	1	MECR	S_ribosomal_proteins	6.91529e-19	1	DBI	Mitochondrial_complex_IV__cytochrome_c_oxidase_subunits	1.07265e-17	1	EGFL7	GTPases__IMAP	4.79975e-16	1	OXA1L	L_ribosomal_proteins	2.33961e-18	1	C21orf33	Mitochondrial_complex_I__NADH_dehydrogenase__ubiquinone__subunits	1.74638e-20	1	COQ5	L_ribosomal_proteins	7.00774e-15	1	DNALI1	L_ribosomal_proteins	6.11082e-18	1	YARS2	Mitochondrial_ribosomal_proteins	2.79826e-15	0.375445	CMSS1	L_ribosomal_proteins	6.30918e-15	1
RNF5	Mitochondrial_complex_I__NADH_dehydrogenase__ubiquinone__subunits	9.79474e-15	1	FAHD2B	S_ribosomal_proteins	6.91529e-19	1	HEBP2	Mitochondrial_complex_IV__cytochrome_c_oxidase_subunits	1.07265e-17	1	TMEM26	GTPases__IMAP	4.79975e-16	1	C15orf57	L_ribosomal_proteins	2.33961e-18	1	MCAT	Mitochondrial_complex_I__NADH_dehydrogenase__ubiquinone__subunits	1.74638e-20	1	TFAP4	L_ribosomal_proteins	7.00774e-15	1	RBM34	L_ribosomal_proteins	6.11082e-18	1	PABPC4	L_ribosomal_proteins	8.52188e-15	1	FRG1	L_ribosomal_proteins	6.30918e-15	1
DYNLT1	Mitochondrial_complex_I__NADH_dehydrogenase__ubiquinone__subunits	9.79474e-15	1	GSTO2	S_ribosomal_proteins	6.91529e-19	1	FBXO25	Mitochondrial_complex_IV__cytochrome_c_oxidase_subunits	1.07265e-17	1	CALHM2	GTPases__IMAP	4.79975e-16	1	MT2A	L_ribosomal_proteins	2.33961e-18	1	ZNF394	S_ribosomal_proteins	6.60789e-21	0.174638	NBPF3	Zinc_fingers__C2H2_type	9.98825e-16	0.13596	GTF2F2	L_ribosomal_proteins	6.11082e-18	1	CDK7	L_ribosomal_proteins	8.52188e-15	1	RWDD1	L_ribosomal_proteins	6.30918e-15	1
BCL7B	Mitochondrial_complex_I__NADH_dehydrogenase__ubiquinone__subunits	9.79474e-15	1	TEN1	S_ribosomal_proteins	6.91529e-19	1	TALDO1	Mitochondrial_complex_IV__cytochrome_c_oxidase_subunits	1.07265e-17	1	LMO2	GTPases__IMAP	4.79975e-16	1	TMEM91	L_ribosomal_proteins	2.33961e-18	1	RPS26	S_ribosomal_proteins	6.60789e-21	0.174638	PEF1	Mitochondrial_complex_I__NADH_dehydrogenase__ubiquinone__subunits	7.6204e-15	1	HYPK	L_ribosomal_proteins	6.11082e-18	1	TP53RK	L_ribosomal_proteins	8.52188e-15	1	PRPF19	L_ribosomal_proteins	6.30918e-15	1
ARF5	Mitochondrial_complex_I__NADH_dehydrogenase__ubiquinone__subunits	9.79474e-15	1	PPID	Chaperonins	9.58056e-20	0.081172	TIMM8B	Mitochondrial_complex_IV__cytochrome_c_oxidase_subunits	1.07265e-17	1	PDE2A	GTPases__IMAP	4.79975e-16	1	EML6	Zinc_fingers__C2H2_type	7.19228e-19	0.250848	HIST1H1E	L_ribosomal_proteins	4.88814e-20	1	CFAP36	Mitochondrial_complex_I__NADH_dehydrogenase__ubiquinone__subunits	7.6204e-15	1	EIF3CL	L_ribosomal_proteins	6.11082e-18	1	MYOM3	Collagens	9.11182e-15	1	STX5	L_ribosomal_proteins	6.30918e-15	1
CDK5	Mitochondrial_complex_I__NADH_dehydrogenase__ubiquinone__subunits	9.79474e-15	1	PTPMT1	Mitochondrial_complex_I__NADH_dehydrogenase__ubiquinone__subunits	1.66146e-18	1	ERP29	Mitochondrial_complex_IV__cytochrome_c_oxidase_subunits	1.07265e-17	1	ARRB1	GTPases__IMAP	4.79975e-16	1	P4HA3	Collagens	5.21915e-19	0.180371	CPSF4	L_ribosomal_proteins	4.88814e-20	1	C7orf50	Mitochondrial_complex_I__NADH_dehydrogenase__ubiquinone__subunits	7.6204e-15	1	EIF4A1	L_ribosomal_proteins	6.11082e-18	1	GLIS1	Collagens	9.11182e-15	1	TEAD4	L_ribosomal_proteins	6.30918e-15	1
C11orf31	Mitochondrial_complex_I__NADH_dehydrogenase__ubiquinone__subunits	9.79474e-15	1	SWSAP1	Mitochondrial_complex_I__NADH_dehydrogenase__ubiquinone__subunits	1.66146e-18	1	COX6A1	Mitochondrial_complex_IV__cytochrome_c_oxidase_subunits	1.07265e-17	1	FLI1	GTPases__IMAP	4.79975e-16	1	EIF3M	S_ribosomal_proteins	5.21915e-19	0.175411	CENPP	L_ribosomal_proteins	4.88814e-20	1	ARF5	Mitochondrial_complex_I__NADH_dehydrogenase__ubiquinone__subunits	7.6204e-15	1	ZNF90	L_ribosomal_proteins	6.11082e-18	1	EHD3	Collagens	9.11182e-15	1	ZNF90	L_ribosomal_proteins	6.30918e-15	1
TMEM134	Mitochondrial_complex_I__NADH_dehydrogenase__ubiquinone__subunits	9.79474e-15	1	COL13A1	Collagens	4.34536e-19	0.180992	MRPL57	Mitochondrial_complex_IV__cytochrome_c_oxidase_subunits	1.07265e-17	1	A2M	GTPases__IMAP	4.79975e-16	1	RHOD	Mitochondrial_ribosomal_proteins	1.7538e-18	0.379249	REXO4	L_ribosomal_proteins	4.88814e-20	1	ATP6V1F	Mitochondrial_complex_I__NADH_dehydrogenase__ubiquinone__subunits	7.6204e-15	1	TTLL9	L_ribosomal_proteins	6.11082e-18	1	XIRP1	Collagens	9.11182e-15	1	LINC00493	L_ribosomal_proteins	6.30918e-15	1
SMUG1	Mitochondrial_complex_I__NADH_dehydrogenase__ubiquinone__subunits	9.79474e-15	1	ILF2	Mitochondrial_ribosomal_proteins	2.4813e-18	1	WDR61	Mitochondrial_complex_IV__cytochrome_c_oxidase_subunits	1.07265e-17	1	CLEC1A	GTPases__IMAP	4.79975e-16	1	MCAT	Mitochondrial_ribosomal_proteins	1.7538e-18	0.379249	SNRPA1	L_ribosomal_proteins	4.88814e-20	1	C12orf10	Mitochondrial_complex_I__NADH_dehydrogenase__ubiquinone__subunits	7.6204e-15	1	SMIM11	L_ribosomal_proteins	6.11082e-18	1	CHSY3	Collagens	9.11182e-15	1	KANK4	Collagens	6.92326e-15	1
SRSF9	Mitochondrial_complex_I__NADH_dehydrogenase__ubiquinone__subunits	9.79474e-15	1	ACY1	Mitochondrial_ribosomal_proteins	2.4813e-18	1	C20orf24	Mitochondrial_complex_IV__cytochrome_c_oxidase_subunits	1.07265e-17	1	ARHGDIB	GTPases__IMAP	4.79975e-16	1	PCYT2	Mitochondrial_complex_I__NADH_dehydrogenase__ubiquinone__subunits	1.25427e-18	0.185302	CKLF	L_ribosomal_proteins	4.88814e-20	1	SNUPN	Mitochondrial_complex_I__NADH_dehydrogenase__ubiquinone__subunits	7.6204e-15	1	HIST2H2AA3	Mitochondrial_ribosomal_proteins	5.26096e-18	0.385659	XYLT1	Collagens	9.11182e-15	1	TNFSF4	Collagens	6.92326e-15	1
NMRAL1	Mitochondrial_complex_I__NADH_dehydrogenase__ubiquinone__subunits	9.79474e-15	1	FOXRED1	Mitochondrial_ribosomal_proteins	2.4813e-18	1	SMPD2	L_ribosomal_proteins	3.93305e-18	0.263841	IRAK3	GTPases__IMAP	4.79975e-16	1	FAM71E1	Mitochondrial_complex_I__NADH_dehydrogenase__ubiquinone__subunits	1.25427e-18	0.185302	SNRPD1	L_ribosomal_proteins	4.88814e-20	1	POP4	Mitochondrial_complex_I__NADH_dehydrogenase__ubiquinone__subunits	7.6204e-15	1	SDHAF2	Mitochondrial_ribosomal_proteins	5.26096e-18	0.385659	CCL11	Collagens	9.11182e-15	1	HHIP	Collagens	6.92326e-15	1
SDF2	Mitochondrial_complex_I__NADH_dehydrogenase__ubiquinone__subunits	9.79474e-15	1	GLOD4	Mitochondrial_ribosomal_proteins	2.4813e-18	1	RPL7	L_ribosomal_proteins	3.93305e-18	0.263841	CMKLR1	GTPases__IMAP	4.79975e-16	1	EMC10	Mitochondrial_complex_I__NADH_dehydrogenase__ubiquinone__subunits	1.25427e-18	0.185302	RPL36A	L_ribosomal_proteins	4.88814e-20	1	DYNLRB1	Mitochondrial_complex_I__NADH_dehydrogenase__ubiquinone__subunits	7.6204e-15	1	AK2	Mitochondrial_complex_I__NADH_dehydrogenase__ubiquinone__subunits	3.05539e-18	0.188923	RASD2	Collagens	9.11182e-15	1	PDGFC	Collagens	6.92326e-15	1
URB1-AS1	Mitochondrial_complex_I__NADH_dehydrogenase__ubiquinone__subunits	9.79474e-15	1	LRRC42	Proteasome	2.51475e-18	1	TARBP2	Mitochondrial_ribosomal_proteins	1.82977e-18	0.0867961	OAS2	GTPases__IMAP	4.79975e-16	1	EBP	Mitochondrial_complex_I__NADH_dehydrogenase__ubiquinone__subunits	1.25427e-18	0.185302	TIMM22	Mitochondrial_ribosomal_proteins	6.04643e-20	1	AMMECR1L	Zinc_fingers__C2H2_type	9.6909e-15	0.971478	COA5	Mitochondrial_complex_I__NADH_dehydrogenase__ubiquinone__subunits	3.05539e-18	0.188923	RPUSD3	Mitochondrial_complex_I__NADH_dehydrogenase__ubiquinone__subunits	9.11182e-15	1	PELO	Collagens	6.92326e-15	1
C21orf59	Mitochondrial_complex_I__NADH_dehydrogenase__ubiquinone__subunits	9.79474e-15	1	HDAC3	Proteasome	2.51475e-18	1	LLPH	Mitochondrial_ribosomal_proteins	1.82977e-18	0.0867961	FBLN5	GTPases__IMAP	4.79975e-16	1	IDH3G	Mitochondrial_complex_I__NADH_dehydrogenase__ubiquinone__subunits	1.25427e-18	0.185302	EBP	Mitochondrial_ribosomal_proteins	6.04643e-20	1	ESM1	Collagens	1.06132e-14	1	RPL36AL	Mitochondrial_complex_I__NADH_dehydrogenase__ubiquinone__subunits	3.05539e-18	0.188923	DPCD	Mitochondrial_complex_I__NADH_dehydrogenase__ubiquinone__subunits	9.11182e-15	1	NREP	Collagens	6.92326e-15	1
PPIAL4G	Proteasome	9.79474e-15	1	RBM34	L_ribosomal_proteins	3.16826e-18	1	NCOA5	Zinc_fingers__C2H2_type	9.05924e-18	0.263607	RRN3P2	GTPases__IMAP	4.79975e-16	1	RNF146	Zinc_fingers__C2H2_type	8.18256e-18	1	RPL23AP53	Zinc_fingers__C2H2_type	7.90734e-20	1	SLC35B1	Proteasome	1.06132e-14	1	EMC7	Mitochondrial_complex_I__NADH_dehydrogenase__ubiquinone__subunits	3.05539e-18	0.188923	EMC9	Mitochondrial_complex_I__NADH_dehydrogenase__ubiquinone__subunits	9.11182e-15	1	RUNX2	Collagens	6.92326e-15	1
PRDX6	Proteasome	9.79474e-15	1	ALG1L	L_ribosomal_proteins	3.16826e-18	1	ZNF334	Zinc_fingers__C2H2_type	9.05924e-18	0.263607	KIF19	GTPases__IMAP	4.79975e-16	1	ZNF684	Zinc_fingers__C2H2_type	8.18256e-18	0.968415	UQCRQ	Mitochondrial_complex_IV__cytochrome_c_oxidase_subunits	6.69656e-21	0.0805003	ZNF324B	Zinc_fingers__C2H2_type	9.6909e-15	0.867852	NRD1	Proteasome	4.62326e-18	0.193908	C19orf52	Mitochondrial_complex_I__NADH_dehydrogenase__ubiquinone__subunits	9.11182e-15	1	FKBP9	Collagens	6.92326e-15	1
SRPRB	Proteasome	9.79474e-15	1	KIAA0141	L_ribosomal_proteins	3.16826e-18	1	COX7C	S_ribosomal_proteins	6.21461e-17	1	CD209	GTPases__IMAP	4.79975e-16	1	SUDS3	Zinc_fingers__C2H2_type	8.18256e-18	0.968415	ATP6V1F	Mitochondrial_complex_IV__cytochrome_c_oxidase_subunits	6.69656e-21	0.0805003	FCAR	CD_molecules_Leukocyte_immunoglobulin_like_receptors_Immunoglobulin_like_domain_containing	1.18192e-14	1	LSM6	L_ribosomal_proteins	6.11082e-18	0.25602	SDF2L1	Mitochondrial_complex_I__NADH_dehydrogenase__ubiquinone__subunits	9.11182e-15	1	XKR5	Collagens	6.92326e-15	1
MCUR1	Proteasome	9.79474e-15	1	ZNF32	L_ribosomal_proteins	3.16826e-18	1	BAG1	S_ribosomal_proteins	6.21461e-17	1	LYL1	GTPases__IMAP	4.79975e-16	1	ZNF44	Zinc_fingers__C2H2_type	8.18256e-18	0.968415	TIMM8B	Mitochondrial_complex_IV__cytochrome_c_oxidase_subunits	6.69656e-21	0.0805003	TAF9	F_type_ATPase__ATP_synthase_subunits__Mitochondrial_complex_V__ATP_synthase_subunits	1.21372e-14	1	CETP	Metallothioneins	3.62061e-17	1	PRDX4	Mitochondrial_complex_I__NADH_dehydrogenase__ubiquinone__subunits	9.11182e-15	1	PXDNL	Collagens	6.92326e-15	1
ACOT13	Proteasome	9.79474e-15	1	YBX3	L_ribosomal_proteins	3.16826e-18	1	FUOM	S_ribosomal_proteins	6.21461e-17	1	IL27RA	GTPases__IMAP	4.79975e-16	1	ZNF738	Zinc_fingers__C2H2_type	8.18256e-18	0.968415	NDUFV3	Mitochondrial_complex_IV__cytochrome_c_oxidase_subunits	6.69656e-21	0.0805003	MRPL15	F_type_ATPase__ATP_synthase_subunits__Mitochondrial_complex_V__ATP_synthase_subunits	1.21372e-14	1	FUCA2	Chaperonins	5.02905e-17	1	TPRKB	Proteasome	1.26891e-14	1	TMEM26	Collagens	6.92326e-15	1
PPIL1	Proteasome	9.79474e-15	1	ZDHHC8P1	L_ribosomal_proteins	3.16826e-18	1	LTA4H	S_ribosomal_proteins	6.21461e-17	1	PNMAL2	GTPases__IMAP	4.79975e-16	1	C18orf21	L_ribosomal_proteins	2.33961e-18	0.251321	CHCHD10	Mitochondrial_complex_IV__cytochrome_c_oxidase_subunits	6.69656e-21	0.0805003	PPA1	F_type_ATPase__ATP_synthase_subunits__Mitochondrial_complex_V__ATP_synthase_subunits	1.21372e-14	1	HSPH1	Chaperonins	5.02905e-17	1	TBCA	Proteasome	1.26891e-14	1	UNC5B	Collagens	6.92326e-15	1
ME1	Proteasome	9.79474e-15	1	GSTM4	F_type_ATPase__ATP_synthase_subunits__Mitochondrial_complex_V__ATP_synthase_subunits	2.85865e-19	0.0867138	C14orf2	S_ribosomal_proteins	6.21461e-17	1	CARD8	GTPases__IMAP	4.79975e-16	1	NSDHL	L_ribosomal_proteins	2.33961e-18	0.251321	EBP	Mitochondrial_complex_IV__cytochrome_c_oxidase_subunits	6.69656e-21	0.0805003	C19orf70	F_type_ATPase__ATP_synthase_subunits__Mitochondrial_complex_V__ATP_synthase_subunits	1.21372e-14	1	ITIH3	Complement_system	5.41111e-17	1	BAG2	Proteasome	1.26891e-14	1	HSD17B6	Collagens	6.92326e-15	1
SAMD13	Clustered_protocadherins	1.183e-14	1	COX5B	F_type_ATPase__ATP_synthase_subunits__Mitochondrial_complex_V__ATP_synthase_subunits	2.85865e-19	0.0867138	EIF3G	S_ribosomal_proteins	6.21461e-17	1	HSPA12B	GTPases__IMAP	4.79975e-16	1	ZMYM6	Zinc_fingers__C2H2_type	8.18256e-18	0.857036	PSMB7	Mitochondrial_complex_I__NADH_dehydrogenase__ubiquinone__subunits	1.74638e-20	0.18449	ATAD5	Fanconi_anemia_complementation_groups	1.21372e-14	1	ITIH4	Complement_system	5.41111e-17	1	MED6	Proteasome	1.26891e-14	1	ATP10A	Collagens	6.92326e-15	1
PCDHB15	Clustered_protocadherins	1.183e-14	1	EIF4E2	F_type_ATPase__ATP_synthase_subunits__Mitochondrial_complex_V__ATP_synthase_subunits	2.85865e-19	0.0867138	AK2	Mitochondrial_ribosomal_proteins	7.54975e-17	1	PLCB1	GTPases__IMAP	4.79975e-16	1	PDCL3	Proteasome	1.89867e-18	0.190203	BLOC1S1	Mitochondrial_complex_I__NADH_dehydrogenase__ubiquinone__subunits	1.74638e-20	0.18449	SLC25A11	Mitochondrial_complex_IV__cytochrome_c_oxidase_subunits	9.48304e-16	0.0754182	C6	Complement_system	5.41111e-17	1	SOD1	Proteasome	1.26891e-14	1	PODNL1	Collagens	6.92326e-15	1
ZNF229	Clustered_protocadherins	1.183e-14	1	CHCHD10	F_type_ATPase__ATP_synthase_subunits__Mitochondrial_complex_V__ATP_synthase_subunits	2.85865e-19	0.0867138	UMPS	Mitochondrial_ribosomal_proteins	7.54975e-17	1	PREX1	GTPases__IMAP	4.79975e-16	1	ZSCAN1	Zinc_fingers__C2H2_type	7.19228e-19	0.0531274	COX16	Mitochondrial_complex_I__NADH_dehydrogenase__ubiquinone__subunits	1.74638e-20	0.18449	EIF3K	Mitochondrial_complex_IV__cytochrome_c_oxidase_subunits	9.48304e-16	0.0754182	SAA2	Complement_system	5.41111e-17	1	GNG5	F_type_ATPase__ATP_synthase_subunits__Mitochondrial_complex_V__ATP_synthase_subunits	1.40191e-14	1	TPM4	Collagens	6.92326e-15	1
RAB2B	Zinc_fingers__C2H2_type	1.01065e-14	0.44721	TAF7	S_ribosomal_proteins	6.91529e-19	0.176017	MOCS2	Mitochondrial_ribosomal_proteins	7.54975e-17	1	JAM2	GTPases__IMAP	4.79975e-16	1	ICA1L	Zinc_fingers__C2H2_type	8.18256e-18	0.440256	ZMYM6	Zinc_fingers__C2H2_type	7.90734e-20	0.659733	ZNF117	Zinc_fingers__C2H2_type	9.98825e-16	0.0599976	DHODH	Complement_system	5.41111e-17	1	COX20	F_type_ATPase__ATP_synthase_subunits__Mitochondrial_complex_V__ATP_synthase_subunits	1.40191e-14	1	STK16	Mitochondrial_complex_I__NADH_dehydrogenase__ubiquinone__subunits	6.92326e-15	1
HOXB9	HOXL_subclass_homeoboxes	2.56055e-14	1	PREB	Mitochondrial_ribosomal_proteins	2.4813e-18	0.380378	MAD2L1BP	Mitochondrial_ribosomal_proteins	7.54975e-17	1	EVA1C	GTPases__IMAP	4.79975e-16	1	PCDHGA11	Clustered_protocadherins	7.5414e-18	0.277967	FGFBP3	Zinc_fingers__C2H2_type	7.90734e-20	0.659733	MRPL45	S_ribosomal_proteins	3.78829e-15	0.1888	ATP5G3	Mitochondrial_ribosomal_proteins	5.26096e-18	0.0846987	NDUFAF4	F_type_ATPase__ATP_synthase_subunits__Mitochondrial_complex_V__ATP_synthase_subunits	1.40191e-14	1	HINT1	Mitochondrial_complex_I__NADH_dehydrogenase__ubiquinone__subunits	6.92326e-15	1
PABPC4	S_ribosomal_proteins	4.87052e-15	0.177164	POLE4	Mitochondrial_ribosomal_proteins	2.4813e-18	0.380378	FKBP4	Mitochondrial_ribosomal_proteins	7.54975e-17	1	PDGFB	GTPases__IMAP	4.79975e-16	1	ITGB5	Collagens	5.17074e-17	1	BCS1L	Mitochondrial_ribosomal_proteins	6.04643e-20	0.377807	ZNF738	Zinc_fingers__C2H2_type	9.6909e-15	0.46193	MRPS30	Mitochondrial_ribosomal_proteins	5.26096e-18	0.0846987	CUTC	F_type_ATPase__ATP_synthase_subunits__Mitochondrial_complex_V__ATP_synthase_subunits	1.40191e-14	1	GTF3C6	Mitochondrial_complex_I__NADH_dehydrogenase__ubiquinone__subunits	6.92326e-15	1
LETMD1	S_ribosomal_proteins	4.87052e-15	0.177164	C3orf33	Mitochondrial_ribosomal_proteins	2.4813e-18	0.380378	ALG5	Mitochondrial_ribosomal_proteins	7.54975e-17	1	SHANK3	GTPases__IMAP	4.79975e-16	1	TMEM108	Collagens	5.17074e-17	1	C5AR2	CD_molecules_Leukocyte_immunoglobulin_like_receptors_Immunoglobulin_like_domain_containing	1.69122e-19	1	SETMAR	L_ribosomal_proteins	7.00774e-15	0.269499	DHRS7B	Mitochondrial_complex_IV__cytochrome_c_oxidase_subunits	5.58983e-18	0.071192	LIPT2	F_type_ATPase__ATP_synthase_subunits__Mitochondrial_complex_V__ATP_synthase_subunits	1.40191e-14	1	TP53TG1	Mitochondrial_complex_I__NADH_dehydrogenase__ubiquinone__subunits	6.92326e-15	1
BLMH	S_ribosomal_proteins	4.87052e-15	0.177164	NOP16	Mitochondrial_ribosomal_proteins	2.4813e-18	0.380378	CIAPIN1	Mitochondrial_ribosomal_proteins	7.54975e-17	1	UBE2NL	GTPases__IMAP	4.79975e-16	1	ITGA5	Collagens	5.17074e-17	1	PCDHB2	Clustered_protocadherins	4.88814e-20	0.276823	ZNF644	Zinc_fingers__C2H2_type	9.6909e-15	0.269298	MRPS12	Mitochondrial_complex_IV__cytochrome_c_oxidase_subunits	5.58983e-18	0.071192	TMEM126A	F_type_ATPase__ATP_synthase_subunits__Mitochondrial_complex_V__ATP_synthase_subunits	1.40191e-14	1	PIGU	Mitochondrial_complex_I__NADH_dehydrogenase__ubiquinone__subunits	6.92326e-15	1
CAMK1G	CD_molecules_Immunoglobulin_like_domain_containing	3.95439e-15	0.125428	RITA1	Mitochondrial_ribosomal_proteins	2.4813e-18	0.380378	COL24A1	Collagens	9.27205e-17	1	CLIC2	GTPases__IMAP	4.79975e-16	1	MYLK2	Collagens	5.17074e-17	1	ZNF833P	Zinc_fingers__C2H2_type	7.90734e-20	0.436587	NUTM2D	Zinc_fingers__C2H2_type	9.6909e-15	0.269298	GUSBP1	Zinc_fingers__C2H2_type	1.07387e-17	0.12581	EIF1	F_type_ATPase__ATP_synthase_subunits__Mitochondrial_complex_V__ATP_synthase_subunits	1.40191e-14	1	CRELD2	Mitochondrial_complex_I__NADH_dehydrogenase__ubiquinone__subunits	6.92326e-15	1
CYP20A1	Zinc_fingers__C2H2_type	1.01065e-14	0.256717	MRPL28	Mitochondrial_ribosomal_proteins	2.4813e-18	0.380378	AMPD2	Collagens	9.27205e-17	1	ZNF320	Zinc_fingers__C2H2_type	1.7428e-16	0.245796	MMP9	Collagens	5.17074e-17	1	PFDN2	L_ribosomal_proteins	4.88814e-20	0.250267	MPC1	Mitochondrial_complex_I__NADH_dehydrogenase__ubiquinone__subunits	7.6204e-15	0.199351	NFU1	S_ribosomal_proteins	1.16905e-16	1	MKKS	F_type_ATPase__ATP_synthase_subunits__Mitochondrial_complex_V__ATP_synthase_subunits	1.40191e-14	1	ATG7	Proteasome	9.64274e-15	1
NCOA5	Zinc_fingers__C2H2_type	1.01065e-14	0.256717	FAM195A	Mitochondrial_ribosomal_proteins	2.4813e-18	0.380378	ZNF697	Collagens	9.27205e-17	1	ADAM32	L_ribosomal_proteins	2.28821e-16	0.24844	S100A3	S_ribosomal_proteins	5.17074e-17	1	MZT2B	L_ribosomal_proteins	4.88814e-20	0.250267	NSMCE2	Proteasome	1.06132e-14	0.204575	ZNF622	S_ribosomal_proteins	1.16905e-16	1	RTTN	Fanconi_anemia_complementation_groups	1.40191e-14	1	DNAJC7	Proteasome	9.64274e-15	1
SLC25A33	Proteasome	9.79474e-15	0.192085	IAH1	Mitochondrial_complex_I__NADH_dehydrogenase__ubiquinone__subunits	1.66146e-18	0.185938	SPON2	Collagens	9.27205e-17	1	MTFR1L	Mitochondrial_complex_I__NADH_dehydrogenase__ubiquinone__subunits	1.69423e-16	0.183084	EFNA3	S_ribosomal_proteins	5.17074e-17	1	ZNF394	L_ribosomal_proteins	4.88814e-20	0.250267	ATP5C1	Proteasome	1.06132e-14	0.204575	RBM22	S_ribosomal_proteins	1.16905e-16	1	ZBED9	Zinc_fingers__C2H2_type	6.41568e-15	0.429248	EFTUD2	Proteasome	9.64274e-15	1
CISD2	Proteasome	9.79474e-15	0.192085	PDHB	Mitochondrial_complex_I__NADH_dehydrogenase__ubiquinone__subunits	1.66146e-18	0.185938	CTGF	Collagens	9.27205e-17	1	FMNL3	Clustered_protocadherins	1.32479e-15	1	CDKN2AIPNL	S_ribosomal_proteins	5.17074e-17	1	ERH	L_ribosomal_proteins	4.88814e-20	0.250267	BLVRA	Mitochondrial_ribosomal_proteins	7.68212e-14	1	UBE2R2	S_ribosomal_proteins	1.16905e-16	1	MRPS27	L_ribosomal_proteins	8.52188e-15	0.248543	RNF114	Proteasome	9.64274e-15	1
KARS	Proteasome	9.79474e-15	0.192085	GRHPR	Mitochondrial_complex_I__NADH_dehydrogenase__ubiquinone__subunits	1.66146e-18	0.185938	LRRC17	Collagens	9.27205e-17	1	SFXN4	Mitochondrial_complex_IV__cytochrome_c_oxidase_subunits	1.44485e-15	1	NFKBIL1	S_ribosomal_proteins	5.17074e-17	1	IAH1	F_type_ATPase__ATP_synthase_subunits__Mitochondrial_complex_V__ATP_synthase_subunits	2.99762e-19	1	SLC37A3	Zinc_fingers__C2H2_type	8.90937e-14	0.971478	NAT9	S_ribosomal_proteins	1.16905e-16	1	LYRM4	L_ribosomal_proteins	8.52188e-15	0.248543	NCOA5	Zinc_fingers__C2H2_type	5.42438e-16	0.0532137
DESI1	Proteasome	9.79474e-15	0.192085	SEC61B	Mitochondrial_complex_I__NADH_dehydrogenase__ubiquinone__subunits	1.66146e-18	0.185938	GLIS3	Collagens	9.27205e-17	1	DMRT2	Zinc_fingers__C2H2_type	1.7402e-15	1	BRF2	S_ribosomal_proteins	5.17074e-17	1	OXSM	F_type_ATPase__ATP_synthase_subunits__Mitochondrial_complex_V__ATP_synthase_subunits	2.99762e-19	1	ADNP2	Zinc_fingers__C2H2_type	8.90937e-14	0.971478	DEDD2	S_ribosomal_proteins	1.16905e-16	1	FXN	L_ribosomal_proteins	8.52188e-15	0.248543	PDHA1	Mitochondrial_complex_III__ubiquinol_cytochrome_c_reductase_complex_subunits	1.10433e-14	1
MORN2	Mitochondrial_complex_I__NADH_dehydrogenase__ubiquinone__subunits	9.79474e-15	0.187141	GSTM4	Mitochondrial_complex_IV__cytochrome_c_oxidase_subunits	1.13987e-17	1	PAPPA	Collagens	9.27205e-17	1	PDE1A	Zinc_fingers__C2H2_type	1.7402e-15	0.967514	VIM	S_ribosomal_proteins	5.17074e-17	1	C6orf203	F_type_ATPase__ATP_synthase_subunits__Mitochondrial_complex_V__ATP_synthase_subunits	2.99762e-19	1	GMEB1	Zinc_fingers__C2H2_type	8.90937e-14	0.867852	FHIT	F_type_ATPase__ATP_synthase_subunits__Mitochondrial_complex_V__ATP_synthase_subunits	1.25011e-16	1	ESD	L_ribosomal_proteins	8.52188e-15	0.248543	GOT2	F_type_ATPase__ATP_synthase_subunits__Mitochondrial_complex_V__ATP_synthase_subunits	1.12336e-14	1
HRSP12	Mitochondrial_complex_I__NADH_dehydrogenase__ubiquinone__subunits	9.79474e-15	0.187141	C6orf136	Mitochondrial_complex_IV__cytochrome_c_oxidase_subunits	1.13987e-17	1	OSBPL5	Collagens	9.27205e-17	1	PER3	Zinc_fingers__C2H2_type	1.7402e-15	0.853912	NR1H3	S_ribosomal_proteins	5.17074e-17	1	DNMT3A	Zinc_fingers__C2H2_type	7.90734e-20	0.121514	PHF6	Zinc_fingers__C2H2_type	8.90937e-14	0.867852	SLC25A4	F_type_ATPase__ATP_synthase_subunits__Mitochondrial_complex_V__ATP_synthase_subunits	1.25011e-16	1	LINC00493	L_ribosomal_proteins	8.52188e-15	0.248543	C10orf88	Zinc_fingers__C2H2_type	5.40815e-15	0.44055
SWI5	Mitochondrial_complex_I__NADH_dehydrogenase__ubiquinone__subunits	9.79474e-15	0.187141	NDUFA4	Mitochondrial_complex_IV__cytochrome_c_oxidase_subunits	1.13987e-17	1	FIBIN	Collagens	9.27205e-17	1	AMICA1	CD_molecules_Leukocyte_immunoglobulin_like_receptors_Immunoglobulin_like_domain_containing	1.32798e-16	0.0577021	RAB34	S_ribosomal_proteins	5.17074e-17	1	JTB	S_ribosomal_proteins	7.31803e-19	1	TMEM126A	F_type_ATPase__ATP_synthase_subunits__Mitochondrial_complex_V__ATP_synthase_subunits	1.21372e-14	0.0933754	NDUFAF4	F_type_ATPase__ATP_synthase_subunits__Mitochondrial_complex_V__ATP_synthase_subunits	1.25011e-16	1	AAMP	Mitochondrial_ribosomal_proteins	2.79826e-15	0.0798914	TRIM13	Zinc_fingers__C2H2_type	5.40815e-15	0.44055
SFXN4	Mitochondrial_complex_I__NADH_dehydrogenase__ubiquinone__subunits	9.79474e-15	0.187141	VDAC2	Mitochondrial_complex_IV__cytochrome_c_oxidase_subunits	1.13987e-17	1	GPC6	Collagens	9.27205e-17	1	C18orf32	F_type_ATPase__ATP_synthase_subunits__Mitochondrial_complex_V__ATP_synthase_subunits	2.01991e-16	0.0853044	TMEM91	S_ribosomal_proteins	5.17074e-17	1	PIGC	S_ribosomal_proteins	7.31803e-19	1	TDP1	Fanconi_anemia_complementation_groups	1.21372e-14	0.0874283	COX8A	F_type_ATPase__ATP_synthase_subunits__Mitochondrial_complex_V__ATP_synthase_subunits	1.25011e-16	1	TATDN1	Mitochondrial_ribosomal_proteins	2.79826e-15	0.0798914	PCSK1	Clustered_protocadherins	1.30949e-14	1
TRMT112	Mitochondrial_complex_I__NADH_dehydrogenase__ubiquinone__subunits	9.79474e-15	0.187141	RNF220	L_ribosomal_proteins	3.16826e-18	0.256667	TLN2	Collagens	9.27205e-17	1	LRFN5	Zinc_fingers__C2H2_type	1.7402e-15	0.657624	TRIM28	S_ribosomal_proteins	5.17074e-17	1	GAR1	S_ribosomal_proteins	7.31803e-19	1	TRMT10C	Mitochondrial_ribosomal_proteins	7.68212e-14	0.403906	DGKH	F_type_ATPase__ATP_synthase_subunits__Mitochondrial_complex_V__ATP_synthase_subunits	1.25011e-16	1	ARPC5L	Mitochondrial_ribosomal_proteins	2.79826e-15	0.0798914	KCNN2	Clustered_protocadherins	1.30949e-14	1
FIBP	Mitochondrial_complex_I__NADH_dehydrogenase__ubiquinone__subunits	9.79474e-15	0.187141	ZNF16	L_ribosomal_proteins	3.16826e-18	0.256667	ST8SIA2	Collagens	9.27205e-17	1	ZNF808	Zinc_fingers__C2H2_type	1.7402e-15	0.434214	FUNDC2	S_ribosomal_proteins	5.17074e-17	1	NHP2	S_ribosomal_proteins	7.31803e-19	1	TAF9	Mitochondrial_complex_IV__cytochrome_c_oxidase_subunits	2.56018e-13	1	ZNF138	Zinc_fingers__C2H2_type	1.07387e-17	0.0543623	RRP7A	Mitochondrial_ribosomal_proteins	2.79826e-15	0.0798914	FSTL4	Clustered_protocadherins	1.30949e-14	1
SPCS2	Mitochondrial_complex_I__NADH_dehydrogenase__ubiquinone__subunits	9.79474e-15	0.187141	SOD2	CD_molecules_Leukocyte_immunoglobulin_like_receptors_Immunoglobulin_like_domain_containing	2.4029e-17	1	NKD1	Collagens	9.27205e-17	1	NUDT1	S_ribosomal_proteins	6.38212e-15	1	SDHB	F_type_ATPase__ATP_synthase_subunits__Mitochondrial_complex_V__ATP_synthase_subunits	6.38422e-17	1	STYXL1	S_ribosomal_proteins	7.31803e-19	1	MED9	Mitochondrial_complex_IV__cytochrome_c_oxidase_subunits	2.56018e-13	1	THPO	Mitochondrial_ribosomal_proteins	2.01569e-16	1	LRRFIP2	RNA_binding_motif_containing	2.04668e-14	0.584251	RNF146	Zinc_fingers__C2H2_type	5.40815e-15	0.251092
PSENEN	Mitochondrial_complex_I__NADH_dehydrogenase__ubiquinone__subunits	9.79474e-15	0.187141	HCAR2	CD_molecules_Leukocyte_immunoglobulin_like_receptors_Immunoglobulin_like_domain_containing	2.4029e-17	1	CDH2	Collagens	9.27205e-17	1	CLTA	S_ribosomal_proteins	6.38212e-15	1	ISCU	F_type_ATPase__ATP_synthase_subunits__Mitochondrial_complex_V__ATP_synthase_subunits	6.38422e-17	1	ZNF706	S_ribosomal_proteins	7.31803e-19	1	IDH3B	Mitochondrial_complex_IV__cytochrome_c_oxidase_subunits	2.56018e-13	1	CYC1	Mitochondrial_ribosomal_proteins	2.01569e-16	1	FRA10AC1	RNA_binding_motif_containing	2.04668e-14	0.584251	ZNF583	Zinc_fingers__C2H2_type	5.40815e-15	0.251092
COL8A2	Collagens	9.79474e-15	0.182167	APOBEC3A	CD_molecules_Leukocyte_immunoglobulin_like_receptors_Immunoglobulin_like_domain_containing	2.4029e-17	1	DSEL	Collagens	9.27205e-17	1	MRPL51	S_ribosomal_proteins	6.38212e-15	1	RER1	Mitochondrial_ribosomal_proteins	7.24704e-17	1	CENPP	S_ribosomal_proteins	7.31803e-19	1	SLC1A7	S_ribosomal_proteins	2.83925e-13	1	CAMTA1	Mitochondrial_complex_I__NADH_dehydrogenase__ubiquinone__subunits	2.56292e-16	1	ANP32A	RNA_binding_motif_containing	2.04668e-14	0.584251	EEF2KMT	Mitochondrial_ribosomal_proteins	1.96766e-15	0.0824632
INSRR	Collagens	9.79474e-15	0.182167	ANKRD39	Mitochondrial_ribosomal_proteins	2.4813e-18	0.082192	PLEKHG2	Collagens	9.27205e-17	1	MYBBP1A	S_ribosomal_proteins	6.38212e-15	1	NQO2	Mitochondrial_ribosomal_proteins	7.24704e-17	1	TMOD1	S_ribosomal_proteins	7.31803e-19	1	TKT	S_ribosomal_proteins	2.83925e-13	1	SMIM12	Mitochondrial_complex_I__NADH_dehydrogenase__ubiquinone__subunits	2.56292e-16	1	COL8A2	Small_leucine_rich_repeat_proteoglycans	4.4476e-14	1	AARSD1	Mitochondrial_ribosomal_proteins	1.96766e-15	0.0824632
ST6GAL2	Collagens	9.79474e-15	0.182167	GTF3C6	Mitochondrial_ribosomal_proteins	2.4813e-18	0.082192	TRIM39	Zinc_fingers__C2H2_type	9.76173e-17	0.864596	GTF2F1	S_ribosomal_proteins	6.38212e-15	1	SPAG7	Mitochondrial_ribosomal_proteins	7.24704e-17	1	AATF	S_ribosomal_proteins	7.31803e-19	1	SLC25A3	S_ribosomal_proteins	2.83925e-13	1	C6orf136	Mitochondrial_complex_I__NADH_dehydrogenase__ubiquinone__subunits	2.56292e-16	1	SGIP1	Small_leucine_rich_repeat_proteoglycans	4.4476e-14	1	MRPL39	Mitochondrial_ribosomal_proteins	1.96766e-15	0.0824632
ITGB5	Collagens	9.79474e-15	0.182167	ALKBH2	Mitochondrial_ribosomal_proteins	2.4813e-18	0.082192	ZBTB8OS	Mitochondrial_complex_I__NADH_dehydrogenase__ubiquinone__subunits	1.36332e-16	1	ERCC1	S_ribosomal_proteins	6.38212e-15	1	ZNF138	Zinc_fingers__C2H2_type	8.85092e-17	1	NDUFS6	Mitochondrial_ribosomal_proteins	6.04643e-20	0.0809882	COQ5	S_ribosomal_proteins	2.83925e-13	1	SNRNP35	Mitochondrial_complex_I__NADH_dehydrogenase__ubiquinone__subunits	2.56292e-16	1	PRELP	Small_leucine_rich_repeat_proteoglycans	4.4476e-14	1	PES1	Mitochondrial_ribosomal_proteins	1.96766e-15	0.0824632
SFRP2	Collagens	9.79474e-15	0.182167	BOLA2	Mitochondrial_ribosomal_proteins	2.4813e-18	0.082192	JTB	Mitochondrial_complex_I__NADH_dehydrogenase__ubiquinone__subunits	1.36332e-16	1	ACOT13	Mitochondrial_ribosomal_proteins	4.33881e-15	0.375305	CA5B	Zinc_fingers__C2H2_type	8.85092e-17	1	SECISBP2	Zinc_fingers__C2H2_type	9.36061e-19	0.855147	EBPL	S_ribosomal_proteins	2.83925e-13	1	SDR39U1	Mitochondrial_complex_I__NADH_dehydrogenase__ubiquinone__subunits	2.56292e-16	1	CLSTN2	Small_leucine_rich_repeat_proteoglycans	4.4476e-14	1	CWF19L1	L_ribosomal_proteins	6.30918e-15	0.252569
PRDM6	Collagens	9.79474e-15	0.182167	NDUFV2	Mitochondrial_ribosomal_proteins	2.4813e-18	0.082192	APOA1BP	Mitochondrial_complex_I__NADH_dehydrogenase__ubiquinone__subunits	1.36332e-16	1	RNF175	L_ribosomal_proteins	1.23936e-14	1	FAM66C	Zinc_fingers__C2H2_type	8.85092e-17	0.968415	ZNF713	Zinc_fingers__C2H2_type	7.90734e-20	0.0520175	HNRNPA1L2	S_ribosomal_proteins	2.83925e-13	1	HMOX2	Mitochondrial_complex_I__NADH_dehydrogenase__ubiquinone__subunits	2.56292e-16	1	RASL11B	Small_leucine_rich_repeat_proteoglycans	4.4476e-14	1	NDUFA4	Mitochondrial_complex_IV__cytochrome_c_oxidase_subunits	2.26997e-15	0.0701192
SPOCK1	Collagens	9.79474e-15	0.182167	SLC27A5	Mitochondrial_ribosomal_proteins	2.4813e-18	0.082192	TSTD1	Mitochondrial_complex_I__NADH_dehydrogenase__ubiquinone__subunits	1.36332e-16	1	NOP16	L_ribosomal_proteins	1.23936e-14	1	RASL11B	Small_leucine_rich_repeat_proteoglycans	9.89178e-17	1	ZNF177	Zinc_fingers__C2H2_type	7.90734e-20	0.0520175	CPNE2	S_ribosomal_proteins	2.83925e-13	1	RDH13	Mitochondrial_complex_I__NADH_dehydrogenase__ubiquinone__subunits	2.56292e-16	1	IGFBP7	Small_leucine_rich_repeat_proteoglycans	4.4476e-14	1	CXCR2	CD_molecules_Leukocyte_immunoglobulin_like_receptors_Immunoglobulin_like_domain_containing	3.66229e-14	1
COL12A1	Collagens	9.79474e-15	0.182167	PTGES3	Chaperonins	3.17439e-17	1	BRK1	Mitochondrial_complex_I__NADH_dehydrogenase__ubiquinone__subunits	1.36332e-16	1	VARS	L_ribosomal_proteins	1.23936e-14	1	WSCD2	Small_leucine_rich_repeat_proteoglycans	9.89178e-17	1	RBP7	Mitochondrial_complex_I__NADH_dehydrogenase__ubiquinone__subunits	1.75813e-18	1	IFT52	S_ribosomal_proteins	2.83925e-13	1	DGCR6	Mitochondrial_complex_I__NADH_dehydrogenase__ubiquinone__subunits	2.56292e-16	1	C1QTNF3	Small_leucine_rich_repeat_proteoglycans	4.4476e-14	1	PLA2G7	CD_molecules_Leukocyte_immunoglobulin_like_receptors_Immunoglobulin_like_domain_containing	3.66229e-14	1
HSD17B6	Collagens	9.79474e-15	0.182167	RAE1	Chaperonins	3.17439e-17	1	CCDC12	Mitochondrial_complex_I__NADH_dehydrogenase__ubiquinone__subunits	1.36332e-16	1	LSM5	L_ribosomal_proteins	1.23936e-14	1	NKD1	Small_leucine_rich_repeat_proteoglycans	9.89178e-17	1	ABHD10	Mitochondrial_complex_I__NADH_dehydrogenase__ubiquinone__subunits	1.75813e-18	1	PPP6R3	Zinc_fingers__C2H2_type	8.90937e-14	0.269298	PRSS23	Collagens	2.95781e-16	1	NREP	Small_leucine_rich_repeat_proteoglycans	4.4476e-14	1	CCL3L1	CD_molecules_Leukocyte_immunoglobulin_like_receptors_Immunoglobulin_like_domain_containing	3.66229e-14	1
LRP1	Collagens	9.79474e-15	0.182167	ZNF880	Zinc_fingers__C2H2_type	9.79369e-18	0.244221	TMA7	Mitochondrial_complex_I__NADH_dehydrogenase__ubiquinone__subunits	1.36332e-16	1	STYXL1	L_ribosomal_proteins	1.23936e-14	1	ABCA6	Small_leucine_rich_repeat_proteoglycans	9.89178e-17	1	NQO2	Mitochondrial_complex_I__NADH_dehydrogenase__ubiquinone__subunits	1.75813e-18	1	CCT3	L_ribosomal_proteins	3.53398e-13	1	SYNC	L_ribosomal_proteins	3.586e-16	1	SGCD	Small_leucine_rich_repeat_proteoglycans	4.4476e-14	1	CCL3	CD_molecules_Leukocyte_immunoglobulin_like_receptors_Immunoglobulin_like_domain_containing	3.66229e-14	1
LUM	Collagens	9.79474e-15	0.182167	P3H1	Collagens	4.41406e-17	1	ALG1L	Mitochondrial_complex_I__NADH_dehydrogenase__ubiquinone__subunits	1.36332e-16	1	ANP32B	L_ribosomal_proteins	1.23936e-14	1	RER1	Mitochondrial_complex_I__NADH_dehydrogenase__ubiquinone__subunits	1.13453e-16	1	DYNLT1	Mitochondrial_complex_I__NADH_dehydrogenase__ubiquinone__subunits	1.75813e-18	1	HIST3H2A	L_ribosomal_proteins	3.53398e-13	1	PABPC4	L_ribosomal_proteins	3.586e-16	1	PLN	Small_leucine_rich_repeat_proteoglycans	4.4476e-14	1	NLRP12	CD_molecules_Leukocyte_immunoglobulin_like_receptors_Immunoglobulin_like_domain_containing	3.66229e-14	1
BEAN1	Collagens	9.79474e-15	0.182167	TENM3	Collagens	4.41406e-17	1	TBC1D7	Mitochondrial_complex_I__NADH_dehydrogenase__ubiquinone__subunits	1.36332e-16	1	MAGOHB	L_ribosomal_proteins	1.23936e-14	1	ENSA	Mitochondrial_complex_I__NADH_dehydrogenase__ubiquinone__subunits	1.13453e-16	1	TBRG4	Mitochondrial_complex_I__NADH_dehydrogenase__ubiquinone__subunits	1.75813e-18	1	GRHPR	L_ribosomal_proteins	3.53398e-13	1	EXOSC7	L_ribosomal_proteins	3.586e-16	1	SUGCT	Small_leucine_rich_repeat_proteoglycans	4.4476e-14	1	KCNE1	CD_molecules_Leukocyte_immunoglobulin_like_receptors_Immunoglobulin_like_domain_containing	3.66229e-14	1
SCARF2	Collagens	9.79474e-15	0.182167	SPOCK1	Collagens	4.41406e-17	1	CCDC167	Mitochondrial_complex_I__NADH_dehydrogenase__ubiquinone__subunits	1.36332e-16	1	LPCAT4	L_ribosomal_proteins	1.23936e-14	1	GBAP1	Mitochondrial_complex_I__NADH_dehydrogenase__ubiquinone__subunits	1.13453e-16	1	COQ4	Mitochondrial_complex_I__NADH_dehydrogenase__ubiquinone__subunits	1.75813e-18	1	NME4	L_ribosomal_proteins	3.53398e-13	1	TNNC1	L_ribosomal_proteins	3.586e-16	1	TAGLN	Small_leucine_rich_repeat_proteoglycans	4.4476e-14	1	H3F3A	Mitochondrial_complex_I__NADH_dehydrogenase__ubiquinone__subunits	6.92326e-15	0.186263
WWC3	Collagens	9.79474e-15	0.182167	BMP1	Collagens	4.41406e-17	1	DNPH1	Mitochondrial_complex_I__NADH_dehydrogenase__ubiquinone__subunits	1.36332e-16	1	LRRC37A2	L_ribosomal_proteins	1.23936e-14	1	MED7	Mitochondrial_complex_I__NADH_dehydrogenase__ubiquinone__subunits	1.13453e-16	1	COMMD3	Mitochondrial_complex_I__NADH_dehydrogenase__ubiquinone__subunits	1.75813e-18	1	TIMM50	L_ribosomal_proteins	3.53398e-13	1	C6orf52	L_ribosomal_proteins	3.586e-16	1	WSCD2	Small_leucine_rich_repeat_proteoglycans	4.4476e-14	1	MRPS18C	Mitochondrial_complex_I__NADH_dehydrogenase__ubiquinone__subunits	6.92326e-15	0.186263
BGN	Collagens	9.79474e-15	0.182167	TNC	Collagens	4.41406e-17	1	COMTD1	Mitochondrial_complex_I__NADH_dehydrogenase__ubiquinone__subunits	1.36332e-16	1	ALKBH7	L_ribosomal_proteins	1.23936e-14	1	RMND5B	Mitochondrial_complex_I__NADH_dehydrogenase__ubiquinone__subunits	1.13453e-16	1	TSFM	Mitochondrial_complex_I__NADH_dehydrogenase__ubiquinone__subunits	1.75813e-18	1	MPST	L_ribosomal_proteins	3.53398e-13	1	RP9	L_ribosomal_proteins	3.586e-16	1	FGF14	Small_leucine_rich_repeat_proteoglycans	4.4476e-14	1	NHP2	Mitochondrial_complex_I__NADH_dehydrogenase__ubiquinone__subunits	6.92326e-15	0.186263
ABT1	Mitochondrial_ribosomal_proteins	1.033e-13	1	ADAMTS14	Collagens	4.41406e-17	1	ANAPC15	Mitochondrial_complex_I__NADH_dehydrogenase__ubiquinone__subunits	1.36332e-16	1	BABAM1	L_ribosomal_proteins	1.23936e-14	1	ABHD11	Mitochondrial_complex_I__NADH_dehydrogenase__ubiquinone__subunits	1.13453e-16	1	DNAJC15	Mitochondrial_complex_I__NADH_dehydrogenase__ubiquinone__subunits	1.75813e-18	1	POLR2F	L_ribosomal_proteins	3.53398e-13	1	MOB2	L_ribosomal_proteins	3.586e-16	1	COX7A1	Small_leucine_rich_repeat_proteoglycans	4.4476e-14	1	APOM	Mitochondrial_complex_I__NADH_dehydrogenase__ubiquinone__subunits	6.92326e-15	0.186263
TFB1M	Mitochondrial_ribosomal_proteins	1.033e-13	1	NTM	Collagens	4.41406e-17	1	PTS	Mitochondrial_complex_I__NADH_dehydrogenase__ubiquinone__subunits	1.36332e-16	1	SNRPA	L_ribosomal_proteins	1.23936e-14	1	PTRH1	Mitochondrial_complex_I__NADH_dehydrogenase__ubiquinone__subunits	1.13453e-16	1	HAGH	Mitochondrial_complex_I__NADH_dehydrogenase__ubiquinone__subunits	1.75813e-18	1	CASP10	GTPases__IMAP	3.87648e-13	1	PUS1	L_ribosomal_proteins	3.586e-16	1	DACT3	Small_leucine_rich_repeat_proteoglycans	4.4476e-14	1	MCAT	Mitochondrial_complex_I__NADH_dehydrogenase__ubiquinone__subunits	6.92326e-15	0.186263
BOLA2	Mitochondrial_ribosomal_proteins	1.033e-13	1	BCAT1	Collagens	4.41406e-17	1	UBAC2	Mitochondrial_complex_I__NADH_dehydrogenase__ubiquinone__subunits	1.36332e-16	1	PSMF1	L_ribosomal_proteins	1.23936e-14	1	ADK	Mitochondrial_complex_I__NADH_dehydrogenase__ubiquinone__subunits	1.13453e-16	1	HMOX2	Mitochondrial_complex_I__NADH_dehydrogenase__ubiquinone__subunits	1.75813e-18	1	TNFSF10	GTPases__IMAP	3.87648e-13	1	ERGIC3	L_ribosomal_proteins	3.586e-16	1	PRND	Small_leucine_rich_repeat_proteoglycans	4.4476e-14	1	HDAC8	Mitochondrial_complex_I__NADH_dehydrogenase__ubiquinone__subunits	6.92326e-15	0.186263
DDX28	Mitochondrial_ribosomal_proteins	1.033e-13	1	OVGP1	S_ribosomal_proteins	6.68997e-17	1	WDR61	Mitochondrial_complex_I__NADH_dehydrogenase__ubiquinone__subunits	1.36332e-16	1	BDH1	Mitochondrial_complex_I__NADH_dehydrogenase__ubiquinone__subunits	1.28308e-14	1	SLC3A2	Mitochondrial_complex_I__NADH_dehydrogenase__ubiquinone__subunits	1.13453e-16	1	TMEM256	Mitochondrial_complex_I__NADH_dehydrogenase__ubiquinone__subunits	1.75813e-18	1	IL3RA	GTPases__IMAP	3.87648e-13	1	DNTTIP1	L_ribosomal_proteins	3.586e-16	1	ISM1	Small_leucine_rich_repeat_proteoglycans	4.4476e-14	1	CXorf40A	Mitochondrial_complex_I__NADH_dehydrogenase__ubiquinone__subunits	6.92326e-15	0.186263
CDK5RAP1	Mitochondrial_ribosomal_proteins	1.033e-13	1	PPIAL4G	S_ribosomal_proteins	6.68997e-17	1	HSBP1	Mitochondrial_complex_I__NADH_dehydrogenase__ubiquinone__subunits	1.36332e-16	1	TIMM10	Mitochondrial_complex_I__NADH_dehydrogenase__ubiquinone__subunits	1.28308e-14	1	OTUB1	Mitochondrial_complex_I__NADH_dehydrogenase__ubiquinone__subunits	1.13453e-16	1	SLC25A19	Mitochondrial_complex_I__NADH_dehydrogenase__ubiquinone__subunits	1.75813e-18	1	EBNA1BP2	Mitochondrial_complex_I__NADH_dehydrogenase__ubiquinone__subunits	5.25438e-13	1	GGTLC2	L_ribosomal_proteins	3.586e-16	1	MYL9	Small_leucine_rich_repeat_proteoglycans	4.4476e-14	1	KIF26B	Collagens	6.92326e-15	0.18131
COMT	Mitochondrial_ribosomal_proteins	1.033e-13	1	UQCRB	S_ribosomal_proteins	6.68997e-17	1	ALG1L	Mitochondrial_complex_IV__cytochrome_c_oxidase_subunits	1.07265e-17	0.0779669	MACROD1	Mitochondrial_complex_I__NADH_dehydrogenase__ubiquinone__subunits	1.28308e-14	1	MACROD1	Mitochondrial_complex_I__NADH_dehydrogenase__ubiquinone__subunits	1.13453e-16	1	FAM71E1	Mitochondrial_complex_I__NADH_dehydrogenase__ubiquinone__subunits	1.75813e-18	1	RNF181	Mitochondrial_complex_I__NADH_dehydrogenase__ubiquinone__subunits	5.25438e-13	1	DNAJA1	Proteasome	3.7164e-16	1	PRRX1	Collagens	9.11182e-15	0.183163	PXDN	Collagens	6.92326e-15	0.18131
RAET1E	Histones	1.36499e-13	1	ZNF32	S_ribosomal_proteins	6.68997e-17	1	NUDT2	Mitochondrial_complex_IV__cytochrome_c_oxidase_subunits	1.07265e-17	0.0779669	NOP10	Mitochondrial_complex_I__NADH_dehydrogenase__ubiquinone__subunits	1.28308e-14	1	H2AFJ	Mitochondrial_complex_I__NADH_dehydrogenase__ubiquinone__subunits	1.13453e-16	1	OTUD3	Zinc_fingers__C2H2_type	9.36061e-19	0.436587	METTL21A	Mitochondrial_complex_I__NADH_dehydrogenase__ubiquinone__subunits	5.25438e-13	1	TYW1B	Zinc_fingers__C2H2_type	1.15059e-16	0.254253	TMEM158	Collagens	9.11182e-15	0.183163	PCDH7	Collagens	6.92326e-15	0.18131
ADPRHL2	Mitochondrial_ribosomal_proteins	1.033e-13	0.38251	CUEDC2	S_ribosomal_proteins	6.68997e-17	1	GOT1	Mitochondrial_complex_IV__cytochrome_c_oxidase_subunits	1.07265e-17	0.0779669	POLR3K	Mitochondrial_complex_I__NADH_dehydrogenase__ubiquinone__subunits	1.28308e-14	1	ITPK1	Mitochondrial_complex_I__NADH_dehydrogenase__ubiquinone__subunits	1.13453e-16	1	TECTA	Zinc_fingers__C2H2_type	9.36061e-19	0.436587	HDDC2	Mitochondrial_complex_I__NADH_dehydrogenase__ubiquinone__subunits	5.25438e-13	1	SIL1	Mitochondrial_ribosomal_proteins	2.01569e-16	0.385659	RUNX2	Collagens	9.11182e-15	0.183163	ADAMTS12	Collagens	6.92326e-15	0.18131
RSPO1	Small_leucine_rich_repeat_proteoglycans	3.05678e-13	1	CLEC2D	S_ribosomal_proteins	6.68997e-17	1	HCG18	Zinc_fingers__C2H2_type	9.76173e-17	0.676117	RAB26	Mitochondrial_complex_I__NADH_dehydrogenase__ubiquinone__subunits	1.28308e-14	1	IFI27L1	Mitochondrial_complex_I__NADH_dehydrogenase__ubiquinone__subunits	1.13453e-16	1	MRPS30	Mitochondrial_ribosomal_proteins	2.66066e-18	1	RHEB	Mitochondrial_complex_I__NADH_dehydrogenase__ubiquinone__subunits	5.25438e-13	1	COQ4	Mitochondrial_ribosomal_proteins	2.01569e-16	0.385659	GRM8	Collagens	9.11182e-15	0.183163	C1QTNF3	Collagens	6.92326e-15	0.18131
HNMT	Small_leucine_rich_repeat_proteoglycans	3.05678e-13	1	GMPR2	S_ribosomal_proteins	6.68997e-17	1	FDPS	F_type_ATPase__ATP_synthase_subunits__Mitochondrial_complex_V__ATP_synthase_subunits	1.68875e-16	1	ABCA11P	Zinc_fingers__C2H2_type	1.64846e-14	1	TIMM22	Mitochondrial_complex_I__NADH_dehydrogenase__ubiquinone__subunits	1.13453e-16	1	SCO2	Mitochondrial_ribosomal_proteins	2.66066e-18	1	C12orf73	Mitochondrial_complex_I__NADH_dehydrogenase__ubiquinone__subunits	5.25438e-13	1	CACYBP	Chaperonins	5.02905e-17	0.0825593	APCDD1L	Collagens	9.11182e-15	0.183163	NUGGC	CD_molecules_V_set_domain_containing	4.20033e-14	1
FGF14	Small_leucine_rich_repeat_proteoglycans	3.05678e-13	1	NME4	S_ribosomal_proteins	6.68997e-17	1	PPA2	F_type_ATPase__ATP_synthase_subunits__Mitochondrial_complex_V__ATP_synthase_subunits	1.68875e-16	1	BCAS3	Zinc_fingers__C2H2_type	1.64846e-14	1	NAGLU	Mitochondrial_complex_I__NADH_dehydrogenase__ubiquinone__subunits	1.13453e-16	1	KARS	Proteasome	2.661e-18	1	BSG	Mitochondrial_complex_I__NADH_dehydrogenase__ubiquinone__subunits	5.25438e-13	1	VDAC1	Chaperonins	5.02905e-17	0.0825593	NTPCR	Mitochondrial_complex_I__NADH_dehydrogenase__ubiquinone__subunits	9.11182e-15	0.183163	ZNF747	Zinc_fingers__C2H2_type	5.40815e-15	0.12371
TGFB3	Small_leucine_rich_repeat_proteoglycans	3.05678e-13	1	RPS28	S_ribosomal_proteins	6.68997e-17	1	CKMT1A	F_type_ATPase__ATP_synthase_subunits__Mitochondrial_complex_V__ATP_synthase_subunits	1.68875e-16	1	TSPAN6	Zinc_fingers__C2H2_type	1.64846e-14	1	TACO1	Mitochondrial_complex_I__NADH_dehydrogenase__ubiquinone__subunits	1.13453e-16	1	SOD1	Proteasome	2.661e-18	1	GIPC1	Mitochondrial_complex_I__NADH_dehydrogenase__ubiquinone__subunits	5.25438e-13	1	HSP90AB1	Chaperonins	5.02905e-17	0.0825593	SEC13	Mitochondrial_complex_I__NADH_dehydrogenase__ubiquinone__subunits	9.11182e-15	0.183163	ZNF649	Zinc_fingers__C2H2_type	5.40815e-15	0.12371
LAMP5	Small_leucine_rich_repeat_proteoglycans	3.05678e-13	1	MRPL24	F_type_ATPase__ATP_synthase_subunits__Mitochondrial_complex_V__ATP_synthase_subunits	7.89309e-17	1	MED19	Mitochondrial_ribosomal_proteins	7.54975e-17	0.390008	PSCA	Zinc_fingers__C2H2_type	1.64846e-14	0.967514	DDRGK1	Mitochondrial_complex_I__NADH_dehydrogenase__ubiquinone__subunits	1.13453e-16	1	ARL4A	Metallothioneins	2.78856e-18	1	FAM127B	Mitochondrial_complex_I__NADH_dehydrogenase__ubiquinone__subunits	5.25438e-13	1	PTGES3	Chaperonins	5.02905e-17	0.0825593	CINP	Mitochondrial_complex_I__NADH_dehydrogenase__ubiquinone__subunits	9.11182e-15	0.183163	MED8	Proteasome	9.64274e-15	0.191186
LINC00310	Small_leucine_rich_repeat_proteoglycans	3.05678e-13	1	PRADC1	F_type_ATPase__ATP_synthase_subunits__Mitochondrial_complex_V__ATP_synthase_subunits	7.89309e-17	1	DHRS7B	Mitochondrial_ribosomal_proteins	7.54975e-17	0.390008	PHLDA1	Zinc_fingers__C2H2_type	1.64846e-14	0.967514	MANBAL	Mitochondrial_complex_I__NADH_dehydrogenase__ubiquinone__subunits	1.13453e-16	1	CCDC178	Metallothioneins	2.78856e-18	1	ZNF484	Zinc_fingers__C2H2_type	8.90937e-14	0.13596	SERPING1	Complement_system	5.41111e-17	0.0881913	VKORC1	Mitochondrial_complex_I__NADH_dehydrogenase__ubiquinone__subunits	9.11182e-15	0.183163	MRPS18C	Proteasome	9.64274e-15	0.191186
NRK	Small_leucine_rich_repeat_proteoglycans	3.05678e-13	1	SLC25A4	F_type_ATPase__ATP_synthase_subunits__Mitochondrial_complex_V__ATP_synthase_subunits	7.89309e-17	1	RFXANK	Mitochondrial_ribosomal_proteins	7.54975e-17	0.390008	SFXN4	Mitochondrial_complex_III__ubiquinol_cytochrome_c_reductase_complex_subunits	1.70916e-14	1	SNU13	Mitochondrial_complex_I__NADH_dehydrogenase__ubiquinone__subunits	1.13453e-16	1	SSU72	L_ribosomal_proteins	3.3675e-18	1	ASPN	Collagens	7.03647e-13	1	HP	Complement_system	5.41111e-17	0.0881913	FUNDC2	Mitochondrial_complex_I__NADH_dehydrogenase__ubiquinone__subunits	9.11182e-15	0.183163	GSTO1	Proteasome	9.64274e-15	0.191186
FOXP3	CD_molecules_Chemokine_receptors	3.05678e-13	1	VDAC2	F_type_ATPase__ATP_synthase_subunits__Mitochondrial_complex_V__ATP_synthase_subunits	7.89309e-17	1	ADPRHL2	Proteasome	1.97754e-16	1	COX14	Mitochondrial_complex_IV__cytochrome_c_oxidase_subunits	1.44485e-15	0.0798487	MCAT	Mitochondrial_complex_I__NADH_dehydrogenase__ubiquinone__subunits	1.13453e-16	1	RABGGTB	L_ribosomal_proteins	3.3675e-18	1	RNF7	Proteasome	7.03647e-13	1	TOMM6	S_ribosomal_proteins	1.16905e-16	0.178861	TTC1	Proteasome	1.26891e-14	0.188014	MARS	Proteasome	9.64274e-15	0.191186
SPHAR	S_ribosomal_proteins	3.55821e-13	1	CLYBL	F_type_ATPase__ATP_synthase_subunits__Mitochondrial_complex_V__ATP_synthase_subunits	7.89309e-17	1	PPIA	Proteasome	1.97754e-16	1	ZNF618	Zinc_fingers__C2H2_type	1.64846e-14	0.657624	ZDHHC15	Zinc_fingers__C2H2_type	8.85092e-17	0.662978	PYCR2	L_ribosomal_proteins	3.3675e-18	1	PPA2	Proteasome	7.03647e-13	1	SUMO2	S_ribosomal_proteins	1.16905e-16	0.178861	USP5	Proteasome	1.26891e-14	0.188014	AAGAB	Proteasome	9.64274e-15	0.191186
EIF1	S_ribosomal_proteins	3.55821e-13	1	SMDT1	F_type_ATPase__ATP_synthase_subunits__Mitochondrial_complex_V__ATP_synthase_subunits	7.89309e-17	1	ADK	Proteasome	1.97754e-16	1	TRMT5	Zinc_fingers__C2H2_type	1.64846e-14	0.657624	PPIE	L_ribosomal_proteins	1.48057e-16	1	WDR70	L_ribosomal_proteins	3.3675e-18	1	TMEM60	Proteasome	7.03647e-13	1	C18orf21	S_ribosomal_proteins	1.16905e-16	0.178861	CACYBP	Chaperonins	6.57699e-15	0.0798851	ANP32A	Proteasome	9.64274e-15	0.191186
ZNF324	Zinc_fingers__C2H2_type	9.2778e-14	0.256717	DECR1	Mitochondrial_ribosomal_proteins	1.00115e-16	1	PPP2R2D	Proteasome	1.97754e-16	1	MMACHC	F_type_ATPase__ATP_synthase_subunits__Mitochondrial_complex_V__ATP_synthase_subunits	3.67516e-14	1	WDYHV1	L_ribosomal_proteins	1.48057e-16	1	NFKBIL1	L_ribosomal_proteins	3.3675e-18	1	GTF2A2	Proteasome	7.03647e-13	1	C19orf48	S_ribosomal_proteins	1.16905e-16	0.178861	HSP90AA1	Chaperonins	6.57699e-15	0.0798851	ZNF883	Zinc_fingers__C2H2_type	5.10899e-14	0.96846
SMAP2	GTPases__IMAP	4.51462e-13	1	HSD17B12	Mitochondrial_ribosomal_proteins	1.00115e-16	1	HN1	Proteasome	1.97754e-16	1	COQ10B	F_type_ATPase__ATP_synthase_subunits__Mitochondrial_complex_V__ATP_synthase_subunits	3.67516e-14	1	OLMALINC	L_ribosomal_proteins	1.48057e-16	1	DPP7	L_ribosomal_proteins	3.3675e-18	1	PCDHB13	Zinc_fingers__C2H2_type	7.75083e-13	0.971478	SMIM11	S_ribosomal_proteins	1.16905e-16	0.178861	B4GALT3	Mitochondrial_ribosomal_proteins	9.48579e-14	1	ZNF878	Zinc_fingers__C2H2_type	5.10899e-14	0.85719
CD1D	GTPases__IMAP	4.51462e-13	1	CENPV	Mitochondrial_ribosomal_proteins	1.00115e-16	1	RTCB	Proteasome	1.97754e-16	1	ECI2	F_type_ATPase__ATP_synthase_subunits__Mitochondrial_complex_V__ATP_synthase_subunits	3.67516e-14	1	ALKBH3	L_ribosomal_proteins	1.48057e-16	1	C11orf31	L_ribosomal_proteins	3.3675e-18	1	USP3	Zinc_fingers__C2H2_type	7.75083e-13	0.971478	CNR1	Zinc_fingers__C2H2_type	1.17073e-15	1	BZW2	Mitochondrial_ribosomal_proteins	9.48579e-14	1	CCT3	Chaperonins	5.2694e-15	0.0813228
RGS18	GTPases__IMAP	4.51462e-13	1	SNX5	Mitochondrial_ribosomal_proteins	1.00115e-16	1	ZNF702P	Zinc_fingers__C2H2_type	9.76173e-17	0.455298	ANAPC16	F_type_ATPase__ATP_synthase_subunits__Mitochondrial_complex_V__ATP_synthase_subunits	3.67516e-14	1	NR1H3	L_ribosomal_proteins	1.48057e-16	1	COA4	L_ribosomal_proteins	3.3675e-18	1	LSM10	Mitochondrial_ribosomal_proteins	7.68212e-14	0.0937066	FAM120AOS	Zinc_fingers__C2H2_type	1.17073e-15	1	WBP2NL	Zinc_fingers__C2H2_type	6.0158e-14	0.429248	NOL10	Chaperonins	5.2694e-15	0.0813228
TMEM163	GTPases__IMAP	4.51462e-13	1	FSD1L	Zinc_fingers__C2H2_type	1.05207e-16	0.967236	YBX1	L_ribosomal_proteins	2.38078e-16	1	COX10	F_type_ATPase__ATP_synthase_subunits__Mitochondrial_complex_V__ATP_synthase_subunits	3.67516e-14	1	FAM89B	L_ribosomal_proteins	1.48057e-16	1	PPAN	L_ribosomal_proteins	3.3675e-18	1	ANAPC13	Mitochondrial_ribosomal_proteins	7.68212e-14	0.0937066	APOO	Mitochondrial_complex_I__NADH_dehydrogenase__ubiquinone__subunits	2.56292e-16	0.188923	COPS5	F_type_ATPase__ATP_synthase_subunits__Mitochondrial_complex_V__ATP_synthase_subunits	1.40191e-14	0.0853432	TRIT1	Mitochondrial_ribosomal_proteins	6.85972e-14	1
RFTN1	GTPases__IMAP	4.51462e-13	1	ECHS1	Mitochondrial_complex_I__NADH_dehydrogenase__ubiquinone__subunits	1.46749e-16	1	COX7C	L_ribosomal_proteins	2.38078e-16	1	SRM	S_ribosomal_proteins	6.38212e-15	0.173299	CCNB1IP1	L_ribosomal_proteins	1.48057e-16	1	RRP1	L_ribosomal_proteins	3.3675e-18	1	KDM5B	Zinc_fingers__C2H2_type	7.75083e-13	0.867852	DLGAP3	L_ribosomal_proteins	3.586e-16	0.25602	TMEM177	Mitochondrial_ribosomal_proteins	9.48579e-14	0.375445	ALG8	Mitochondrial_ribosomal_proteins	6.85972e-14	1
GYPE	GTPases__IMAP	4.51462e-13	1	PAM16	Mitochondrial_complex_I__NADH_dehydrogenase__ubiquinone__subunits	1.46749e-16	1	ZCCHC7	L_ribosomal_proteins	2.38078e-16	1	CLEC2D	S_ribosomal_proteins	6.38212e-15	0.173299	NAT14	L_ribosomal_proteins	1.48057e-16	1	CYCS	F_type_ATPase__ATP_synthase_subunits__Mitochondrial_complex_V__ATP_synthase_subunits	2.99762e-19	0.0859984	CHD7	Zinc_fingers__C2H2_type	7.75083e-13	0.867852	MZT2A	L_ribosomal_proteins	3.586e-16	0.25602	ZFAND2A	Mitochondrial_ribosomal_proteins	9.48579e-14	0.375445	ERAL1	Mitochondrial_ribosomal_proteins	6.85972e-14	1
IRF2	GTPases__IMAP	4.51462e-13	1	HSPA1A	Histones	1.47625e-16	1	DECR2	L_ribosomal_proteins	2.38078e-16	1	PA2G4	S_ribosomal_proteins	6.38212e-15	0.173299	RNASEH2B	Proteasome	1.64582e-16	1	MKKS	F_type_ATPase__ATP_synthase_subunits__Mitochondrial_complex_V__ATP_synthase_subunits	2.99762e-19	0.0859984	TCF4	Zinc_fingers__C2H2_type	7.75083e-13	0.867852	ATP5J2	F_type_ATPase__ATP_synthase_subunits__Mitochondrial_complex_V__ATP_synthase_subunits	1.25011e-16	0.0881913	MYL6B	Mitochondrial_ribosomal_proteins	9.48579e-14	0.375445	SLC35B1	Mitochondrial_ribosomal_proteins	6.85972e-14	1
CRHBP	GTPases__IMAP	4.51462e-13	1	ZNF518B	Zinc_fingers__C2H2_type	9.79369e-18	0.0507436	THG1L	S_ribosomal_proteins	6.21461e-17	0.181214	RNF181	L_ribosomal_proteins	1.23936e-14	0.24844	HAUS1	Proteasome	1.64582e-16	1	CIART	Mitochondrial_complex_IV__cytochrome_c_oxidase_subunits	3.6804e-18	1	ZCCHC11	Zinc_fingers__C2H2_type	7.75083e-13	0.681843	COPS5	F_type_ATPase__ATP_synthase_subunits__Mitochondrial_complex_V__ATP_synthase_subunits	1.25011e-16	0.0881913	GALK2	Mitochondrial_ribosomal_proteins	9.48579e-14	0.375445	PDHA1	Mitochondrial_ribosomal_proteins	6.85972e-14	1
ADRB2	GTPases__IMAP	4.51462e-13	1	ZNF91	Zinc_fingers__C2H2_type	9.79369e-18	0.0507436	ARMC10	S_ribosomal_proteins	6.21461e-17	0.181214	EXOSC1	L_ribosomal_proteins	1.23936e-14	0.24844	CUEDC2	Mitochondrial_ribosomal_proteins	7.24704e-17	0.379249	OXSM	Mitochondrial_complex_IV__cytochrome_c_oxidase_subunits	3.6804e-18	1	TOP2B	Zinc_fingers__C2H2_type	7.75083e-13	0.681843	DHRS7B	F_type_ATPase__ATP_synthase_subunits__Mitochondrial_complex_V__ATP_synthase_subunits	1.25011e-16	0.0881913	C19orf52	Mitochondrial_ribosomal_proteins	9.48579e-14	0.375445	MINOS1	F_type_ATPase__ATP_synthase_subunits__Mitochondrial_complex_V__ATP_synthase_subunits	1.12336e-14	0.0868744
CCDC69	GTPases__IMAP	4.51462e-13	1	SYF2	L_ribosomal_proteins	1.95777e-16	1	TLR9	CD_molecules_Chemokine_receptors	4.12864e-16	1	NME1	L_ribosomal_proteins	1.23936e-14	0.24844	GPX4	Mitochondrial_ribosomal_proteins	7.24704e-17	0.379249	MCUR1	Mitochondrial_complex_IV__cytochrome_c_oxidase_subunits	3.6804e-18	1	QRICH1	Zinc_fingers__C2H2_type	7.75083e-13	0.681843	BNC2	Collagens	2.95781e-16	0.178861	NXT1	Mitochondrial_ribosomal_proteins	9.48579e-14	0.375445	APOM	F_type_ATPase__ATP_synthase_subunits__Mitochondrial_complex_V__ATP_synthase_subunits	1.12336e-14	0.0868744
CPNE5	GTPases__IMAP	4.51462e-13	1	SLC41A3	L_ribosomal_proteins	1.95777e-16	1	CCL8	CD_molecules_Leukocyte_immunoglobulin_like_receptors_Immunoglobulin_like_domain_containing	4.12864e-16	1	MSRB2	Mitochondrial_ribosomal_proteins	4.33881e-15	0.0798266	MTR	Zinc_fingers__C2H2_type	8.85092e-17	0.440256	C6orf203	Mitochondrial_complex_IV__cytochrome_c_oxidase_subunits	3.6804e-18	1	ZCCHC10	Zinc_fingers__C2H2_type	7.75083e-13	0.681843	COL13A1	Collagens	2.95781e-16	0.178861	SLC25A38	S_ribosomal_proteins	3.33432e-13	1	MRPL48	F_type_ATPase__ATP_synthase_subunits__Mitochondrial_complex_V__ATP_synthase_subunits	1.12336e-14	0.0868744
GGTA1P	GTPases__IMAP	4.51462e-13	1	PSTK	L_ribosomal_proteins	1.95777e-16	1	CCL3L1	CD_molecules_Leukocyte_immunoglobulin_like_receptors_Immunoglobulin_like_domain_containing	4.12864e-16	1	BST1	CD_molecules_Leukocyte_immunoglobulin_like_receptors_Immunoglobulin_like_domain_containing	5.66623e-14	1	ZCCHC14	Zinc_fingers__C2H2_type	8.85092e-17	0.440256	ME3	Mitochondrial_complex_IV__cytochrome_c_oxidase_subunits	3.6804e-18	1	WDR89	Zinc_fingers__C2H2_type	7.75083e-13	0.681843	NXN	Collagens	2.95781e-16	0.178861	CNBP	S_ribosomal_proteins	3.33432e-13	1	NUDC	Mitochondrial_ribosomal_proteins	6.85972e-14	0.380954
ENG	GTPases__IMAP	4.51462e-13	1	RPPH1	L_ribosomal_proteins	1.95777e-16	1	CFH	GTPases__IMAP	4.1733e-16	1	TMEM176A	CD_molecules_Leukocyte_immunoglobulin_like_receptors_Immunoglobulin_like_domain_containing	5.66623e-14	1	FBLIM1	Collagens	5.17074e-17	0.180371	DDIT3	Mitochondrial_complex_IV__cytochrome_c_oxidase_subunits	3.6804e-18	1	SMAD4	Zinc_fingers__C2H2_type	7.75083e-13	0.681843	CDR2L	Collagens	2.95781e-16	0.178861	IFITM2	S_ribosomal_proteins	3.33432e-13	1	FAM86C2P	Mitochondrial_ribosomal_proteins	6.85972e-14	0.380954
GRK5	GTPases__IMAP	4.51462e-13	1	GCAT	L_ribosomal_proteins	1.95777e-16	1	TMEM140	GTPases__IMAP	4.1733e-16	1	FXYD5	CD_molecules_Leukocyte_immunoglobulin_like_receptors_Immunoglobulin_like_domain_containing	5.66623e-14	1	RFC2	S_ribosomal_proteins	5.17074e-17	0.175411	NDUFV2	Mitochondrial_complex_IV__cytochrome_c_oxidase_subunits	3.6804e-18	1	ZNF681	Zinc_fingers__C2H2_type	7.75083e-13	0.681843	TMEM199	Proteasome	3.7164e-16	0.193908	SCAF4	RNA_binding_motif_containing	2.04668e-14	0.056889	LCMT2	Zinc_fingers__C2H2_type	5.10899e-14	0.251092
FOLR2	GTPases__IMAP	4.51462e-13	1	SMDT1	L_ribosomal_proteins	1.95777e-16	1	WNT2	Collagens	9.27205e-17	0.176077	KCNK6	CD_molecules_Leukocyte_immunoglobulin_like_receptors_Immunoglobulin_like_domain_containing	5.66623e-14	1	NACA2	S_ribosomal_proteins	5.17074e-17	0.175411	TIMM44	Mitochondrial_complex_IV__cytochrome_c_oxidase_subunits	3.6804e-18	1	ADNP	Zinc_fingers__C2H2_type	7.75083e-13	0.681843	SMIM12	Mitochondrial_complex_IV__cytochrome_c_oxidase_subunits	1.9576e-15	1	MRPS9	L_ribosomal_proteins	4.21999e-13	1	KRT5	Keratins__type_II	2.39247e-13	1
RBP5	GTPases__IMAP	4.51462e-13	1	ANKRD39	Proteasome	2.12857e-16	1	DENND2A	Collagens	9.27205e-17	0.176077	CEACAM21	CD_molecules_Leukocyte_immunoglobulin_like_receptors_Immunoglobulin_like_domain_containing	5.66623e-14	1	MT3	Metallothioneins	1.98883e-17	0.058454	FAM104A	S_ribosomal_proteins	7.31803e-19	0.174638	CTPS2	Zinc_fingers__C2H2_type	7.75083e-13	0.681843	PRADC1	Mitochondrial_complex_IV__cytochrome_c_oxidase_subunits	1.9576e-15	1	MRPL14	L_ribosomal_proteins	4.21999e-13	1	ALPL	S_ribosomal_proteins	2.60456e-13	1
CLEC9A	GTPases__IMAP	4.51462e-13	1	RIPK2	Proteasome	2.12857e-16	1	IGF2	Collagens	9.27205e-17	0.176077	SIGLEC11	CD_molecules_Leukocyte_immunoglobulin_like_receptors_Immunoglobulin_like_domain_containing	5.66623e-14	1	GLCCI1	Zinc_fingers__C2H2_type	8.85092e-17	0.250848	BID	S_ribosomal_proteins	7.31803e-19	0.174638	EIF5AL1	L_ribosomal_proteins	3.53398e-13	0.269499	UBAC1	Mitochondrial_complex_IV__cytochrome_c_oxidase_subunits	1.9576e-15	1	SNHG7	L_ribosomal_proteins	4.21999e-13	1	PDCD2	S_ribosomal_proteins	2.60456e-13	1
LPAR6	GTPases__IMAP	4.51462e-13	1	GCHFR	Proteasome	2.12857e-16	1	MICAL2	Collagens	9.27205e-17	0.176077	ZNF675	Zinc_fingers__C2H2_type	1.64846e-14	0.245796	ZNF404	Zinc_fingers__C2H2_type	8.85092e-17	0.250848	MRPL22	Mitochondrial_ribosomal_proteins	2.66066e-18	0.377807	TMEM256	L_ribosomal_proteins	3.53398e-13	0.269499	DGKH	Mitochondrial_complex_IV__cytochrome_c_oxidase_subunits	1.9576e-15	1	C18orf21	L_ribosomal_proteins	4.21999e-13	1	CPSF4	S_ribosomal_proteins	2.60456e-13	1
DPEP1	GTPases__IMAP	4.51462e-13	1	KIF26B	Collagens	4.41406e-17	0.180992	FBXO25	Mitochondrial_complex_I__NADH_dehydrogenase__ubiquinone__subunits	1.36332e-16	0.191392	MTIF3	Mitochondrial_complex_I__NADH_dehydrogenase__ubiquinone__subunits	1.28308e-14	0.183084	VN1R1	Zinc_fingers__C2H2_type	8.85092e-17	0.250848	EMC8	Mitochondrial_ribosomal_proteins	2.66066e-18	0.377807	NME1-NME2	L_ribosomal_proteins	3.53398e-13	0.269499	ST20	Mitochondrial_complex_IV__cytochrome_c_oxidase_subunits	1.9576e-15	1	RCSD1	GTPases__IMAP	4.3208e-13	1	CHCHD7	S_ribosomal_proteins	2.60456e-13	1
NLRP1	GTPases__IMAP	4.51462e-13	1	INHBA	Collagens	4.41406e-17	0.180992	RRP36	Mitochondrial_ribosomal_proteins	7.54975e-17	0.0867961	ISCA2	Mitochondrial_complex_I__NADH_dehydrogenase__ubiquinone__subunits	1.28308e-14	0.183084	TRAPPC3L	GTPases__IMAP	3.70803e-16	1	MTX1	Mitochondrial_complex_I__NADH_dehydrogenase__ubiquinone__subunits	1.75813e-18	0.18449	CXCL2	Chemokine_ligands_Endogenous_ligands	2.31499e-13	0.167283	COQ9	Mitochondrial_complex_IV__cytochrome_c_oxidase_subunits	1.9576e-15	1	RASGRP3	GTPases__IMAP	4.3208e-13	1	BUD13	S_ribosomal_proteins	2.60456e-13	1
RAB37	GTPases__IMAP	4.51462e-13	1	MMP14	Collagens	4.41406e-17	0.180992	LBHD1	Mitochondrial_ribosomal_proteins	7.54975e-17	0.0867961	PCDHA4	Clustered_protocadherins	8.02566e-14	1	ITM2A	GTPases__IMAP	3.70803e-16	1	CAMKMT	Mitochondrial_complex_I__NADH_dehydrogenase__ubiquinone__subunits	1.75813e-18	0.18449	EXOSC7	S_ribosomal_proteins	2.83925e-13	0.1888	SLC25A11	Mitochondrial_complex_IV__cytochrome_c_oxidase_subunits	1.9576e-15	1	ARHGAP25	GTPases__IMAP	4.3208e-13	1	SLC25A3	S_ribosomal_proteins	2.60456e-13	1
ITM2A	GTPases__IMAP	4.51462e-13	1	MZT2A	Mitochondrial_ribosomal_proteins	1.00115e-16	0.380378	CLNS1A	Mitochondrial_ribosomal_proteins	7.54975e-17	0.0867961	PYCR2	Mitochondrial_ribosomal_proteins	1.4203e-13	1	HOXA9	HOXL_subclass_homeoboxes	4.67219e-16	1	PPP1R7	Mitochondrial_complex_I__NADH_dehydrogenase__ubiquinone__subunits	1.75813e-18	0.18449	MRPS18B	S_ribosomal_proteins	2.83925e-13	0.1888	RDH13	Mitochondrial_complex_IV__cytochrome_c_oxidase_subunits	1.9576e-15	1	GYPC	GTPases__IMAP	4.3208e-13	1	SS18L2	L_ribosomal_proteins	3.21295e-13	1
HIGD2A	L_ribosomal_proteins	4.5338e-13	1	RPN1	Mitochondrial_ribosomal_proteins	1.00115e-16	0.380378	COQ5	Mitochondrial_ribosomal_proteins	7.54975e-17	0.0867961	SAT2	Mitochondrial_ribosomal_proteins	1.4203e-13	1	NACA2	L_ribosomal_proteins	1.48057e-16	0.251321	TMEM116	Mitochondrial_complex_I__NADH_dehydrogenase__ubiquinone__subunits	1.75813e-18	0.18449	NBPF1	Zinc_fingers__C2H2_type	7.75083e-13	0.46193	NDUFAF5	Mitochondrial_complex_IV__cytochrome_c_oxidase_subunits	1.9576e-15	1	IL12A	GTPases__IMAP	4.3208e-13	1	CCNH	L_ribosomal_proteins	3.21295e-13	1
LINC00240	L_ribosomal_proteins	4.5338e-13	1	COQ4	Mitochondrial_ribosomal_proteins	1.00115e-16	0.380378	NTHL1	Mitochondrial_ribosomal_proteins	7.54975e-17	0.0867961	C21orf33	Mitochondrial_ribosomal_proteins	1.4203e-13	1	SSU72	Mitochondrial_complex_I__NADH_dehydrogenase__ubiquinone__subunits	1.13453e-16	0.185302	C15orf61	Mitochondrial_complex_I__NADH_dehydrogenase__ubiquinone__subunits	1.75813e-18	0.18449	BACH2	Zinc_fingers__C2H2_type	7.75083e-13	0.46193	APOO	Mitochondrial_complex_IV__cytochrome_c_oxidase_subunits	1.9576e-15	1	CRHBP	GTPases__IMAP	4.3208e-13	1	CHCHD7	L_ribosomal_proteins	3.21295e-13	1
CLVS1	L_ribosomal_proteins	4.5338e-13	1	MICU2	Mitochondrial_ribosomal_proteins	1.00115e-16	0.380378	SNRPB	Mitochondrial_ribosomal_proteins	7.54975e-17	0.0867961	CCDC65	Zinc_fingers__C2H2_type	1.47961e-13	1	ABHD14B	Mitochondrial_complex_I__NADH_dehydrogenase__ubiquinone__subunits	1.13453e-16	0.185302	SH3BGR	Mitochondrial_complex_I__NADH_dehydrogenase__ubiquinone__subunits	1.75813e-18	0.18449	ZNF462	Zinc_fingers__C2H2_type	7.75083e-13	0.46193	TRIM58	CD_molecules_Immunoglobulin_like_domain_containing	2.2553e-15	1	CCDC69	GTPases__IMAP	4.3208e-13	1	ANAPC5	L_ribosomal_proteins	3.21295e-13	1
IDI2	L_ribosomal_proteins	4.5338e-13	1	PCID2	Mitochondrial_ribosomal_proteins	1.00115e-16	0.380378	PSMD4	Proteasome	1.97754e-16	0.196434	KLHDC2	Zinc_fingers__C2H2_type	1.47961e-13	0.853912	ABHD14A	Mitochondrial_complex_I__NADH_dehydrogenase__ubiquinone__subunits	1.13453e-16	0.185302	PCDHGA3	Clustered_protocadherins	3.3675e-18	0.276823	MINPP1	Zinc_fingers__C2H2_type	7.75083e-13	0.46193	DUS2	Mitochondrial_ribosomal_proteins	2.01569e-16	0.0846987	NKAPL	GTPases__IMAP	4.3208e-13	1	RBM3	L_ribosomal_proteins	3.21295e-13	1
MT1E	L_ribosomal_proteins	4.5338e-13	1	TXNDC17	Mitochondrial_ribosomal_proteins	1.00115e-16	0.380378	RTFDC1	Proteasome	1.97754e-16	0.196434	MECR	Mitochondrial_complex_IV__cytochrome_c_oxidase_subunits	3.69914e-13	1	ATP5EP2	Mitochondrial_complex_I__NADH_dehydrogenase__ubiquinone__subunits	1.13453e-16	0.185302	SNRPE	L_ribosomal_proteins	3.3675e-18	0.250267	VDAC2	F_type_ATPase__ATP_synthase_subunits__Mitochondrial_complex_V__ATP_synthase_subunits	2.04812e-12	1	COASY	Mitochondrial_ribosomal_proteins	2.01569e-16	0.0846987	GPSM3	GTPases__IMAP	4.3208e-13	1	DEPDC1	Kinesins	3.56285e-13	1
INCENP	Kinesins	4.86647e-13	1	NT5C	Mitochondrial_ribosomal_proteins	1.00115e-16	0.380378	HIST1H2BH	Histones	2.38078e-16	0.221182	PPIF	Mitochondrial_complex_IV__cytochrome_c_oxidase_subunits	3.69914e-13	1	UBL7	Mitochondrial_complex_I__NADH_dehydrogenase__ubiquinone__subunits	1.13453e-16	0.185302	POLR1C	L_ribosomal_proteins	3.3675e-18	0.250267	GEN1	Fanconi_anemia_complementation_groups	2.04812e-12	1	TAF7	Clustered_protocadherins	4.3788e-15	1	ABCB1	GTPases__IMAP	4.3208e-13	1	LMNB1	Kinesins	3.56285e-13	1
COL16A1	Collagens	6.58313e-13	1	HCAR3	CD_molecules_Leukocyte_immunoglobulin_like_receptors_Immunoglobulin_like_domain_containing	2.4029e-17	0.0643461	FLCN	Zinc_fingers__C2H2_type	9.99023e-16	0.864596	CKMT1A	Mitochondrial_complex_IV__cytochrome_c_oxidase_subunits	3.69914e-13	1	GPS1	Mitochondrial_complex_I__NADH_dehydrogenase__ubiquinone__subunits	1.13453e-16	0.185302	ZNF124	Zinc_fingers__C2H2_type	1.05452e-17	0.659733	CEP135	Fanconi_anemia_complementation_groups	2.04812e-12	1	TARSL2	Clustered_protocadherins	4.3788e-15	1	TMEM176B	GTPases__IMAP	4.3208e-13	1	HIST1H2AG	Kinesins	3.56285e-13	1
KANK4	Collagens	6.58313e-13	1	ZP3	S_ribosomal_proteins	6.68997e-17	0.176017	RCOR3	Zinc_fingers__C2H2_type	9.76173e-17	0.0578452	PHB	Mitochondrial_complex_IV__cytochrome_c_oxidase_subunits	3.69914e-13	1	ROMO1	Mitochondrial_complex_I__NADH_dehydrogenase__ubiquinone__subunits	1.13453e-16	0.185302	SPR	Mitochondrial_ribosomal_proteins	2.66066e-18	0.0809882	LMNB1	Fanconi_anemia_complementation_groups	2.04812e-12	1	TMEM240	Small_leucine_rich_repeat_proteoglycans	4.98403e-15	1	TMEM176A	GTPases__IMAP	4.3208e-13	1	CASP2	Kinesins	3.56285e-13	1
NEGR1	Collagens	6.58313e-13	1	ZNF511	S_ribosomal_proteins	6.68997e-17	0.176017	SLC22A5	Zinc_fingers__C2H2_type	9.76173e-17	0.0578452	MRPL34	Mitochondrial_complex_IV__cytochrome_c_oxidase_subunits	3.69914e-13	1	URB1-AS1	Mitochondrial_complex_I__NADH_dehydrogenase__ubiquinone__subunits	1.13453e-16	0.185302	TMEM256	Mitochondrial_ribosomal_proteins	2.66066e-18	0.0809882	GAS1	Fanconi_anemia_complementation_groups	2.04812e-12	1	MEGF6	Small_leucine_rich_repeat_proteoglycans	4.98403e-15	1	JAK2	GTPases__IMAP	4.3208e-13	1	MCM4	Kinesins	3.56285e-13	1
COL11A1	Collagens	6.58313e-13	1	POLR2D	Chaperonins	3.17439e-17	0.081172	HNRNPDL	RNA_binding_motif_containing	1.14679e-15	0.597136	KLK15	Mitochondrial_complex_IV__cytochrome_c_oxidase_subunits	3.69914e-13	1	HOXA6	Zinc_fingers__C2H2_type	8.85092e-17	0.12355	HSPD1	Chaperonins	3.31289e-17	1	ZNF367	Fanconi_anemia_complementation_groups	2.04812e-12	1	KAZN	Small_leucine_rich_repeat_proteoglycans	4.98403e-15	1	FAM78A	GTPases__IMAP	4.3208e-13	1	E2F7	Kinesins	3.56285e-13	1
SDC1	Collagens	6.58313e-13	1	HACD3	Chaperonins	3.17439e-17	0.081172	LINC00467	Mitochondrial_ribosomal_proteins	2.8305e-15	1	NDUFA10	F_type_ATPase__ATP_synthase_subunits__Mitochondrial_complex_V__ATP_synthase_subunits	3.67516e-14	0.0853044	ARMCX2	Zinc_fingers__C2H2_type	9.09309e-16	0.968415	ACAT2	Chaperonins	3.31289e-17	1	SVEP1	Fanconi_anemia_complementation_groups	2.04812e-12	1	WNT4	Small_leucine_rich_repeat_proteoglycans	4.98403e-15	1	C10orf54	GTPases__IMAP	4.3208e-13	1	KNTC1	Kinesins	3.56285e-13	1
ERMN	Collagens	6.58313e-13	1	CIRH1A	Chaperonins	3.17439e-17	0.081172	PPM1G	Mitochondrial_ribosomal_proteins	2.8305e-15	1	CKMT2	F_type_ATPase__ATP_synthase_subunits__Mitochondrial_complex_V__ATP_synthase_subunits	3.67516e-14	0.0853044	DLG3	Zinc_fingers__C2H2_type	9.09309e-16	0.857036	STIP1	Chaperonins	3.31289e-17	1	WEE1	Fanconi_anemia_complementation_groups	2.04812e-12	1	NEXN	Small_leucine_rich_repeat_proteoglycans	4.98403e-15	1	SPOCK2	GTPases__IMAP	4.3208e-13	1	FAM83D	Kinesins	3.56285e-13	1
IGFBP5	Collagens	6.58313e-13	1	FAIM2	HOXL_subclass_homeoboxes	6.04035e-16	1	CCDC51	Mitochondrial_ribosomal_proteins	2.8305e-15	1	UQCRQ	F_type_ATPase__ATP_synthase_subunits__Mitochondrial_complex_V__ATP_synthase_subunits	3.67516e-14	0.0853044	ZBTB5	Zinc_fingers__C2H2_type	8.85092e-17	0.0531274	YARS2	Chaperonins	3.31289e-17	1	TIMELESS	Fanconi_anemia_complementation_groups	2.04812e-12	1	ECM1	Small_leucine_rich_repeat_proteoglycans	4.98403e-15	1	SERPING1	GTPases__IMAP	4.3208e-13	1	SMAP2	GTPases__IMAP	3.65718e-13	1
DIRC3	Collagens	6.58313e-13	1	COL9A3	HOXL_subclass_homeoboxes	6.04035e-16	1	ATG3	Mitochondrial_ribosomal_proteins	2.8305e-15	1	PLGRKT	F_type_ATPase__ATP_synthase_subunits__Mitochondrial_complex_V__ATP_synthase_subunits	3.67516e-14	0.0853044	FST	Small_leucine_rich_repeat_proteoglycans	9.89178e-17	0.058454	COX7C	Mitochondrial_complex_IV__cytochrome_c_oxidase_subunits	3.6804e-18	0.0805003	TOP3A	Fanconi_anemia_complementation_groups	2.04812e-12	1	FCER1A	Small_leucine_rich_repeat_proteoglycans	4.98403e-15	1	CYB561A3	GTPases__IMAP	4.3208e-13	1	ST6GALNAC3	GTPases__IMAP	3.65718e-13	1
COL8A1	Collagens	6.58313e-13	1	PKNOX1	HOXL_subclass_homeoboxes	6.04035e-16	1	ORC5	Mitochondrial_ribosomal_proteins	2.8305e-15	1	TIMM21	F_type_ATPase__ATP_synthase_subunits__Mitochondrial_complex_V__ATP_synthase_subunits	3.67516e-14	0.0853044	DCTPP1	Mitochondrial_ribosomal_proteins	2.72169e-15	1	MRPL34	Mitochondrial_complex_IV__cytochrome_c_oxidase_subunits	3.6804e-18	0.0805003	SURF2	Mitochondrial_ribosomal_proteins	2.38599e-12	1	SELP	Small_leucine_rich_repeat_proteoglycans	4.98403e-15	1	FLI1	GTPases__IMAP	4.3208e-13	1	PALMD	GTPases__IMAP	3.65718e-13	1
SPSB4	Collagens	6.58313e-13	1	HINT1	L_ribosomal_proteins	1.95777e-16	0.256667	CUTC	Mitochondrial_ribosomal_proteins	2.8305e-15	1	RABGGTB	S_ribosomal_proteins	4.53597e-13	1	SYS1	Mitochondrial_ribosomal_proteins	2.72169e-15	1	TXN2	Mitochondrial_complex_IV__cytochrome_c_oxidase_subunits	3.6804e-18	0.0805003	C16orf91	Mitochondrial_ribosomal_proteins	2.38599e-12	1	PTGS2	Small_leucine_rich_repeat_proteoglycans	4.98403e-15	1	CMKLR1	GTPases__IMAP	4.3208e-13	1	GJA5	GTPases__IMAP	3.65718e-13	1
PCDH7	Collagens	6.58313e-13	1	HIBCH	Mitochondrial_complex_I__NADH_dehydrogenase__ubiquinone__subunits	1.46749e-16	0.185938	DUS2	Mitochondrial_ribosomal_proteins	2.8305e-15	1	RRP9	S_ribosomal_proteins	4.53597e-13	1	CAMTA1	Mitochondrial_complex_IV__cytochrome_c_oxidase_subunits	2.78457e-15	1	EIF2D	S_ribosomal_proteins	7.04577e-17	1	TMEM53	Mitochondrial_complex_I__NADH_dehydrogenase__ubiquinone__subunits	5.25438e-13	0.199351	NFASC	Small_leucine_rich_repeat_proteoglycans	4.98403e-15	1	CUX2	GTPases__IMAP	4.3208e-13	1	NPR1	GTPases__IMAP	3.65718e-13	1
PITX2	Collagens	6.58313e-13	1	ISCA2	Mitochondrial_complex_I__NADH_dehydrogenase__ubiquinone__subunits	1.46749e-16	0.185938	TMEM101	Mitochondrial_ribosomal_proteins	2.8305e-15	1	RNF175	S_ribosomal_proteins	4.53597e-13	1	SFXN4	Mitochondrial_complex_IV__cytochrome_c_oxidase_subunits	2.78457e-15	1	ZFAND2A	S_ribosomal_proteins	7.04577e-17	1	MRPL33	Mitochondrial_complex_I__NADH_dehydrogenase__ubiquinone__subunits	5.25438e-13	0.199351	GJC2	Small_leucine_rich_repeat_proteoglycans	4.98403e-15	1	PRKCB	GTPases__IMAP	4.3208e-13	1	NTRK1	GTPases__IMAP	3.65718e-13	1
EDNRA	Collagens	6.58313e-13	1	ECH1	Mitochondrial_complex_I__NADH_dehydrogenase__ubiquinone__subunits	1.46749e-16	0.185938	PSMG2	Mitochondrial_ribosomal_proteins	2.8305e-15	1	TOMM6	S_ribosomal_proteins	4.53597e-13	1	SUN1	Zinc_fingers__C2H2_type	9.09309e-16	0.250848	EXOSC2	S_ribosomal_proteins	7.04577e-17	1	GSTO1	Mitochondrial_complex_I__NADH_dehydrogenase__ubiquinone__subunits	5.25438e-13	0.199351	SH3YL1	Small_leucine_rich_repeat_proteoglycans	4.98403e-15	1	GRAP	GTPases__IMAP	4.3208e-13	1	KCNJ10	GTPases__IMAP	3.65718e-13	1
TENM3	Collagens	6.58313e-13	1	COQ6	F_type_ATPase__ATP_synthase_subunits__Mitochondrial_complex_V__ATP_synthase_subunits	7.89309e-17	0.0867138	MPV17L2	Mitochondrial_ribosomal_proteins	2.8305e-15	1	POLR2J4	S_ribosomal_proteins	4.53597e-13	1	MFAP2	Collagens	4.43347e-15	1	MSS51	S_ribosomal_proteins	7.04577e-17	1	NABP2	Mitochondrial_complex_I__NADH_dehydrogenase__ubiquinone__subunits	5.25438e-13	0.199351	CYS1	Small_leucine_rich_repeat_proteoglycans	4.98403e-15	1	RGS9	GTPases__IMAP	4.3208e-13	1	ITPKB	GTPases__IMAP	3.65718e-13	1
UBE2QL1	Collagens	6.58313e-13	1	PHB	F_type_ATPase__ATP_synthase_subunits__Mitochondrial_complex_V__ATP_synthase_subunits	7.89309e-17	0.0867138	ACTR5	Mitochondrial_ribosomal_proteins	2.8305e-15	1	PDAP1	S_ribosomal_proteins	4.53597e-13	1	ARHGEF2	Collagens	4.43347e-15	1	CARS	S_ribosomal_proteins	7.04577e-17	1	PSMC5	Mitochondrial_complex_I__NADH_dehydrogenase__ubiquinone__subunits	5.25438e-13	0.199351	EFEMP1	Small_leucine_rich_repeat_proteoglycans	4.98403e-15	1	GMFG	GTPases__IMAP	4.3208e-13	1	TRIM58	GTPases__IMAP	3.65718e-13	1
FST	Collagens	6.58313e-13	1	DDT	F_type_ATPase__ATP_synthase_subunits__Mitochondrial_complex_V__ATP_synthase_subunits	7.89309e-17	0.0867138	SELK	Mitochondrial_complex_IV__cytochrome_c_oxidase_subunits	3.18592e-15	1	RHEB	S_ribosomal_proteins	4.53597e-13	1	CHN1	Collagens	4.43347e-15	1	PRPF19	S_ribosomal_proteins	7.04577e-17	1	C19orf25	Mitochondrial_complex_I__NADH_dehydrogenase__ubiquinone__subunits	5.25438e-13	0.199351	ANTXR1	Small_leucine_rich_repeat_proteoglycans	4.98403e-15	1	PPP1R16B	GTPases__IMAP	4.3208e-13	1	ADCY3	GTPases__IMAP	3.65718e-13	1
RASGRF2	Collagens	6.58313e-13	1	PCDHB13	Zinc_fingers__C2H2_type	1.07338e-15	0.967236	SKP1	Mitochondrial_complex_IV__cytochrome_c_oxidase_subunits	3.18592e-15	1	C12orf10	S_ribosomal_proteins	4.53597e-13	1	CLDN11	Collagens	4.43347e-15	1	EMG1	S_ribosomal_proteins	7.04577e-17	1	GPATCH2	Zinc_fingers__C2H2_type	7.75083e-13	0.269298	GLI2	Small_leucine_rich_repeat_proteoglycans	4.98403e-15	1	TOX2	GTPases__IMAP	4.3208e-13	1	CD8A	GTPases__IMAP	3.65718e-13	1
NREP	Collagens	6.58313e-13	1	TEX264	Mitochondrial_ribosomal_proteins	1.00115e-16	0.082192	MCUR1	Mitochondrial_complex_IV__cytochrome_c_oxidase_subunits	3.18592e-15	1	GAS6	S_ribosomal_proteins	4.53597e-13	1	XXYLT1	Collagens	4.43347e-15	1	HAUS4	S_ribosomal_proteins	7.04577e-17	1	RSBN1L	Zinc_fingers__C2H2_type	7.75083e-13	0.269298	COL3A1	Small_leucine_rich_repeat_proteoglycans	4.98403e-15	1	CECR1	GTPases__IMAP	4.3208e-13	1	MAL	GTPases__IMAP	3.65718e-13	1
LOX	Collagens	6.58313e-13	1	MAD2L1BP	Mitochondrial_ribosomal_proteins	1.00115e-16	0.082192	MRPL23	Mitochondrial_complex_IV__cytochrome_c_oxidase_subunits	3.18592e-15	1	METTL23	S_ribosomal_proteins	4.53597e-13	1	MDFI	Collagens	4.43347e-15	1	C17orf96	S_ribosomal_proteins	7.04577e-17	1	CHAMP1	Zinc_fingers__C2H2_type	7.75083e-13	0.269298	GPBAR1	Small_leucine_rich_repeat_proteoglycans	4.98403e-15	1	ADORA2A	GTPases__IMAP	4.3208e-13	1	IL18RAP	GTPases__IMAP	3.65718e-13	1
DPYSL3	Collagens	6.58313e-13	1	DDX56	Mitochondrial_ribosomal_proteins	1.00115e-16	0.082192	TXNL1	Mitochondrial_complex_IV__cytochrome_c_oxidase_subunits	3.18592e-15	1	FARSA	S_ribosomal_proteins	4.53597e-13	1	ULBP2	Collagens	4.43347e-15	1	SUMO2	S_ribosomal_proteins	7.04577e-17	1	RFX7	Zinc_fingers__C2H2_type	7.75083e-13	0.269298	COL4A4	Small_leucine_rich_repeat_proteoglycans	4.98403e-15	1	IL3RA	GTPases__IMAP	4.3208e-13	1	HOXD1	GTPases__IMAP	3.65718e-13	1
SGCD	Collagens	6.58313e-13	1	NDUFA8	Mitochondrial_ribosomal_proteins	1.00115e-16	0.082192	CBR3	Mitochondrial_complex_IV__cytochrome_c_oxidase_subunits	3.18592e-15	1	RRP1	S_ribosomal_proteins	4.53597e-13	1	TWIST1	Collagens	4.43347e-15	1	SNRPD1	S_ribosomal_proteins	7.04577e-17	1	ZNF121	Zinc_fingers__C2H2_type	7.75083e-13	0.269298	ABI3BP	Small_leucine_rich_repeat_proteoglycans	4.98403e-15	1	CFP	GTPases__IMAP	4.3208e-13	1	SDPR	GTPases__IMAP	3.65718e-13	1
F13A1	Collagens	6.58313e-13	1	OTUB1	Mitochondrial_ribosomal_proteins	1.00115e-16	0.082192	EBP	Mitochondrial_complex_IV__cytochrome_c_oxidase_subunits	3.18592e-15	1	AJAP1	GTPases__IMAP	5.31904e-13	1	ZNF703	Collagens	4.43347e-15	1	SNU13	S_ribosomal_proteins	7.04577e-17	1	HINT1	Mitochondrial_complex_IV__cytochrome_c_oxidase_subunits	2.56018e-13	0.0754182	LXN	Small_leucine_rich_repeat_proteoglycans	4.98403e-15	1	ZNF324	Zinc_fingers__C2H2_type	5.33736e-13	0.96676	COL4A3	GTPases__IMAP	3.65718e-13	1
COL10A1	Collagens	6.58313e-13	1	SLC25A3	Mitochondrial_ribosomal_proteins	1.00115e-16	0.082192	MT1L	Metallothioneins	3.32084e-15	1	KIF17	GTPases__IMAP	5.31904e-13	1	FAM129B	Collagens	4.43347e-15	1	MRPL21	F_type_ATPase__ATP_synthase_subunits__Mitochondrial_complex_V__ATP_synthase_subunits	8.23727e-17	1	NDUFAF1	Mitochondrial_complex_IV__cytochrome_c_oxidase_subunits	2.56018e-13	0.0754182	SOD3	Small_leucine_rich_repeat_proteoglycans	4.98403e-15	1	PDPN	Collagens	6.16939e-13	1	ZNF385D	GTPases__IMAP	3.65718e-13	1
FAM26E	Collagens	6.58313e-13	1	NOP10	Mitochondrial_ribosomal_proteins	1.00115e-16	0.082192	RPL36A	S_ribosomal_proteins	5.23874e-15	1	ALPL	GTPases__IMAP	5.31904e-13	1	SH3PXD2A	Collagens	4.43347e-15	1	NDUFAF1	F_type_ATPase__ATP_synthase_subunits__Mitochondrial_complex_V__ATP_synthase_subunits	8.23727e-17	1	C15orf61	Mitochondrial_complex_IV__cytochrome_c_oxidase_subunits	2.56018e-13	0.0754182	PCDH7	Small_leucine_rich_repeat_proteoglycans	4.98403e-15	1	CYP26B1	Collagens	6.16939e-13	1	EOMES	GTPases__IMAP	3.65718e-13	1
GJA1	Collagens	6.58313e-13	1	COX5A	Mitochondrial_ribosomal_proteins	1.00115e-16	0.082192	CCL23	CD_molecules_Leukocyte_immunoglobulin_like_receptors_Immunoglobulin_like_domain_containing	4.12864e-16	0.066376	TIE1	GTPases__IMAP	5.31904e-13	1	SLC43A3	Collagens	4.43347e-15	1	MRPL39	F_type_ATPase__ATP_synthase_subunits__Mitochondrial_complex_V__ATP_synthase_subunits	8.23727e-17	1	POLR3K	Mitochondrial_complex_IV__cytochrome_c_oxidase_subunits	2.56018e-13	0.0754182	PLCXD3	Small_leucine_rich_repeat_proteoglycans	4.98403e-15	1	TNFAIP6	Collagens	6.16939e-13	1	DNASE1L3	GTPases__IMAP	3.65718e-13	1
INHBA	Collagens	6.58313e-13	1	PIN1	Mitochondrial_ribosomal_proteins	1.00115e-16	0.082192	CCL3	CD_molecules_Leukocyte_immunoglobulin_like_receptors_Immunoglobulin_like_domain_containing	4.12864e-16	0.066376	TAL1	GTPases__IMAP	5.31904e-13	1	NTM	Collagens	4.43347e-15	1	ACOT13	Mitochondrial_ribosomal_proteins	1.06838e-16	1	C19orf70	Mitochondrial_complex_IV__cytochrome_c_oxidase_subunits	2.56018e-13	0.0754182	PRDM6	Small_leucine_rich_repeat_proteoglycans	4.98403e-15	1	PCDHB10	Collagens	6.16939e-13	1	FAM107A	GTPases__IMAP	3.65718e-13	1
SULF1	Collagens	6.58313e-13	1	ATP5SL	Mitochondrial_ribosomal_proteins	1.00115e-16	0.082192	POLR1C	Mitochondrial_ribosomal_proteins	2.8305e-15	0.390008	NPR1	GTPases__IMAP	5.31904e-13	1	LINC00346	Collagens	4.43347e-15	1	DNPH1	Mitochondrial_ribosomal_proteins	1.06838e-16	1	ENY2	Proteasome	7.03647e-13	0.204575	MIR143HG	Small_leucine_rich_repeat_proteoglycans	4.98403e-15	1	FGF1	Collagens	6.16939e-13	1	BTLA	GTPases__IMAP	3.65718e-13	1
GDF6	Collagens	6.58313e-13	1	ZCCHC3	Zinc_fingers__C2H2_type	1.07338e-15	0.852943	STRA13	Mitochondrial_ribosomal_proteins	2.8305e-15	0.390008	NES	GTPases__IMAP	5.31904e-13	1	RASL10B	Collagens	4.43347e-15	1	GPX4	Mitochondrial_ribosomal_proteins	1.06838e-16	1	SPG21	Proteasome	7.03647e-13	0.204575	MYOZ3	Small_leucine_rich_repeat_proteoglycans	4.98403e-15	1	INHBA	Collagens	6.16939e-13	1	ADPRH	GTPases__IMAP	3.65718e-13	1
ZFPM2	Collagens	6.58313e-13	1	ZNF124	Zinc_fingers__C2H2_type	1.07338e-15	0.655961	EIF2S2	Mitochondrial_ribosomal_proteins	2.8305e-15	0.390008	RHOB	GTPases__IMAP	5.31904e-13	1	ZCCHC12	Collagens	4.43347e-15	1	ISOC2	Mitochondrial_ribosomal_proteins	1.06838e-16	1	LSM12	Proteasome	7.03647e-13	0.204575	LTC4S	Small_leucine_rich_repeat_proteoglycans	4.98403e-15	1	NOX4	Collagens	6.16939e-13	1	POPDC2	GTPases__IMAP	3.65718e-13	1
GAS1	Collagens	6.58313e-13	1	TMEM183A	Mitochondrial_complex_IV__cytochrome_c_oxidase_subunits	3.3626e-15	1	HSP90AB1	Chaperonins	7.39398e-15	1	ADD2	GTPases__IMAP	5.31904e-13	1	LINC00626	S_ribosomal_proteins	4.43347e-15	1	ZNF630	Zinc_fingers__C2H2_type	1.12946e-16	1	C20orf24	Proteasome	7.03647e-13	0.204575	GFPT2	Small_leucine_rich_repeat_proteoglycans	4.98403e-15	1	NTM	Collagens	6.16939e-13	1	GATA2	GTPases__IMAP	3.65718e-13	1
OMD	Collagens	6.58313e-13	1	PRADC1	Mitochondrial_complex_IV__cytochrome_c_oxidase_subunits	3.3626e-15	1	BTBD19	Collagens	7.47613e-15	1	NOSTRIN	GTPases__IMAP	5.31904e-13	1	PDLIM1	S_ribosomal_proteins	4.43347e-15	1	SLC9B1	Zinc_fingers__C2H2_type	1.12946e-16	0.967871	ACTG2	Collagens	7.03647e-13	0.161816	ID4	Small_leucine_rich_repeat_proteoglycans	4.98403e-15	1	FAM101A	Collagens	6.16939e-13	1	C3orf36	GTPases__IMAP	3.65718e-13	1
PLAU	Collagens	6.58313e-13	1	ABHD14B	Mitochondrial_complex_IV__cytochrome_c_oxidase_subunits	3.3626e-15	1	TNN	Collagens	7.47613e-15	1	SSUH2	GTPases__IMAP	5.31904e-13	1	HSPB2	S_ribosomal_proteins	4.43347e-15	1	FGF9	Zinc_fingers__C2H2_type	1.12946e-16	0.967871	CD248	Collagens	7.03647e-13	0.161816	GABBR1	Small_leucine_rich_repeat_proteoglycans	4.98403e-15	1	ENOX1	Collagens	6.16939e-13	1	SLCO2A1	GTPases__IMAP	3.65718e-13	1
SFXN3	Collagens	6.58313e-13	1	PMM2	Mitochondrial_complex_IV__cytochrome_c_oxidase_subunits	3.3626e-15	1	SLC45A3	Collagens	7.47613e-15	1	SH3BP5	GTPases__IMAP	5.31904e-13	1	OXA1L	S_ribosomal_proteins	4.43347e-15	1	WDR88	Zinc_fingers__C2H2_type	1.12946e-16	0.967871	MGP	Collagens	7.03647e-13	0.161816	PRRT1	Small_leucine_rich_repeat_proteoglycans	4.98403e-15	1	CRISPLD2	Collagens	6.16939e-13	1	P2RY14	GTPases__IMAP	3.65718e-13	1
EMX2	Collagens	6.58313e-13	1	AP1M2	Mitochondrial_complex_IV__cytochrome_c_oxidase_subunits	3.3626e-15	1	GALNT15	Collagens	7.47613e-15	1	GNAI2	GTPases__IMAP	5.31904e-13	1	NT5C3B	S_ribosomal_proteins	4.43347e-15	1	CTSK	CD_molecules_Leukocyte_immunoglobulin_like_receptors_Immunoglobulin_like_domain_containing	1.24128e-16	1	CCDC174	Zinc_fingers__C2H2_type	7.75083e-13	0.13596	KCNK17	Small_leucine_rich_repeat_proteoglycans	4.98403e-15	1	COPZ2	Collagens	6.16939e-13	1	UTS2B	GTPases__IMAP	3.65718e-13	1
HTRA1	Collagens	6.58313e-13	1	THEM4	Mitochondrial_ribosomal_proteins	3.67133e-15	1	LAMB2	Collagens	7.47613e-15	1	TM4SF1	GTPases__IMAP	5.31904e-13	1	ERCC1	S_ribosomal_proteins	4.43347e-15	1	NPL	CD_molecules_Leukocyte_immunoglobulin_like_receptors_Immunoglobulin_like_domain_containing	1.24128e-16	1	GTF2IRD2	Zinc_fingers__C2H2_type	7.75083e-13	0.13596	FNDC1	Small_leucine_rich_repeat_proteoglycans	4.98403e-15	1	ADAMTS5	Collagens	6.16939e-13	1	FGFBP2	GTPases__IMAP	3.65718e-13	1
ARHGAP1	Collagens	6.58313e-13	1	GBAS	Mitochondrial_ribosomal_proteins	3.67133e-15	1	CLSTN2	Collagens	7.47613e-15	1	ABCG2	GTPases__IMAP	5.31904e-13	1	CMC4	S_ribosomal_proteins	4.43347e-15	1	MARCO	CD_molecules_Leukocyte_immunoglobulin_like_receptors_Immunoglobulin_like_domain_containing	1.24128e-16	1	ZNHIT2	Mitochondrial_ribosomal_proteins	2.38599e-12	0.403906	ZNF853	Small_leucine_rich_repeat_proteoglycans	4.98403e-15	1	SSRP1	Kinesins	6.16939e-13	1	SHISA3	GTPases__IMAP	3.65718e-13	1
FAT3	Collagens	6.58313e-13	1	ACAT1	Mitochondrial_ribosomal_proteins	3.67133e-15	1	MME	Collagens	7.47613e-15	1	GUCY1B3	GTPases__IMAP	5.31904e-13	1	FKBP4	Chaperonins	6.4631e-15	1	SLC1A3	CD_molecules_Leukocyte_immunoglobulin_like_receptors_Immunoglobulin_like_domain_containing	1.24128e-16	1	TUFM	Mitochondrial_ribosomal_proteins	2.38599e-12	0.403906	HOXA2	Small_leucine_rich_repeat_proteoglycans	4.98403e-15	1	KPNA2	Kinesins	6.16939e-13	1	TXK	GTPases__IMAP	3.65718e-13	1
FEZ1	Collagens	6.58313e-13	1	PLEK2	Mitochondrial_ribosomal_proteins	3.67133e-15	1	ENC1	Collagens	7.47613e-15	1	PPAP2A	GTPases__IMAP	5.31904e-13	1	MSRB2	Mitochondrial_ribosomal_proteins	2.72169e-15	0.379249	GM2A	CD_molecules_Leukocyte_immunoglobulin_like_receptors_Immunoglobulin_like_domain_containing	1.24128e-16	1	SRP68	Mitochondrial_ribosomal_proteins	2.38599e-12	0.403906	GLI3	Small_leucine_rich_repeat_proteoglycans	4.98403e-15	1	ZNF593	Mitochondrial_complex_I__NADH_dehydrogenase__ubiquinone__subunits	6.16939e-13	1	ARHGAP24	GTPases__IMAP	3.65718e-13	1
OPCML	Collagens	6.58313e-13	1	SPG21	Mitochondrial_ribosomal_proteins	3.67133e-15	1	SPOCK1	Collagens	7.47613e-15	1	ARHGAP26	GTPases__IMAP	5.31904e-13	1	CCDC144A	Zinc_fingers__C2H2_type	9.09309e-16	0.12355	SLC15A3	CD_molecules_Leukocyte_immunoglobulin_like_receptors_Immunoglobulin_like_domain_containing	1.24128e-16	1	CD320	Mitochondrial_ribosomal_proteins	2.38599e-12	0.403906	NACAD	Small_leucine_rich_repeat_proteoglycans	4.98403e-15	1	KTI12	Mitochondrial_complex_I__NADH_dehydrogenase__ubiquinone__subunits	6.16939e-13	1	ADH1B	GTPases__IMAP	3.65718e-13	1
HOXC8	Collagens	6.58313e-13	1	KANK4	Collagens	3.87171e-15	1	SGCD	Collagens	7.47613e-15	1	LTC4S	GTPases__IMAP	5.31904e-13	1	LINC00339	L_ribosomal_proteins	8.32239e-15	1	OTOA	CD_molecules_Leukocyte_immunoglobulin_like_receptors_Immunoglobulin_like_domain_containing	1.24128e-16	1	ALG8	Protein_disulfide_isomerases	6.12618e-12	1	PTN	Small_leucine_rich_repeat_proteoglycans	4.98403e-15	1	RPN1	Mitochondrial_complex_I__NADH_dehydrogenase__ubiquinone__subunits	6.16939e-13	1	GYPE	GTPases__IMAP	3.65718e-13	1
KCNMB4	Collagens	6.58313e-13	1	ST6GALNAC5	Collagens	3.87171e-15	1	SH3PXD2B	Collagens	7.47613e-15	1	FLT4	GTPases__IMAP	5.31904e-13	1	TRNAU1AP	L_ribosomal_proteins	8.32239e-15	1	PDE6G	CD_molecules_Leukocyte_immunoglobulin_like_receptors_Immunoglobulin_like_domain_containing	1.24128e-16	1	SREK1IP1	Zinc_fingers__C2H2_type	6.37122e-12	1	WDR86	Small_leucine_rich_repeat_proteoglycans	4.98403e-15	1	FBXO16	Mitochondrial_complex_I__NADH_dehydrogenase__ubiquinone__subunits	6.16939e-13	1	KIAA0922	GTPases__IMAP	3.65718e-13	1
GLT8D2	Collagens	6.58313e-13	1	COL11A1	Collagens	3.87171e-15	1	RUNX2	Collagens	7.47613e-15	1	RAMP3	GTPases__IMAP	5.31904e-13	1	DALRD3	L_ribosomal_proteins	8.32239e-15	1	SIGLEC7	CD_molecules_Leukocyte_immunoglobulin_like_receptors_Immunoglobulin_like_domain_containing	1.24128e-16	1	LCORL	Zinc_fingers__C2H2_type	6.37122e-12	0.971478	GEM	Small_leucine_rich_repeat_proteoglycans	4.98403e-15	1	SWI5	Mitochondrial_complex_I__NADH_dehydrogenase__ubiquinone__subunits	6.16939e-13	1	TLL1	GTPases__IMAP	3.65718e-13	1
NUAK1	Collagens	6.58313e-13	1	RGS16	Collagens	3.87171e-15	1	TTYH3	Collagens	7.47613e-15	1	GGTA1P	GTPases__IMAP	5.31904e-13	1	CDKN2AIPNL	L_ribosomal_proteins	8.32239e-15	1	PLTP	CD_molecules_Leukocyte_immunoglobulin_like_receptors_Immunoglobulin_like_domain_containing	1.24128e-16	1	LIMA1	Zinc_fingers__C2H2_type	6.37122e-12	0.971478	CXCL12	Small_leucine_rich_repeat_proteoglycans	4.98403e-15	1	AIP	Mitochondrial_complex_I__NADH_dehydrogenase__ubiquinone__subunits	6.16939e-13	1	ENPP6	GTPases__IMAP	3.65718e-13	1
GPC6	Collagens	6.58313e-13	1	FAP	Collagens	3.87171e-15	1	ECM2	Collagens	7.47613e-15	1	SH2D3C	GTPases__IMAP	5.31904e-13	1	FANCG	L_ribosomal_proteins	8.32239e-15	1	C5orf63	Zinc_fingers__C2H2_type	1.12946e-16	0.855147	RAB2B	Zinc_fingers__C2H2_type	6.37122e-12	0.971478	ANK3	Small_leucine_rich_repeat_proteoglycans	4.98403e-15	1	LIPT2	Mitochondrial_complex_I__NADH_dehydrogenase__ubiquinone__subunits	6.16939e-13	1	C7	GTPases__IMAP	3.65718e-13	1
ITGBL1	Collagens	6.58313e-13	1	ARL4C	Collagens	3.87171e-15	1	FAM225B	Collagens	7.47613e-15	1	DCHS1	GTPases__IMAP	5.31904e-13	1	REXO4	L_ribosomal_proteins	8.32239e-15	1	LRRC37A6P	Zinc_fingers__C2H2_type	1.12946e-16	0.855147	RBM12	Zinc_fingers__C2H2_type	6.37122e-12	0.971478	CC2D2B	Small_leucine_rich_repeat_proteoglycans	4.98403e-15	1	NRL	Mitochondrial_complex_I__NADH_dehydrogenase__ubiquinone__subunits	6.16939e-13	1	PPAP2A	GTPases__IMAP	3.65718e-13	1
FAM155A	Collagens	6.58313e-13	1	ARSI	Collagens	3.87171e-15	1	RHOBTB1	Collagens	7.47613e-15	1	FZD4	GTPases__IMAP	5.31904e-13	1	C11orf80	L_ribosomal_proteins	8.32239e-15	1	ABCA5	Zinc_fingers__C2H2_type	1.12946e-16	0.855147	ZUFSP	Zinc_fingers__C2H2_type	6.37122e-12	0.867852	CALHM2	Small_leucine_rich_repeat_proteoglycans	4.98403e-15	1	C14orf1	Mitochondrial_complex_I__NADH_dehydrogenase__ubiquinone__subunits	6.16939e-13	1	GAPT	GTPases__IMAP	3.65718e-13	1
GREM1	Collagens	6.58313e-13	1	ELFN1	Collagens	3.87171e-15	1	ACTA2	Collagens	7.47613e-15	1	ROBO4	GTPases__IMAP	5.31904e-13	1	PRPH	L_ribosomal_proteins	8.32239e-15	1	CIDECP	Mitochondrial_complex_I__NADH_dehydrogenase__ubiquinone__subunits	1.54546e-16	1	H2AFV	Zinc_fingers__C2H2_type	6.37122e-12	0.867852	ADRA2A	Small_leucine_rich_repeat_proteoglycans	4.98403e-15	1	C2orf76	Mitochondrial_complex_IV__cytochrome_c_oxidase_subunits	6.26036e-13	1	DCANP1	GTPases__IMAP	3.65718e-13	1
NKD1	Collagens	6.58313e-13	1	SULF1	Collagens	3.87171e-15	1	PARVA	Collagens	7.47613e-15	1	ACVRL1	GTPases__IMAP	5.31904e-13	1	UBC	L_ribosomal_proteins	8.32239e-15	1	QARS	Mitochondrial_complex_I__NADH_dehydrogenase__ubiquinone__subunits	1.54546e-16	1	ZNF532	Zinc_fingers__C2H2_type	6.37122e-12	0.867852	C11orf96	Small_leucine_rich_repeat_proteoglycans	4.98403e-15	1	NANS	Mitochondrial_complex_IV__cytochrome_c_oxidase_subunits	6.26036e-13	1	ADRB2	GTPases__IMAP	3.65718e-13	1
CMTM3	Collagens	6.58313e-13	1	CTHRC1	Collagens	3.87171e-15	1	CREB3L1	Collagens	7.47613e-15	1	GRASP	GTPases__IMAP	5.31904e-13	1	CCDC101	L_ribosomal_proteins	8.32239e-15	1	ABHD14B	Mitochondrial_complex_I__NADH_dehydrogenase__ubiquinone__subunits	1.54546e-16	1	ARC	Basic_leucine_zipper_proteins	2.06833e-12	0.225138	CHRDL2	Small_leucine_rich_repeat_proteoglycans	4.98403e-15	1	MRPL48	Mitochondrial_complex_IV__cytochrome_c_oxidase_subunits	6.26036e-13	1	CCDC69	GTPases__IMAP	3.65718e-13	1
JPH3	Collagens	6.58313e-13	1	GAS1	Collagens	3.87171e-15	1	PRICKLE1	Collagens	7.47613e-15	1	TMEM255B	GTPases__IMAP	5.31904e-13	1	PLP2	L_ribosomal_proteins	8.32239e-15	1	SCARNA7	Mitochondrial_complex_I__NADH_dehydrogenase__ubiquinone__subunits	1.54546e-16	1	ZKSCAN3	Zinc_fingers__C2H2_type	6.37122e-12	0.681843	LRRC32	Small_leucine_rich_repeat_proteoglycans	4.98403e-15	1	DPT	Small_leucine_rich_repeat_proteoglycans	4.4476e-14	0.0633168	TNXB	GTPases__IMAP	3.65718e-13	1
SERPINF1	Collagens	6.58313e-13	1	KIAA1462	Collagens	3.87171e-15	1	MSRB3	Collagens	7.47613e-15	1	ADCY4	GTPases__IMAP	5.31904e-13	1	SELK	Mitochondrial_complex_I__NADH_dehydrogenase__ubiquinone__subunits	8.91672e-15	1	TMEM242	Mitochondrial_complex_I__NADH_dehydrogenase__ubiquinone__subunits	1.54546e-16	1	CCNJ	Zinc_fingers__C2H2_type	6.37122e-12	0.681843	HSPB2	Small_leucine_rich_repeat_proteoglycans	4.98403e-15	1	FILIP1L	Small_leucine_rich_repeat_proteoglycans	4.4476e-14	0.0633168	MOCS1	GTPases__IMAP	3.65718e-13	1
PMP22	Collagens	6.58313e-13	1	HTRA1	Collagens	3.87171e-15	1	FAM101A	Collagens	7.47613e-15	1	NDN	GTPases__IMAP	5.31904e-13	1	NUDT9	Mitochondrial_complex_I__NADH_dehydrogenase__ubiquinone__subunits	8.91672e-15	1	MRPS2	Mitochondrial_complex_I__NADH_dehydrogenase__ubiquinone__subunits	1.54546e-16	1	CCT4	Chaperonins	1.09799e-12	0.0874283	CACNA1C	Small_leucine_rich_repeat_proteoglycans	4.98403e-15	1	SMOC2	Small_leucine_rich_repeat_proteoglycans	4.4476e-14	0.0633168	INMT	GTPases__IMAP	3.65718e-13	1
HOXB5	Collagens	6.58313e-13	1	P4HA3	Collagens	3.87171e-15	1	KIAA1024	Collagens	7.47613e-15	1	UACA	GTPases__IMAP	5.31904e-13	1	ATP6V1G1	Mitochondrial_complex_I__NADH_dehydrogenase__ubiquinone__subunits	8.91672e-15	1	AS3MT	Mitochondrial_complex_I__NADH_dehydrogenase__ubiquinone__subunits	1.54546e-16	1	TRMT10C	Chaperonins	1.09799e-12	0.0874283	NRIP2	Small_leucine_rich_repeat_proteoglycans	4.98403e-15	1	NALCN	Small_leucine_rich_repeat_proteoglycans	4.4476e-14	0.0633168	BMPER	GTPases__IMAP	3.65718e-13	1
PMEPA1	Collagens	6.58313e-13	1	ITGA5	Collagens	3.87171e-15	1	RARA	Collagens	7.47613e-15	1	IL16	GTPases__IMAP	5.31904e-13	1	YIF1A	Mitochondrial_complex_I__NADH_dehydrogenase__ubiquinone__subunits	8.91672e-15	1	GSTZ1	Mitochondrial_complex_I__NADH_dehydrogenase__ubiquinone__subunits	1.54546e-16	1	MRPS35	Chaperonins	1.09799e-12	0.0874283	PRICKLE1	Small_leucine_rich_repeat_proteoglycans	4.98403e-15	1	PDCD7	RNA_binding_motif_containing	4.20947e-13	0.584251	ELMO1	GTPases__IMAP	3.65718e-13	1
SLC38A5	Collagens	6.58313e-13	1	MMP17	Collagens	3.87171e-15	1	ALPK2	Collagens	7.47613e-15	1	NLRC3	GTPases__IMAP	5.31904e-13	1	CD63	Mitochondrial_complex_I__NADH_dehydrogenase__ubiquinone__subunits	8.91672e-15	1	RPUSD2	Mitochondrial_complex_I__NADH_dehydrogenase__ubiquinone__subunits	1.54546e-16	1	ZNF26	Zinc_fingers__C2H2_type	7.75083e-13	0.0599976	EFS	Small_leucine_rich_repeat_proteoglycans	4.98403e-15	1	CACYBP	Proteasome	8.26103e-13	1	IKZF1	GTPases__IMAP	3.65718e-13	1
AGTRAP	Mitochondrial_complex_I__NADH_dehydrogenase__ubiquinone__subunits	6.58313e-13	1	POSTN	Collagens	3.87171e-15	1	LAMTOR2	Mitochondrial_complex_I__NADH_dehydrogenase__ubiquinone__subunits	1.05344e-14	1	SRL	GTPases__IMAP	5.31904e-13	1	ORMDL2	Mitochondrial_complex_I__NADH_dehydrogenase__ubiquinone__subunits	8.91672e-15	1	GNPTG	Mitochondrial_complex_I__NADH_dehydrogenase__ubiquinone__subunits	1.54546e-16	1	CCDC117	Zinc_fingers__C2H2_type	7.75083e-13	0.0599976	DACT1	Small_leucine_rich_repeat_proteoglycans	4.98403e-15	1	TSSC1	Proteasome	8.26103e-13	1	CD36	GTPases__IMAP	3.65718e-13	1
TMEM54	Mitochondrial_complex_I__NADH_dehydrogenase__ubiquinone__subunits	6.58313e-13	1	GPR68	Collagens	3.87171e-15	1	PTRHD1	Mitochondrial_complex_I__NADH_dehydrogenase__ubiquinone__subunits	1.05344e-14	1	EMP2	GTPases__IMAP	5.31904e-13	1	SNRPN	Mitochondrial_complex_I__NADH_dehydrogenase__ubiquinone__subunits	8.91672e-15	1	SAT2	Mitochondrial_complex_I__NADH_dehydrogenase__ubiquinone__subunits	1.54546e-16	1	MTPAP	Zinc_fingers__C2H2_type	6.37122e-12	0.46193	FLRT2	Small_leucine_rich_repeat_proteoglycans	4.98403e-15	1	SUMO1	Proteasome	8.26103e-13	1	STEAP4	GTPases__IMAP	3.65718e-13	1
EMC3	Mitochondrial_complex_I__NADH_dehydrogenase__ubiquinone__subunits	6.58313e-13	1	KIFC3	Collagens	3.87171e-15	1	PDCL3	Mitochondrial_complex_I__NADH_dehydrogenase__ubiquinone__subunits	1.05344e-14	1	MLKL	GTPases__IMAP	5.31904e-13	1	EMC4	Mitochondrial_complex_I__NADH_dehydrogenase__ubiquinone__subunits	8.91672e-15	1	GPS1	Mitochondrial_complex_I__NADH_dehydrogenase__ubiquinone__subunits	1.54546e-16	1	LIX1L	L_ribosomal_proteins	1.56194e-11	1	ALDH1A3	Small_leucine_rich_repeat_proteoglycans	4.98403e-15	1	SHFM1	Proteasome	8.26103e-13	1	RELN	GTPases__IMAP	3.65718e-13	1
OCIAD2	Mitochondrial_complex_I__NADH_dehydrogenase__ubiquinone__subunits	6.58313e-13	1	HS3ST3A1	Collagens	3.87171e-15	1	THOC7	Mitochondrial_complex_I__NADH_dehydrogenase__ubiquinone__subunits	1.05344e-14	1	GNGT2	GTPases__IMAP	5.31904e-13	1	CLN6	Mitochondrial_complex_I__NADH_dehydrogenase__ubiquinone__subunits	8.91672e-15	1	ITPA	Mitochondrial_complex_I__NADH_dehydrogenase__ubiquinone__subunits	1.54546e-16	1	MRPL44	L_ribosomal_proteins	1.56194e-11	1	RGS11	Small_leucine_rich_repeat_proteoglycans	4.98403e-15	1	ST3GAL4	Proteasome	8.26103e-13	1	TSPAN33	GTPases__IMAP	3.65718e-13	1
RPP25L	Mitochondrial_complex_I__NADH_dehydrogenase__ubiquinone__subunits	6.58313e-13	1	PTRF	Collagens	3.87171e-15	1	TBCA	Mitochondrial_complex_I__NADH_dehydrogenase__ubiquinone__subunits	1.05344e-14	1	TMEM200C	GTPases__IMAP	5.31904e-13	1	LCMT1	Mitochondrial_complex_I__NADH_dehydrogenase__ubiquinone__subunits	8.91672e-15	1	DUSP15	Mitochondrial_complex_I__NADH_dehydrogenase__ubiquinone__subunits	1.54546e-16	1	EIF3B	L_ribosomal_proteins	1.56194e-11	1	CRISPLD2	Small_leucine_rich_repeat_proteoglycans	4.98403e-15	1	AHSA1	Proteasome	8.26103e-13	1	VIPR2	GTPases__IMAP	3.65718e-13	1
NANS	Mitochondrial_complex_I__NADH_dehydrogenase__ubiquinone__subunits	6.58313e-13	1	ALPK2	Collagens	3.87171e-15	1	PSMG4	Mitochondrial_complex_I__NADH_dehydrogenase__ubiquinone__subunits	1.05344e-14	1	HMHA1	GTPases__IMAP	5.31904e-13	1	C17orf97	Mitochondrial_complex_I__NADH_dehydrogenase__ubiquinone__subunits	8.91672e-15	1	FAM169A	Zinc_fingers__C2H2_type	1.05452e-17	0.0520175	STX5	L_ribosomal_proteins	1.56194e-11	1	WFDC1	Small_leucine_rich_repeat_proteoglycans	4.98403e-15	1	PDZD11	Proteasome	8.26103e-13	1	GFRA2	GTPases__IMAP	3.65718e-13	1
SEC61B	Mitochondrial_complex_I__NADH_dehydrogenase__ubiquinone__subunits	6.58313e-13	1	PODNL1	Collagens	3.87171e-15	1	SF3B5	Mitochondrial_complex_I__NADH_dehydrogenase__ubiquinone__subunits	1.05344e-14	1	TBXA2R	GTPases__IMAP	5.31904e-13	1	RNF167	Mitochondrial_complex_I__NADH_dehydrogenase__ubiquinone__subunits	8.91672e-15	1	JTB	L_ribosomal_proteins	2.07094e-16	1	EIF4A1	L_ribosomal_proteins	1.56194e-11	1	FOXF1	Small_leucine_rich_repeat_proteoglycans	4.98403e-15	1	IFRD2	Mitochondrial_ribosomal_proteins	9.48579e-14	0.0798914	DPYS	GTPases__IMAP	3.65718e-13	1
DPCD	Mitochondrial_complex_I__NADH_dehydrogenase__ubiquinone__subunits	6.58313e-13	1	EPHX3	Collagens	3.87171e-15	1	SHFM1	Mitochondrial_complex_I__NADH_dehydrogenase__ubiquinone__subunits	1.05344e-14	1	KLF2	GTPases__IMAP	5.31904e-13	1	TMEM11	Mitochondrial_complex_I__NADH_dehydrogenase__ubiquinone__subunits	8.91672e-15	1	PCGF1	L_ribosomal_proteins	2.07094e-16	1	TRIM16L	L_ribosomal_proteins	1.56194e-11	1	DNAH2	Small_leucine_rich_repeat_proteoglycans	4.98403e-15	1	POLR1C	Mitochondrial_ribosomal_proteins	9.48579e-14	0.0798914	PHF24	GTPases__IMAP	3.65718e-13	1
WIBG	Mitochondrial_complex_I__NADH_dehydrogenase__ubiquinone__subunits	6.58313e-13	1	ANOS1	Collagens	3.87171e-15	1	C8orf59	Mitochondrial_complex_I__NADH_dehydrogenase__ubiquinone__subunits	1.05344e-14	1	USHBP1	GTPases__IMAP	5.31904e-13	1	ABHD12	Mitochondrial_complex_I__NADH_dehydrogenase__ubiquinone__subunits	8.91672e-15	1	ANO7	L_ribosomal_proteins	2.07094e-16	1	SSRP1	RNA_binding_motif_containing	9.82586e-12	0.60618	RNF112	Small_leucine_rich_repeat_proteoglycans	4.98403e-15	1	NPM3	Mitochondrial_ribosomal_proteins	9.48579e-14	0.0798914	PGM5	GTPases__IMAP	3.65718e-13	1
ARPC3	Mitochondrial_complex_I__NADH_dehydrogenase__ubiquinone__subunits	6.58313e-13	1	C2orf70	S_ribosomal_proteins	5.60117e-15	1	BAG1	Mitochondrial_complex_I__NADH_dehydrogenase__ubiquinone__subunits	1.05344e-14	1	GMFG	GTPases__IMAP	5.31904e-13	1	FUNDC1	Mitochondrial_complex_I__NADH_dehydrogenase__ubiquinone__subunits	8.91672e-15	1	EXOSC7	L_ribosomal_proteins	2.07094e-16	1	SETMAR	S_ribosomal_proteins	1.81609e-11	1	MMP28	Small_leucine_rich_repeat_proteoglycans	4.98403e-15	1	CCDC59	Mitochondrial_ribosomal_proteins	9.48579e-14	0.0798914	STOM	GTPases__IMAP	3.65718e-13	1
UBAC2	Mitochondrial_complex_I__NADH_dehydrogenase__ubiquinone__subunits	6.58313e-13	1	HIGD2A	S_ribosomal_proteins	5.60117e-15	1	RMRP	Mitochondrial_complex_I__NADH_dehydrogenase__ubiquinone__subunits	1.05344e-14	1	RASIP1	GTPases__IMAP	5.31904e-13	1	RNASEL	Zinc_fingers__C2H2_type	8.86266e-15	0.968415	SAP30	L_ribosomal_proteins	2.07094e-16	1	XRCC4	S_ribosomal_proteins	1.81609e-11	1	HOXB2	Small_leucine_rich_repeat_proteoglycans	4.98403e-15	1	IFT43	Mitochondrial_ribosomal_proteins	9.48579e-14	0.0798914	GGTA1P	GTPases__IMAP	3.65718e-13	1
TMED3	Mitochondrial_complex_I__NADH_dehydrogenase__ubiquinone__subunits	6.58313e-13	1	UBE2D4	S_ribosomal_proteins	5.60117e-15	1	NANS	Mitochondrial_complex_I__NADH_dehydrogenase__ubiquinone__subunits	1.05344e-14	1	MFNG	GTPases__IMAP	5.31904e-13	1	ATXN7L1	Zinc_fingers__C2H2_type	8.86266e-15	0.968415	PSMD13	L_ribosomal_proteins	2.07094e-16	1	STYXL1	S_ribosomal_proteins	1.81609e-11	1	NGFR	Small_leucine_rich_repeat_proteoglycans	4.98403e-15	1	MRPL37	Chaperonins	1.24549e-12	1	CELF2	GTPases__IMAP	3.65718e-13	1
NME4	Mitochondrial_complex_I__NADH_dehydrogenase__ubiquinone__subunits	6.58313e-13	1	PRKAG1	S_ribosomal_proteins	5.60117e-15	1	CHCHD1	Mitochondrial_complex_I__NADH_dehydrogenase__ubiquinone__subunits	1.05344e-14	1	CXorf36	GTPases__IMAP	5.31904e-13	1	ZNF425	Zinc_fingers__C2H2_type	8.86266e-15	0.857036	THYN1	L_ribosomal_proteins	2.07094e-16	1	ST7	S_ribosomal_proteins	1.81609e-11	1	COL1A1	Small_leucine_rich_repeat_proteoglycans	4.98403e-15	1	RUVBL1	Chaperonins	1.24549e-12	1	CCDC3	GTPases__IMAP	3.65718e-13	1
APRT	Mitochondrial_complex_I__NADH_dehydrogenase__ubiquinone__subunits	6.58313e-13	1	NUDT16L1	S_ribosomal_proteins	5.60117e-15	1	EXOSC1	Mitochondrial_complex_I__NADH_dehydrogenase__ubiquinone__subunits	1.05344e-14	1	CHST7	GTPases__IMAP	5.31904e-13	1	AKAP3	Zinc_fingers__C2H2_type	8.86266e-15	0.857036	SNRPF	L_ribosomal_proteins	2.07094e-16	1	PA2G4	S_ribosomal_proteins	1.81609e-11	1	C1QTNF1	Small_leucine_rich_repeat_proteoglycans	4.98403e-15	1	DNAJA1	Chaperonins	1.24549e-12	1	FRMD4A	GTPases__IMAP	3.65718e-13	1
MED31	Mitochondrial_complex_I__NADH_dehydrogenase__ubiquinone__subunits	6.58313e-13	1	YBEY	S_ribosomal_proteins	5.60117e-15	1	DPCD	Mitochondrial_complex_I__NADH_dehydrogenase__ubiquinone__subunits	1.05344e-14	1	CYSLTR1	GTPases__IMAP	5.31904e-13	1	ACAT2	Proteasome	1.24176e-14	1	HAUS4	L_ribosomal_proteins	2.07094e-16	1	GTF2F2	S_ribosomal_proteins	1.81609e-11	1	CCDC8	Small_leucine_rich_repeat_proteoglycans	4.98403e-15	1	VDAC2	Chaperonins	1.24549e-12	1	CUBN	GTPases__IMAP	3.65718e-13	1
GPX4	Mitochondrial_complex_I__NADH_dehydrogenase__ubiquinone__subunits	6.58313e-13	1	PLRG1	Chaperonins	7.80375e-15	1	PTPMT1	Mitochondrial_complex_I__NADH_dehydrogenase__ubiquinone__subunits	1.05344e-14	1	SRM	L_ribosomal_proteins	5.92677e-13	1	NAGS	Metallothioneins	1.32093e-14	1	AVEN	L_ribosomal_proteins	2.07094e-16	1	PHF23	S_ribosomal_proteins	1.81609e-11	1	PNMAL2	Small_leucine_rich_repeat_proteoglycans	4.98403e-15	1	PPME1	Chaperonins	1.24549e-12	1	CXCL12	GTPases__IMAP	3.65718e-13	1
ELOF1	Mitochondrial_complex_I__NADH_dehydrogenase__ubiquinone__subunits	6.58313e-13	1	TARS	Chaperonins	7.80375e-15	1	MMAB	Mitochondrial_complex_I__NADH_dehydrogenase__ubiquinone__subunits	1.05344e-14	1	RABGGTB	L_ribosomal_proteins	5.92677e-13	1	SUCLG1	F_type_ATPase__ATP_synthase_subunits__Mitochondrial_complex_V__ATP_synthase_subunits	1.37765e-14	1	HYPK	L_ribosomal_proteins	2.07094e-16	1	TRIM16	S_ribosomal_proteins	1.81609e-11	1	PLCB4	Small_leucine_rich_repeat_proteoglycans	4.98403e-15	1	SUGT1	Chaperonins	1.24549e-12	1	PALD1	GTPases__IMAP	3.65718e-13	1
MPV17L2	Mitochondrial_complex_I__NADH_dehydrogenase__ubiquinone__subunits	6.58313e-13	1	ARG2	Chaperonins	7.80375e-15	1	C14orf166	Mitochondrial_complex_I__NADH_dehydrogenase__ubiquinone__subunits	1.05344e-14	1	ZNF692	L_ribosomal_proteins	5.92677e-13	1	HSPE1	F_type_ATPase__ATP_synthase_subunits__Mitochondrial_complex_V__ATP_synthase_subunits	1.37765e-14	1	TFAP4	L_ribosomal_proteins	2.07094e-16	1	TMEM101	S_ribosomal_proteins	1.81609e-11	1	REM1	Small_leucine_rich_repeat_proteoglycans	4.98403e-15	1	C1orf50	L_ribosomal_proteins	4.21999e-13	0.248543	C10orf105	GTPases__IMAP	3.65718e-13	1
CNFN	Mitochondrial_complex_I__NADH_dehydrogenase__ubiquinone__subunits	6.58313e-13	1	HIST1H2BL	Histones	8.32809e-15	1	GSTZ1	Mitochondrial_complex_I__NADH_dehydrogenase__ubiquinone__subunits	1.05344e-14	1	TKT	L_ribosomal_proteins	5.92677e-13	1	PCBD1	F_type_ATPase__ATP_synthase_subunits__Mitochondrial_complex_V__ATP_synthase_subunits	1.37765e-14	1	CFDP1	L_ribosomal_proteins	2.07094e-16	1	NME1-NME2	S_ribosomal_proteins	1.81609e-11	1	PROCR	Small_leucine_rich_repeat_proteoglycans	4.98403e-15	1	RSPO3	Histones	1.87712e-12	1	CDHR1	GTPases__IMAP	3.65718e-13	1
C19orf73	Mitochondrial_complex_I__NADH_dehydrogenase__ubiquinone__subunits	6.58313e-13	1	CCDC97	Zinc_fingers__C2H2_type	1.07338e-15	0.119169	NSMCE1	Mitochondrial_complex_I__NADH_dehydrogenase__ubiquinone__subunits	1.05344e-14	1	BAG6	L_ribosomal_proteins	5.92677e-13	1	EMC7	F_type_ATPase__ATP_synthase_subunits__Mitochondrial_complex_V__ATP_synthase_subunits	1.37765e-14	1	TLCD1	L_ribosomal_proteins	2.07094e-16	1	ZNF90	S_ribosomal_proteins	1.81609e-11	1	SNAI1	Small_leucine_rich_repeat_proteoglycans	4.98403e-15	1	CD209	CD_molecules_Leukocyte_immunoglobulin_like_receptors_Immunoglobulin_like_domain_containing	1.21666e-13	0.0633168	LYVE1	GTPases__IMAP	3.65718e-13	1
COMT	Mitochondrial_complex_I__NADH_dehydrogenase__ubiquinone__subunits	6.58313e-13	1	CSNK2B	Mitochondrial_ribosomal_proteins	3.67133e-15	0.380378	RNF167	Mitochondrial_complex_I__NADH_dehydrogenase__ubiquinone__subunits	1.05344e-14	1	CSNK2B	L_ribosomal_proteins	5.92677e-13	1	HCG11	Zinc_fingers__C2H2_type	9.09309e-16	0.0531274	FN3KRP	L_ribosomal_proteins	2.07094e-16	1	MPST	S_ribosomal_proteins	1.81609e-11	1	PCBP3	Small_leucine_rich_repeat_proteoglycans	4.98403e-15	1	MRPL32	F_type_ATPase__ATP_synthase_subunits__Mitochondrial_complex_V__ATP_synthase_subunits	2.32304e-12	1	LMO2	GTPases__IMAP	3.65718e-13	1
UXT	Mitochondrial_complex_I__NADH_dehydrogenase__ubiquinone__subunits	6.58313e-13	1	MTFR1	Mitochondrial_ribosomal_proteins	3.67133e-15	0.380378	PLEKHJ1	Mitochondrial_complex_I__NADH_dehydrogenase__ubiquinone__subunits	1.05344e-14	1	TOMM6	L_ribosomal_proteins	5.92677e-13	1	PCDHAC1	Clustered_protocadherins	2.17837e-14	1	TNFSF9	L_ribosomal_proteins	2.07094e-16	1	SUMO1	F_type_ATPase__ATP_synthase_subunits__Mitochondrial_complex_V__ATP_synthase_subunits	2.04812e-12	0.0933754	GGT5	Small_leucine_rich_repeat_proteoglycans	4.98403e-15	1	TMX2	F_type_ATPase__ATP_synthase_subunits__Mitochondrial_complex_V__ATP_synthase_subunits	2.32304e-12	1	SLC1A2	GTPases__IMAP	3.65718e-13	1
PRAF2	Mitochondrial_complex_I__NADH_dehydrogenase__ubiquinone__subunits	6.58313e-13	1	MTPAP	Mitochondrial_ribosomal_proteins	3.67133e-15	0.380378	TRAPPC5	Mitochondrial_complex_I__NADH_dehydrogenase__ubiquinone__subunits	1.05344e-14	1	DNAJC2	L_ribosomal_proteins	5.92677e-13	1	SEPN1	Collagens	4.43347e-15	0.180371	UBE2S	L_ribosomal_proteins	2.07094e-16	1	HINT1	F_type_ATPase__ATP_synthase_subunits__Mitochondrial_complex_V__ATP_synthase_subunits	2.04812e-12	0.0933754	SMIM10	Small_leucine_rich_repeat_proteoglycans	4.98403e-15	1	SDHD	F_type_ATPase__ATP_synthase_subunits__Mitochondrial_complex_V__ATP_synthase_subunits	2.32304e-12	1	PYGM	GTPases__IMAP	3.65718e-13	1
RTCA	Proteasome	6.58313e-13	1	PPIB	Mitochondrial_ribosomal_proteins	3.67133e-15	0.380378	COPE	Mitochondrial_complex_I__NADH_dehydrogenase__ubiquinone__subunits	1.05344e-14	1	RHEB	L_ribosomal_proteins	5.92677e-13	1	NAV1	Collagens	4.43347e-15	0.180371	RBCK1	L_ribosomal_proteins	2.07094e-16	1	POLR2K	F_type_ATPase__ATP_synthase_subunits__Mitochondrial_complex_V__ATP_synthase_subunits	2.04812e-12	0.0933754	LDOC1	Small_leucine_rich_repeat_proteoglycans	4.98403e-15	1	CYB5B	F_type_ATPase__ATP_synthase_subunits__Mitochondrial_complex_V__ATP_synthase_subunits	2.32304e-12	1	FZD4	GTPases__IMAP	3.65718e-13	1
MDH1	Proteasome	6.58313e-13	1	EEF2KMT	Mitochondrial_ribosomal_proteins	3.67133e-15	0.380378	DDT	Mitochondrial_complex_I__NADH_dehydrogenase__ubiquinone__subunits	1.05344e-14	1	EXOSC2	L_ribosomal_proteins	5.92677e-13	1	TMEM173	Collagens	4.43347e-15	0.180371	PRPF6	L_ribosomal_proteins	2.07094e-16	1	HDDC3	F_type_ATPase__ATP_synthase_subunits__Mitochondrial_complex_V__ATP_synthase_subunits	2.04812e-12	0.0933754	PDZD4	Small_leucine_rich_repeat_proteoglycans	4.98403e-15	1	MIEN1	F_type_ATPase__ATP_synthase_subunits__Mitochondrial_complex_V__ATP_synthase_subunits	2.32304e-12	1	A2M	GTPases__IMAP	3.65718e-13	1
FUCA2	Proteasome	6.58313e-13	1	SLC35B1	Mitochondrial_ribosomal_proteins	3.67133e-15	0.380378	EBP	Mitochondrial_complex_I__NADH_dehydrogenase__ubiquinone__subunits	1.05344e-14	1	RCOR2	L_ribosomal_proteins	5.92677e-13	1	SYNPO	Collagens	4.43347e-15	0.180371	RARRES3	Proteasome	2.2416e-16	1	MMS22L	Fanconi_anemia_complementation_groups	2.04812e-12	0.0874283	MARCO	CD_molecules_Leukocyte_immunoglobulin_like_receptors_Immunoglobulin_like_domain_containing	4.98403e-15	1	MANBAL	F_type_ATPase__ATP_synthase_subunits__Mitochondrial_complex_V__ATP_synthase_subunits	2.32304e-12	1	KLRB1	GTPases__IMAP	3.65718e-13	1
GGCT	Proteasome	6.58313e-13	1	HN1	Mitochondrial_ribosomal_proteins	3.67133e-15	0.380378	BAG1	L_ribosomal_proteins	1.28105e-14	1	LETMD1	L_ribosomal_proteins	5.92677e-13	1	LOXL2	Collagens	4.43347e-15	0.180371	DCAF5	Zinc_fingers__C2H2_type	1.12946e-16	0.436587	SLC25A36	Zinc_fingers__C2H2_type	6.37122e-12	0.269298	SIGLEC16	CD_molecules_Leukocyte_immunoglobulin_like_receptors_Immunoglobulin_like_domain_containing	4.98403e-15	1	NOP16	Mitochondrial_ribosomal_proteins	2.89297e-12	1	CLEC9A	GTPases__IMAP	3.65718e-13	1
PDIA4	Proteasome	6.58313e-13	1	EIF6	Mitochondrial_ribosomal_proteins	3.67133e-15	0.380378	AVEN	L_ribosomal_proteins	1.28105e-14	1	METTL22	L_ribosomal_proteins	5.92677e-13	1	LRRC4C	Collagens	4.43347e-15	0.180371	C17orf80	Zinc_fingers__C2H2_type	1.12946e-16	0.436587	ZNF639	Zinc_fingers__C2H2_type	6.37122e-12	0.269298	ABCF3	Mitochondrial_ribosomal_proteins	7.01922e-15	1	CYCS	Mitochondrial_ribosomal_proteins	2.89297e-12	1	LMO3	GTPases__IMAP	3.65718e-13	1
MED27	Proteasome	6.58313e-13	1	SOD1	Mitochondrial_ribosomal_proteins	3.67133e-15	0.380378	RPL36A	L_ribosomal_proteins	1.28105e-14	1	TMEM256	L_ribosomal_proteins	5.92677e-13	1	TSPAN11	Collagens	4.43347e-15	0.180371	PTRHD1	Mitochondrial_ribosomal_proteins	1.06838e-16	0.377807	BIVM	Zinc_fingers__C2H2_type	6.37122e-12	0.269298	MRPS31	Mitochondrial_ribosomal_proteins	7.01922e-15	1	UBAC1	Mitochondrial_ribosomal_proteins	2.89297e-12	1	LDHB	GTPases__IMAP	3.65718e-13	1
TMEM138	Proteasome	6.58313e-13	1	DDT	Mitochondrial_ribosomal_proteins	3.67133e-15	0.380378	BRF2	Proteasome	1.4669e-14	1	EIF1	L_ribosomal_proteins	5.92677e-13	1	TPM4	Collagens	4.43347e-15	0.180371	FHIT	Mitochondrial_ribosomal_proteins	1.06838e-16	0.377807	VEZF1	Zinc_fingers__C2H2_type	6.37122e-12	0.269298	COX4I2	Mitochondrial_ribosomal_proteins	7.01922e-15	1	METTL1	Mitochondrial_ribosomal_proteins	2.89297e-12	1	TSPAN11	GTPases__IMAP	3.65718e-13	1
YARS2	Proteasome	6.58313e-13	1	FRA10AC1	L_ribosomal_proteins	1.07458e-14	1	PPP1CA	Proteasome	1.4669e-14	1	NT5C3B	L_ribosomal_proteins	5.92677e-13	1	MRPL9	S_ribosomal_proteins	4.43347e-15	0.175411	GRPEL1	Mitochondrial_ribosomal_proteins	1.06838e-16	0.377807	GIPC2	ATPase__H__transporting_subunits	2.40431e-11	1	TXNRD2	Mitochondrial_ribosomal_proteins	7.01922e-15	1	CYB5B	Mitochondrial_ribosomal_proteins	2.89297e-12	1	ACVRL1	GTPases__IMAP	3.65718e-13	1
MED6	Proteasome	6.58313e-13	1	CCDC73	L_ribosomal_proteins	1.07458e-14	1	PSMD9	Proteasome	1.4669e-14	1	CDK5RAP3	L_ribosomal_proteins	5.92677e-13	1	TTC9C	S_ribosomal_proteins	4.43347e-15	0.175411	C12orf73	Mitochondrial_ribosomal_proteins	1.06838e-16	0.377807	NKIRAS1	ATPase__H__transporting_subunits	2.40431e-11	1	PMM1	Mitochondrial_ribosomal_proteins	7.01922e-15	1	IL24	CD_molecules_Immunoglobulin_like_domain_containing	3.21101e-12	1	TESPA1	GTPases__IMAP	3.65718e-13	1
AHSA1	Proteasome	6.58313e-13	1	TM7SF2	L_ribosomal_proteins	1.07458e-14	1	PPP4C	Proteasome	1.4669e-14	1	SNRPD1	L_ribosomal_proteins	5.92677e-13	1	ZCCHC17	L_ribosomal_proteins	8.32239e-15	0.251321	MED8	S_ribosomal_proteins	7.04577e-17	0.174638	PCMT1	ATPase__H__transporting_subunits	2.40431e-11	1	C8B	Complement_system	7.09455e-15	1	OLFML2A	Collagens	6.16939e-13	0.183163	BTG1	GTPases__IMAP	3.65718e-13	1
CALR	Proteasome	6.58313e-13	1	CNPY2	L_ribosomal_proteins	1.07458e-14	1	DNAJC7	Proteasome	1.4669e-14	1	AKAP8L	L_ribosomal_proteins	5.92677e-13	1	AGTRAP	Mitochondrial_ribosomal_proteins	2.72169e-15	0.0816621	NDUFAF2	S_ribosomal_proteins	7.04577e-17	0.174638	PIP5K1A	Nucleoporins	2.40431e-11	1	C4BPA	Complement_system	7.09455e-15	1	GREM1	Collagens	6.16939e-13	0.183163	GIT2	GTPases__IMAP	3.65718e-13	1
CXCL17	Proteasome	6.58313e-13	1	EBPL	L_ribosomal_proteins	1.07458e-14	1	UBE2L3	Proteasome	1.4669e-14	1	PIH1D1	L_ribosomal_proteins	5.92677e-13	1	MCEE	Mitochondrial_ribosomal_proteins	2.72169e-15	0.0816621	ALKBH3	S_ribosomal_proteins	7.04577e-17	0.174638	CDKAL1	Nucleoporins	2.40431e-11	1	PLGLB2	Complement_system	7.09455e-15	1	FAM72B	Kinesins	6.16939e-13	0.183163	RASL11A	GTPases__IMAP	3.65718e-13	1
SLC35A2	Proteasome	6.58313e-13	1	C14orf93	L_ribosomal_proteins	1.07458e-14	1	CKAP5	Nucleoporins	2.4266e-15	0.117424	SPATC1L	L_ribosomal_proteins	5.92677e-13	1	TP53TG1	Mitochondrial_ribosomal_proteins	2.72169e-15	0.0816621	NGDN	S_ribosomal_proteins	7.04577e-17	0.174638	WBSCR16	Mitochondrial_ribosomal_proteins	2.38599e-12	0.0937066	FGG	Complement_system	7.09455e-15	1	FAM72A	Kinesins	6.16939e-13	0.183163	FLT3	GTPases__IMAP	3.65718e-13	1
ALS2CR12	Zinc_fingers__C2H2_type	8.05911e-13	1	ALKBH7	L_ribosomal_proteins	1.07458e-14	1	IGSF1	Clustered_protocadherins	2.75358e-14	1	AKR7L	Mitochondrial_complex_I__NADH_dehydrogenase__ubiquinone__subunits	8.38963e-13	1	CNPY2	Mitochondrial_ribosomal_proteins	2.72169e-15	0.0816621	LAGE3	S_ribosomal_proteins	7.04577e-17	0.174638	C2orf74	Mitochondrial_complex_I__NADH_dehydrogenase__ubiquinone__subunits	3.10243e-11	1	ADGRV1	Complement_system	7.09455e-15	1	SLF1	Kinesins	6.16939e-13	0.183163	SETDB2	GTPases__IMAP	3.65718e-13	1
HMGN2P46	Zinc_fingers__C2H2_type	8.05911e-13	0.860565	FXYD5	L_ribosomal_proteins	1.07458e-14	1	FAM162A	F_type_ATPase__ATP_synthase_subunits__Mitochondrial_complex_V__ATP_synthase_subunits	3.13498e-14	1	CHCHD4	Mitochondrial_complex_I__NADH_dehydrogenase__ubiquinone__subunits	8.38963e-13	1	C15orf61	Mitochondrial_ribosomal_proteins	2.72169e-15	0.0816621	RAN	Chaperonins	3.31289e-17	0.0805003	TREX1	Mitochondrial_complex_I__NADH_dehydrogenase__ubiquinone__subunits	3.10243e-11	1	PHYKPL	Complement_system	7.09455e-15	1	ADPRHL2	Mitochondrial_complex_I__NADH_dehydrogenase__ubiquinone__subunits	6.16939e-13	0.183163	FAM124A	GTPases__IMAP	3.65718e-13	1
KDELR2	Protein_disulfide_isomerases	9.94485e-14	0.103843	ABHD14B	Mitochondrial_complex_I__NADH_dehydrogenase__ubiquinone__subunits	1.12624e-14	1	UBE2D2	F_type_ATPase__ATP_synthase_subunits__Mitochondrial_complex_V__ATP_synthase_subunits	3.13498e-14	1	NPRL2	Mitochondrial_complex_I__NADH_dehydrogenase__ubiquinone__subunits	8.38963e-13	1	URB1-AS1	Mitochondrial_ribosomal_proteins	2.72169e-15	0.0816621	ELMO1	GTPases__IMAP	4.52406e-16	1	TAF9	Mitochondrial_complex_I__NADH_dehydrogenase__ubiquinone__subunits	3.10243e-11	1	SAA1	Complement_system	7.09455e-15	1	C1orf123	Mitochondrial_complex_I__NADH_dehydrogenase__ubiquinone__subunits	6.16939e-13	0.183163	JPH4	GTPases__IMAP	3.65718e-13	1
EIF4A2	Zinc_fingers__C2H2_type	8.05911e-13	0.669082	MOCS2	Mitochondrial_complex_I__NADH_dehydrogenase__ubiquinone__subunits	1.12624e-14	1	MTCH2	F_type_ATPase__ATP_synthase_subunits__Mitochondrial_complex_V__ATP_synthase_subunits	3.13498e-14	1	ABHD10	Mitochondrial_complex_I__NADH_dehydrogenase__ubiquinone__subunits	8.38963e-13	1	NT5M	Mitochondrial_complex_IV__cytochrome_c_oxidase_subunits	2.78457e-15	0.0753211	CD36	GTPases__IMAP	4.52406e-16	1	TTC1	Mitochondrial_complex_I__NADH_dehydrogenase__ubiquinone__subunits	3.10243e-11	1	ACAT1	Complement_system	7.09455e-15	1	C4orf33	Mitochondrial_complex_I__NADH_dehydrogenase__ubiquinone__subunits	6.16939e-13	0.183163	CTSG	GTPases__IMAP	3.65718e-13	1
ADI1	Mitochondrial_ribosomal_proteins	1.033e-13	0.0831985	SLC25A4	Mitochondrial_complex_III__ubiquinol_cytochrome_c_reductase_complex_subunits	1.55843e-14	1	NDUFAF1	F_type_ATPase__ATP_synthase_subunits__Mitochondrial_complex_V__ATP_synthase_subunits	3.13498e-14	1	CCDC58	Mitochondrial_complex_I__NADH_dehydrogenase__ubiquinone__subunits	8.38963e-13	1	HSPB7	Small_leucine_rich_repeat_proteoglycans	4.38002e-14	1	DYNC1I1	GTPases__IMAP	4.52406e-16	1	CLTB	Mitochondrial_complex_I__NADH_dehydrogenase__ubiquinone__subunits	3.10243e-11	1	IL13RA1	Complement_system	7.09455e-15	1	TMEM60	Mitochondrial_complex_I__NADH_dehydrogenase__ubiquinone__subunits	6.16939e-13	0.183163	PTGDR	GTPases__IMAP	3.65718e-13	1
NME1	Mitochondrial_ribosomal_proteins	1.033e-13	0.0831985	TREM1	CD_molecules_Leukocyte_immunoglobulin_like_receptors_Immunoglobulin_like_domain_containing	1.55843e-14	1	APRT	F_type_ATPase__ATP_synthase_subunits__Mitochondrial_complex_V__ATP_synthase_subunits	3.13498e-14	1	SWI5	Mitochondrial_complex_I__NADH_dehydrogenase__ubiquinone__subunits	8.38963e-13	1	PODN	Small_leucine_rich_repeat_proteoglycans	4.38002e-14	1	GPR85	GTPases__IMAP	4.52406e-16	1	EEF1E1	Mitochondrial_complex_I__NADH_dehydrogenase__ubiquinone__subunits	3.10243e-11	1	FAM228B	S_ribosomal_proteins	9.29552e-15	1	DNLZ	Mitochondrial_complex_I__NADH_dehydrogenase__ubiquinone__subunits	6.16939e-13	0.183163	PRKCH	GTPases__IMAP	3.65718e-13	1
GRPEL1	Chaperonins	1.31062e-12	1	MGAM	CD_molecules_Leukocyte_immunoglobulin_like_receptors_Immunoglobulin_like_domain_containing	1.55843e-14	1	PSMA5	Mitochondrial_ribosomal_proteins	2.8305e-15	0.0867961	CEND1	Mitochondrial_complex_I__NADH_dehydrogenase__ubiquinone__subunits	8.38963e-13	1	CCDC80	Small_leucine_rich_repeat_proteoglycans	4.38002e-14	1	LRRC4	GTPases__IMAP	4.52406e-16	1	ZFAND2A	Mitochondrial_complex_I__NADH_dehydrogenase__ubiquinone__subunits	3.10243e-11	1	NIFK	S_ribosomal_proteins	9.29552e-15	1	MACROD1	Mitochondrial_complex_I__NADH_dehydrogenase__ubiquinone__subunits	6.16939e-13	0.183163	RHOJ	GTPases__IMAP	3.65718e-13	1
DNAJB1	Chaperonins	1.31062e-12	1	SLC31A2	CD_molecules_Leukocyte_immunoglobulin_like_receptors_Immunoglobulin_like_domain_containing	1.55843e-14	1	YAE1D1	Mitochondrial_ribosomal_proteins	2.8305e-15	0.0867961	DHRS4	Mitochondrial_complex_I__NADH_dehydrogenase__ubiquinone__subunits	8.38963e-13	1	PCDH7	Small_leucine_rich_repeat_proteoglycans	4.38002e-14	1	CASC15	Zinc_fingers__C2H2_type	1.12946e-16	0.247773	AK1	Mitochondrial_complex_I__NADH_dehydrogenase__ubiquinone__subunits	3.10243e-11	1	AIMP1	S_ribosomal_proteins	9.29552e-15	1	COPZ1	Mitochondrial_complex_I__NADH_dehydrogenase__ubiquinone__subunits	6.16939e-13	0.183163	DPF3	GTPases__IMAP	3.65718e-13	1
GID8	Chaperonins	1.31062e-12	1	GLT1D1	CD_molecules_Leukocyte_immunoglobulin_like_receptors_Immunoglobulin_like_domain_containing	1.55843e-14	1	SAC3D1	Mitochondrial_ribosomal_proteins	2.8305e-15	0.0867961	DHRS4L2	Mitochondrial_complex_I__NADH_dehydrogenase__ubiquinone__subunits	8.38963e-13	1	GABRP	Small_leucine_rich_repeat_proteoglycans	4.38002e-14	1	ZNF25	Zinc_fingers__C2H2_type	1.12946e-16	0.247773	VDAC2	Mitochondrial_complex_I__NADH_dehydrogenase__ubiquinone__subunits	3.10243e-11	1	WDR46	S_ribosomal_proteins	9.29552e-15	1	MMAB	Mitochondrial_complex_I__NADH_dehydrogenase__ubiquinone__subunits	6.16939e-13	0.183163	FBLN5	GTPases__IMAP	3.65718e-13	1
MT1L	Metallothioneins	1.79639e-12	1	BCL2A1	CD_molecules_Leukocyte_immunoglobulin_like_receptors_Immunoglobulin_like_domain_containing	1.55843e-14	1	MAGOHB	Mitochondrial_ribosomal_proteins	2.8305e-15	0.0867961	HAGH	Mitochondrial_complex_I__NADH_dehydrogenase__ubiquinone__subunits	8.38963e-13	1	SCUBE3	Small_leucine_rich_repeat_proteoglycans	4.38002e-14	1	SYF2	L_ribosomal_proteins	2.07094e-16	0.250267	HRAS	Mitochondrial_complex_I__NADH_dehydrogenase__ubiquinone__subunits	3.10243e-11	1	CCDC59	S_ribosomal_proteins	9.29552e-15	1	COQ6	Mitochondrial_complex_I__NADH_dehydrogenase__ubiquinone__subunits	6.16939e-13	0.183163	ASB2	GTPases__IMAP	3.65718e-13	1
MGEA5	Zinc_fingers__C2H2_type	8.05911e-13	0.44721	CCL3L1	CD_molecules_Leukocyte_immunoglobulin_like_receptors_Immunoglobulin_like_domain_containing	1.55843e-14	1	YARS2	Mitochondrial_ribosomal_proteins	2.8305e-15	0.0867961	PDE6D	Proteasome	1.12319e-12	1	PI16	Small_leucine_rich_repeat_proteoglycans	4.38002e-14	1	SF3B6	L_ribosomal_proteins	2.07094e-16	0.250267	MOB2	Mitochondrial_complex_I__NADH_dehydrogenase__ubiquinone__subunits	3.10243e-11	1	NGDN	S_ribosomal_proteins	9.29552e-15	1	MPV17L2	Mitochondrial_complex_I__NADH_dehydrogenase__ubiquinone__subunits	6.16939e-13	0.183163	LINC00341	GTPases__IMAP	3.65718e-13	1
H3F3A	F_type_ATPase__ATP_synthase_subunits__Mitochondrial_complex_V__ATP_synthase_subunits	2.44442e-12	1	CCL3	CD_molecules_Leukocyte_immunoglobulin_like_receptors_Immunoglobulin_like_domain_containing	1.55843e-14	1	SUGT1	Mitochondrial_ribosomal_proteins	2.8305e-15	0.0867961	FREM1	Zinc_fingers__C2H2_type	1.47961e-13	0.120212	MRAP2	Small_leucine_rich_repeat_proteoglycans	4.38002e-14	1	TBCA	L_ribosomal_proteins	2.07094e-16	0.250267	ARFIP2	Mitochondrial_complex_I__NADH_dehydrogenase__ubiquinone__subunits	3.10243e-11	1	ERGIC3	S_ribosomal_proteins	9.29552e-15	1	FUNDC1	Mitochondrial_complex_I__NADH_dehydrogenase__ubiquinone__subunits	6.16939e-13	0.183163	LINC01550	GTPases__IMAP	3.65718e-13	1
MRPL47	F_type_ATPase__ATP_synthase_subunits__Mitochondrial_complex_V__ATP_synthase_subunits	2.44442e-12	1	CCL4	CD_molecules_Leukocyte_immunoglobulin_like_receptors_Immunoglobulin_like_domain_containing	1.55843e-14	1	HAX1	Mitochondrial_complex_IV__cytochrome_c_oxidase_subunits	3.18592e-15	0.0779669	FLRT1	Zinc_fingers__C2H2_type	1.25665e-12	0.967514	LAMA2	Small_leucine_rich_repeat_proteoglycans	4.38002e-14	1	KARS	L_ribosomal_proteins	2.07094e-16	0.250267	ZNHIT2	Mitochondrial_complex_I__NADH_dehydrogenase__ubiquinone__subunits	3.10243e-11	1	ZNF440	Zinc_fingers__C2H2_type	1.12997e-14	1	PRDX1	Proteasome	8.26103e-13	0.188014	HDC	GTPases__IMAP	3.65718e-13	1
C8orf59	F_type_ATPase__ATP_synthase_subunits__Mitochondrial_complex_V__ATP_synthase_subunits	2.44442e-12	1	OSM	CD_molecules_Leukocyte_immunoglobulin_like_receptors_Immunoglobulin_like_domain_containing	1.55843e-14	1	MDH1	Mitochondrial_complex_IV__cytochrome_c_oxidase_subunits	3.18592e-15	0.0779669	SUGP2	Zinc_fingers__C2H2_type	1.25665e-12	0.967514	CCL21	Small_leucine_rich_repeat_proteoglycans	4.38002e-14	1	SNRPD3	L_ribosomal_proteins	2.07094e-16	0.250267	TMEM126B	Mitochondrial_complex_I__NADH_dehydrogenase__ubiquinone__subunits	3.10243e-11	1	ENO1	Chaperonins	1.17416e-14	1	METTL5	Proteasome	8.26103e-13	0.188014	SRL	GTPases__IMAP	3.65718e-13	1
IMMP1L	F_type_ATPase__ATP_synthase_subunits__Mitochondrial_complex_V__ATP_synthase_subunits	2.44442e-12	1	HMOX1	CD_molecules_Leukocyte_immunoglobulin_like_receptors_Immunoglobulin_like_domain_containing	1.55843e-14	1	PPP1R7	Mitochondrial_complex_IV__cytochrome_c_oxidase_subunits	3.18592e-15	0.0779669	KLRG1	CD_molecules	1.40238e-12	1	MRGPRF	Small_leucine_rich_repeat_proteoglycans	4.38002e-14	1	GABARAP	Mitochondrial_complex_I__NADH_dehydrogenase__ubiquinone__subunits	1.54546e-16	0.18449	DYNLL1	Mitochondrial_complex_I__NADH_dehydrogenase__ubiquinone__subunits	3.10243e-11	1	YBX1	Chaperonins	1.17416e-14	1	PPP2CA	Proteasome	8.26103e-13	0.188014	SNN	GTPases__IMAP	3.65718e-13	1
CKLF	F_type_ATPase__ATP_synthase_subunits__Mitochondrial_complex_V__ATP_synthase_subunits	2.44442e-12	1	LSM2	Proteasome	1.56822e-14	1	DNAJC19	Mitochondrial_complex_IV__cytochrome_c_oxidase_subunits	3.18592e-15	0.0779669	BMS1P5	Zinc_fingers__C2H2_type	1.25665e-12	0.853912	ART4	Small_leucine_rich_repeat_proteoglycans	4.38002e-14	1	ECSIT	Mitochondrial_complex_I__NADH_dehydrogenase__ubiquinone__subunits	1.54546e-16	0.18449	RILPL1	Mitochondrial_complex_I__NADH_dehydrogenase__ubiquinone__subunits	3.10243e-11	1	STEAP1B	Chaperonins	1.17416e-14	1	PUF60	Proteasome	8.26103e-13	0.188014	ACSM5	GTPases__IMAP	3.65718e-13	1
PTRHD1	Mitochondrial_ribosomal_proteins	3.12729e-12	1	POLB	Proteasome	1.56822e-14	1	CHCHD2	Mitochondrial_complex_IV__cytochrome_c_oxidase_subunits	3.18592e-15	0.0779669	LAMTOR5	Mitochondrial_ribosomal_proteins	1.4203e-13	0.0798266	PDZRN4	Small_leucine_rich_repeat_proteoglycans	4.38002e-14	1	ZNF670	Zinc_fingers__C2H2_type	1.12946e-16	0.121514	MDP1	Mitochondrial_complex_I__NADH_dehydrogenase__ubiquinone__subunits	3.10243e-11	1	DPAGT1	Chaperonins	1.17416e-14	1	HTATIP2	Proteasome	8.26103e-13	0.188014	PRKCB	GTPases__IMAP	3.65718e-13	1
SLC3A2	Mitochondrial_ribosomal_proteins	3.12729e-12	1	MRPS21	F_type_ATPase__ATP_synthase_subunits__Mitochondrial_complex_V__ATP_synthase_subunits	1.66321e-14	1	MTIF3	Mitochondrial_complex_IV__cytochrome_c_oxidase_subunits	3.18592e-15	0.0779669	MRPS23	Mitochondrial_ribosomal_proteins	1.4203e-13	0.0798266	IL17D	Small_leucine_rich_repeat_proteoglycans	4.38002e-14	1	ICT1	F_type_ATPase__ATP_synthase_subunits__Mitochondrial_complex_V__ATP_synthase_subunits	8.23727e-17	0.0859984	CKB	Mitochondrial_complex_I__NADH_dehydrogenase__ubiquinone__subunits	3.10243e-11	1	MRPS35	Chaperonins	1.17416e-14	1	MPHOSPH6	Proteasome	8.26103e-13	0.188014	ARHGAP17	GTPases__IMAP	3.65718e-13	1
TLCD1	Mitochondrial_ribosomal_proteins	3.12729e-12	1	NTPCR	F_type_ATPase__ATP_synthase_subunits__Mitochondrial_complex_V__ATP_synthase_subunits	1.66321e-14	1	FXYD3	Mitochondrial_complex_IV__cytochrome_c_oxidase_subunits	3.18592e-15	0.0779669	NOXRED1	Zinc_fingers__C2H2_type	1.25665e-12	0.657624	FLRT2	Small_leucine_rich_repeat_proteoglycans	4.38002e-14	1	TMEM170A	Zinc_fingers__C2H2_type	1.14893e-15	1	NOL3	Mitochondrial_complex_I__NADH_dehydrogenase__ubiquinone__subunits	3.10243e-11	1	YARS2	Chaperonins	1.17416e-14	1	U2SURP	RNA_binding_motif_containing	4.20947e-13	0.056889	GJD3	GTPases__IMAP	3.65718e-13	1
COPRS	Mitochondrial_ribosomal_proteins	3.12729e-12	1	MRPS9	F_type_ATPase__ATP_synthase_subunits__Mitochondrial_complex_V__ATP_synthase_subunits	1.66321e-14	1	ITGA1	Collagens	7.47613e-15	0.176077	BET1	L_ribosomal_proteins	5.92677e-13	0.24844	TMEM9	Mitochondrial_complex_I__NADH_dehydrogenase__ubiquinone__subunits	8.91672e-15	0.185302	LUC7L2	Zinc_fingers__C2H2_type	1.14893e-15	0.967871	MRPS23	Mitochondrial_complex_I__NADH_dehydrogenase__ubiquinone__subunits	3.10243e-11	1	VAPA	Chaperonins	1.17416e-14	1	DNAJC7	RNA_binding_motif_containing	4.20947e-13	0.056889	TBX21	GTPases__IMAP	3.65718e-13	1
EXOSC5	Mitochondrial_ribosomal_proteins	3.12729e-12	1	CHCHD4	F_type_ATPase__ATP_synthase_subunits__Mitochondrial_complex_V__ATP_synthase_subunits	1.66321e-14	1	GPX8	Collagens	7.47613e-15	0.176077	SRSF7	RNA_binding_motif_containing	6.06163e-13	0.223041	TMEM42	Mitochondrial_complex_I__NADH_dehydrogenase__ubiquinone__subunits	8.91672e-15	0.185302	ZNF321P	Zinc_fingers__C2H2_type	1.14893e-15	0.855147	ASNA1	Mitochondrial_complex_I__NADH_dehydrogenase__ubiquinone__subunits	3.10243e-11	1	DDX27	Chaperonins	1.17416e-14	1	MRPL35	Mitochondrial_ribosomal_proteins	2.89297e-12	0.375445	PHOSPHO1	GTPases__IMAP	3.65718e-13	1
YDJC	Mitochondrial_ribosomal_proteins	3.12729e-12	1	DANCR	F_type_ATPase__ATP_synthase_subunits__Mitochondrial_complex_V__ATP_synthase_subunits	1.66321e-14	1	AMPH	Collagens	7.47613e-15	0.176077	ZNF596	Zinc_fingers__C2H2_type	1.25665e-12	0.434214	BSCL2	Mitochondrial_complex_I__NADH_dehydrogenase__ubiquinone__subunits	8.91672e-15	0.185302	GSTM4	Mitochondrial_complex_IV__cytochrome_c_oxidase_subunits	1.35065e-15	1	TBCB	Mitochondrial_complex_I__NADH_dehydrogenase__ubiquinone__subunits	3.10243e-11	1	PAX6	Zinc_fingers__C2H2_type	1.12997e-14	0.666551	ASF1A	Mitochondrial_ribosomal_proteins	2.89297e-12	0.375445	NGFR	GTPases__IMAP	3.65718e-13	1
UBE2Q1	Proteasome	6.58313e-13	0.192085	GTF2H2B	F_type_ATPase__ATP_synthase_subunits__Mitochondrial_complex_V__ATP_synthase_subunits	1.66321e-14	1	DLC1	Collagens	7.47613e-15	0.176077	MYEF2	Zinc_fingers__C2H2_type	1.25665e-12	0.434214	SDSL	Mitochondrial_complex_I__NADH_dehydrogenase__ubiquinone__subunits	8.91672e-15	0.185302	ABHD10	Mitochondrial_complex_IV__cytochrome_c_oxidase_subunits	1.35065e-15	1	MANBAL	Mitochondrial_complex_I__NADH_dehydrogenase__ubiquinone__subunits	3.10243e-11	1	MRPS15	Mitochondrial_ribosomal_proteins	7.01922e-15	0.385659	SCFD1	Mitochondrial_ribosomal_proteins	2.89297e-12	0.375445	SCN4A	GTPases__IMAP	3.65718e-13	1
HSPA5	Proteasome	6.58313e-13	0.192085	C6orf136	F_type_ATPase__ATP_synthase_subunits__Mitochondrial_complex_V__ATP_synthase_subunits	1.66321e-14	1	ANGPTL2	Collagens	7.47613e-15	0.176077	STX11	CD_molecules_V_set_domain_containing	2.95679e-12	1	GNPTG	Mitochondrial_complex_I__NADH_dehydrogenase__ubiquinone__subunits	8.91672e-15	0.185302	MRPL22	Mitochondrial_complex_IV__cytochrome_c_oxidase_subunits	1.35065e-15	1	ECSCR	Collagens	4.00082e-11	1	DUS1L	Mitochondrial_ribosomal_proteins	7.01922e-15	0.385659	GSTZ1	Mitochondrial_ribosomal_proteins	2.89297e-12	0.375445	RAB37	GTPases__IMAP	3.65718e-13	1
CISD1	Proteasome	6.58313e-13	0.192085	NDUFAF4	F_type_ATPase__ATP_synthase_subunits__Mitochondrial_complex_V__ATP_synthase_subunits	1.66321e-14	1	PLXDC2	Collagens	7.47613e-15	0.176077	FN3K	Mitochondrial_ribosomal_proteins	4.18295e-12	1	MB	Mitochondrial_complex_I__NADH_dehydrogenase__ubiquinone__subunits	8.91672e-15	0.185302	TBC1D7	Mitochondrial_complex_IV__cytochrome_c_oxidase_subunits	1.35065e-15	1	PCOLCE	Collagens	4.00082e-11	1	HMCES	Mitochondrial_complex_I__NADH_dehydrogenase__ubiquinone__subunits	1.868e-14	1	MLST8	Mitochondrial_ribosomal_proteins	2.89297e-12	0.375445	TTYH2	GTPases__IMAP	3.65718e-13	1
HARBI1	Proteasome	6.58313e-13	0.192085	ECHS1	F_type_ATPase__ATP_synthase_subunits__Mitochondrial_complex_V__ATP_synthase_subunits	1.66321e-14	1	CRISPLD2	Collagens	7.47613e-15	0.176077	PPP1R1A	Histones	4.23194e-12	1	PDHA1	Mitochondrial_complex_I__NADH_dehydrogenase__ubiquinone__subunits	8.91672e-15	0.185302	AS3MT	Mitochondrial_complex_IV__cytochrome_c_oxidase_subunits	1.35065e-15	1	STC1	Collagens	4.00082e-11	1	UBAC1	Mitochondrial_complex_I__NADH_dehydrogenase__ubiquinone__subunits	1.868e-14	1	UQCRC1	Mitochondrial_complex_IV__cytochrome_c_oxidase_subunits	6.26036e-13	0.0688722	ANKRD29	GTPases__IMAP	3.65718e-13	1
TUBA1C	Proteasome	6.58313e-13	0.192085	ANAPC15	F_type_ATPase__ATP_synthase_subunits__Mitochondrial_complex_V__ATP_synthase_subunits	1.66321e-14	1	PPA1	L_ribosomal_proteins	1.28105e-14	0.263841	HDAC8	Mitochondrial_complex_I__NADH_dehydrogenase__ubiquinone__subunits	8.38963e-13	0.183084	TULP3	WD_repeat_domain_containing_Intraflagellar_transport_proteins	6.12377e-14	1	ESRRA	Mitochondrial_complex_IV__cytochrome_c_oxidase_subunits	1.35065e-15	1	COL18A1	Collagens	4.00082e-11	1	IFT27	Mitochondrial_complex_I__NADH_dehydrogenase__ubiquinone__subunits	1.868e-14	1	ECHS1	Mitochondrial_complex_IV__cytochrome_c_oxidase_subunits	6.26036e-13	0.0688722	ZNF208	GTPases__IMAP	3.65718e-13	1
FAM96A	Proteasome	6.58313e-13	0.192085	IFI27L1	F_type_ATPase__ATP_synthase_subunits__Mitochondrial_complex_V__ATP_synthase_subunits	1.66321e-14	1	C11orf1	L_ribosomal_proteins	1.28105e-14	0.263841	MFN2	F_type_ATPase__ATP_synthase_subunits__Mitochondrial_complex_V__ATP_synthase_subunits	5.22792e-12	1	DET1	Zinc_fingers__C2H2_type	8.86266e-15	0.12355	COQ10A	Mitochondrial_complex_IV__cytochrome_c_oxidase_subunits	1.35065e-15	1	SUSD2	Collagens	4.00082e-11	1	PDHA1	Mitochondrial_complex_I__NADH_dehydrogenase__ubiquinone__subunits	1.868e-14	1	TXN2	Mitochondrial_complex_IV__cytochrome_c_oxidase_subunits	6.26036e-13	0.0688722	ZNF257	GTPases__IMAP	3.65718e-13	1
MLX	Proteasome	6.58313e-13	0.192085	COQ7	F_type_ATPase__ATP_synthase_subunits__Mitochondrial_complex_V__ATP_synthase_subunits	1.66321e-14	1	HINT2	Mitochondrial_complex_I__NADH_dehydrogenase__ubiquinone__subunits	1.05344e-14	0.191392	AKR7A3	F_type_ATPase__ATP_synthase_subunits__Mitochondrial_complex_V__ATP_synthase_subunits	5.22792e-12	1	XRCC6	Chaperonins	6.4631e-15	0.0808768	C15orf61	Mitochondrial_complex_IV__cytochrome_c_oxidase_subunits	1.35065e-15	1	HMGB1	RNA_binding_motif_containing	9.82586e-12	0.236273	SNHG3	L_ribosomal_proteins	1.86923e-14	1	ZNF189	Zinc_fingers__C2H2_type	4.474e-12	0.429248	HSPB6	GTPases__IMAP	3.65718e-13	1
DPM1	Proteasome	6.58313e-13	0.192085	GOT2	F_type_ATPase__ATP_synthase_subunits__Mitochondrial_complex_V__ATP_synthase_subunits	1.66321e-14	1	BTBD19	ADAM_metallopeptidases_with_thrombospondin_type_1_motif	5.88991e-14	1	LAMTOR5	F_type_ATPase__ATP_synthase_subunits__Mitochondrial_complex_V__ATP_synthase_subunits	5.22792e-12	1	ZNF774	Zinc_fingers__C2H2_type	8.18478e-14	1	ICT1	Mitochondrial_complex_IV__cytochrome_c_oxidase_subunits	1.35065e-15	1	SPAST	Zinc_fingers__C2H2_type	4.94041e-11	1	MZT2B	L_ribosomal_proteins	1.86923e-14	1	HOXA1	HOXL_subclass_homeoboxes	1.17777e-11	1	ZFP82	GTPases__IMAP	3.65718e-13	1
RTCB	Proteasome	6.58313e-13	0.192085	COL24A1	Collagens	3.87171e-15	0.180992	ZNF781	Zinc_fingers__C2H2_type	9.69935e-15	0.132102	MPC2	F_type_ATPase__ATP_synthase_subunits__Mitochondrial_complex_V__ATP_synthase_subunits	5.22792e-12	1	MRPS5	Mitochondrial_ribosomal_proteins	9.24664e-14	1	NECAB3	Mitochondrial_complex_IV__cytochrome_c_oxidase_subunits	1.35065e-15	1	USP10	Zinc_fingers__C2H2_type	4.94041e-11	1	CCDC174	L_ribosomal_proteins	1.86923e-14	1	EXTL1	Small_leucine_rich_repeat_proteoglycans	1.27612e-11	1	ZNF781	GTPases__IMAP	3.65718e-13	1
APOO	Proteasome	6.58313e-13	0.192085	KIAA1549L	Collagens	3.87171e-15	0.180992	MED27	Proteasome	1.4669e-14	0.196434	OXSM	F_type_ATPase__ATP_synthase_subunits__Mitochondrial_complex_V__ATP_synthase_subunits	5.22792e-12	1	SMPD2	Mitochondrial_ribosomal_proteins	9.24664e-14	1	KLHL6	CD_molecules_Leukocyte_immunoglobulin_like_receptors_Immunoglobulin_like_domain_containing	1.24128e-16	0.0581786	LINC00662	Zinc_fingers__C2H2_type	4.94041e-11	1	ZNF622	L_ribosomal_proteins	1.86923e-14	1	FMO3	Small_leucine_rich_repeat_proteoglycans	1.27612e-11	1	PLA2G4C	GTPases__IMAP	3.65718e-13	1
MRPS14	Mitochondrial_complex_I__NADH_dehydrogenase__ubiquinone__subunits	6.58313e-13	0.187141	FAM171A2	Collagens	3.87171e-15	0.180992	TIMM22	Proteasome	1.4669e-14	0.196434	TMEM242	F_type_ATPase__ATP_synthase_subunits__Mitochondrial_complex_V__ATP_synthase_subunits	5.22792e-12	1	LCMT1	Mitochondrial_ribosomal_proteins	9.24664e-14	1	IRF8	CD_molecules_Leukocyte_immunoglobulin_like_receptors_Immunoglobulin_like_domain_containing	1.24128e-16	0.0581786	MVP	Complement_system	4.98761e-11	1	ANP32B	L_ribosomal_proteins	1.86923e-14	1	CAMK1G	Small_leucine_rich_repeat_proteoglycans	1.27612e-11	1	HRC	GTPases__IMAP	3.65718e-13	1
DPY30	Mitochondrial_complex_I__NADH_dehydrogenase__ubiquinone__subunits	6.58313e-13	0.187141	ZNF8	Zinc_fingers__C2H2_type	1.03891e-14	0.432334	TMEM199	Proteasome	1.4669e-14	0.196434	BLOC1S2	F_type_ATPase__ATP_synthase_subunits__Mitochondrial_complex_V__ATP_synthase_subunits	5.22792e-12	1	TIMM22	Mitochondrial_ribosomal_proteins	9.24664e-14	1	KIAA1328	Zinc_fingers__C2H2_type	1.12946e-16	0.0520175	CIART	Mitochondrial_complex_IV__cytochrome_c_oxidase_subunits	4.98761e-11	1	MRPL23	L_ribosomal_proteins	1.86923e-14	1	LMCD1	Small_leucine_rich_repeat_proteoglycans	1.27612e-11	1	ZNF835	GTPases__IMAP	3.65718e-13	1
TPRKB	Mitochondrial_complex_I__NADH_dehydrogenase__ubiquinone__subunits	6.58313e-13	0.187141	DAP3	S_ribosomal_proteins	5.60117e-15	0.176017	DRG1	Proteasome	1.4669e-14	0.196434	WSB2	F_type_ATPase__ATP_synthase_subunits__Mitochondrial_complex_V__ATP_synthase_subunits	5.22792e-12	1	SLC15A2	Zinc_fingers__C2H2_type	8.18478e-14	0.857036	AUTS2	Zinc_fingers__C2H2_type	1.14893e-15	0.436587	SUMO1	Mitochondrial_complex_IV__cytochrome_c_oxidase_subunits	4.98761e-11	1	EXOSC6	L_ribosomal_proteins	1.86923e-14	1	CORIN	Small_leucine_rich_repeat_proteoglycans	1.27612e-11	1	ZNF671	GTPases__IMAP	3.65718e-13	1
MPC1	Mitochondrial_complex_I__NADH_dehydrogenase__ubiquinone__subunits	6.58313e-13	0.187141	ZCCHC7	S_ribosomal_proteins	5.60117e-15	0.176017	HCCS	Proteasome	1.4669e-14	0.196434	PDHA1	F_type_ATPase__ATP_synthase_subunits__Mitochondrial_complex_V__ATP_synthase_subunits	5.22792e-12	1	PRODH	Solute_carriers	4.39647e-14	0.30497	C1orf56	Mitochondrial_ribosomal_proteins	3.8991e-15	1	PNKD	Mitochondrial_complex_IV__cytochrome_c_oxidase_subunits	4.98761e-11	1	PSMG2	L_ribosomal_proteins	1.86923e-14	1	ADAMTS16	Small_leucine_rich_repeat_proteoglycans	1.27612e-11	1	PREX1	GTPases__IMAP	3.65718e-13	1
POLR2K	Mitochondrial_complex_I__NADH_dehydrogenase__ubiquinone__subunits	6.58313e-13	0.187141	PUS3	S_ribosomal_proteins	5.60117e-15	0.176017	YARS2	Chaperonins	7.39398e-15	0.0837088	DPY30	Proteasome	1.12319e-12	0.187933	TMEM14B	F_type_ATPase__ATP_synthase_subunits__Mitochondrial_complex_V__ATP_synthase_subunits	1.37765e-14	0.0863993	HSPD1	Mitochondrial_ribosomal_proteins	3.8991e-15	1	CLEC3B	Mitochondrial_complex_IV__cytochrome_c_oxidase_subunits	4.98761e-11	1	C19orf18	L_ribosomal_proteins	1.86923e-14	1	PRDM6	Small_leucine_rich_repeat_proteoglycans	1.27612e-11	1	ZNF831	GTPases__IMAP	3.65718e-13	1
NSMCE2	Mitochondrial_complex_I__NADH_dehydrogenase__ubiquinone__subunits	6.58313e-13	0.187141	APOPT1	S_ribosomal_proteins	5.60117e-15	0.176017	DDX43	Zinc_fingers__C2H2_type	8.92258e-14	0.970564	IL1B	Chemokine_ligands_Endogenous_ligands	8.83914e-12	1	PDHA1	F_type_ATPase__ATP_synthase_subunits__Mitochondrial_complex_V__ATP_synthase_subunits	1.37765e-14	0.0863993	DNPEP	Mitochondrial_ribosomal_proteins	3.8991e-15	1	PFDN1	Mitochondrial_complex_IV__cytochrome_c_oxidase_subunits	4.98761e-11	1	RDH13	Mitochondrial_complex_III__ubiquinol_cytochrome_c_reductase_complex_subunits	2.23014e-14	1	KCNMB1	Small_leucine_rich_repeat_proteoglycans	1.27612e-11	1	JAM2	GTPases__IMAP	3.65718e-13	1
ZDHHC12	Mitochondrial_complex_I__NADH_dehydrogenase__ubiquinone__subunits	6.58313e-13	0.187141	TMEM105	HOXL_subclass_homeoboxes	3.97323e-14	1	PUSL1	Mitochondrial_ribosomal_proteins	9.59756e-14	1	ZNF331	Zinc_fingers__C2H2_type	1.00842e-11	1	SPIN3	Zinc_fingers__C2H2_type	8.86266e-15	0.0531274	PDSS1	Mitochondrial_ribosomal_proteins	3.8991e-15	1	MRPL2	Mitochondrial_complex_IV__cytochrome_c_oxidase_subunits	4.98761e-11	1	ANAPC13	F_type_ATPase__ATP_synthase_subunits__Mitochondrial_complex_V__ATP_synthase_subunits	2.50178e-14	1	MRVI1	Small_leucine_rich_repeat_proteoglycans	1.27612e-11	1	CECR1	GTPases__IMAP	3.65718e-13	1
COMMD4	Mitochondrial_complex_I__NADH_dehydrogenase__ubiquinone__subunits	6.58313e-13	0.187141	NDUFA8	Mitochondrial_complex_IV__cytochrome_c_oxidase_subunits	3.3626e-15	0.0755969	THG1L	Mitochondrial_ribosomal_proteins	9.59756e-14	1	PHKA2	Zinc_fingers__C2H2_type	1.00842e-11	0.967514	WDR20	Zinc_fingers__C2H2_type	8.18478e-14	0.440256	MRPL21	Mitochondrial_ribosomal_proteins	3.8991e-15	1	COQ3	Mitochondrial_complex_IV__cytochrome_c_oxidase_subunits	4.98761e-11	1	NECAB3	F_type_ATPase__ATP_synthase_subunits__Mitochondrial_complex_V__ATP_synthase_subunits	2.50178e-14	1	PARVA	Small_leucine_rich_repeat_proteoglycans	1.27612e-11	1	RIMBP3C	GTPases__IMAP	3.65718e-13	1
TUFM	Mitochondrial_complex_I__NADH_dehydrogenase__ubiquinone__subunits	6.58313e-13	0.187141	THAP3	Mitochondrial_ribosomal_proteins	3.67133e-15	0.082192	RPP40	Mitochondrial_ribosomal_proteins	9.59756e-14	1	ZNF404	Zinc_fingers__C2H2_type	1.25665e-12	0.120212	ZNF93	Zinc_fingers__C2H2_type	8.18478e-14	0.440256	C16orf91	Mitochondrial_ribosomal_proteins	3.8991e-15	1	HDDC2	Mitochondrial_complex_IV__cytochrome_c_oxidase_subunits	4.98761e-11	1	APOO	F_type_ATPase__ATP_synthase_subunits__Mitochondrial_complex_V__ATP_synthase_subunits	2.50178e-14	1	DLG2	Small_leucine_rich_repeat_proteoglycans	1.27612e-11	1	RIMBP3	GTPases__IMAP	3.65718e-13	1
C19orf24	Mitochondrial_complex_I__NADH_dehydrogenase__ubiquinone__subunits	6.58313e-13	0.187141	WARS2	Mitochondrial_ribosomal_proteins	3.67133e-15	0.082192	MTG1	Mitochondrial_ribosomal_proteins	9.59756e-14	1	GRHPR	Mitochondrial_ribosomal_proteins	4.18295e-12	0.375305	ABHD14A	Mitochondrial_ribosomal_proteins	9.24664e-14	0.379249	TXNDC17	Mitochondrial_ribosomal_proteins	3.8991e-15	1	GGCT	Mitochondrial_complex_IV__cytochrome_c_oxidase_subunits	4.98761e-11	1	IFITM3	Proteasome	2.60033e-14	1	OPCML	Small_leucine_rich_repeat_proteoglycans	1.27612e-11	1	GRAP2	GTPases__IMAP	3.65718e-13	1
COPE	Mitochondrial_complex_I__NADH_dehydrogenase__ubiquinone__subunits	6.58313e-13	0.187141	EIF2D	Mitochondrial_ribosomal_proteins	3.67133e-15	0.082192	ARFIP2	Mitochondrial_ribosomal_proteins	9.59756e-14	1	IL17B	Collagens	1.14137e-11	1	EIF4EBP3	Mitochondrial_ribosomal_proteins	9.24664e-14	0.379249	PHB	Mitochondrial_ribosomal_proteins	3.8991e-15	1	CLTA	Mitochondrial_complex_IV__cytochrome_c_oxidase_subunits	4.98761e-11	1	PAF1	Proteasome	2.60033e-14	1	NTF3	Small_leucine_rich_repeat_proteoglycans	1.27612e-11	1	CFP	GTPases__IMAP	3.65718e-13	1
APOO	Mitochondrial_complex_I__NADH_dehydrogenase__ubiquinone__subunits	6.58313e-13	0.187141	CYB561D2	Mitochondrial_ribosomal_proteins	3.67133e-15	0.082192	PSMD9	Mitochondrial_ribosomal_proteins	9.59756e-14	1	CACHD1	Zinc_fingers__C2H2_type	1.00842e-11	0.853912	RPUSD2	Mitochondrial_ribosomal_proteins	9.24664e-14	0.379249	BABAM1	Mitochondrial_ribosomal_proteins	3.8991e-15	1	UROS	Mitochondrial_complex_IV__cytochrome_c_oxidase_subunits	4.98761e-11	1	NDUFS8	Mitochondrial_complex_IV__cytochrome_c_oxidase_subunits	1.9576e-15	0.071192	GRP	Small_leucine_rich_repeat_proteoglycans	1.27612e-11	1	STARD8	GTPases__IMAP	3.65718e-13	1
FAM104B	Mitochondrial_complex_I__NADH_dehydrogenase__ubiquinone__subunits	6.58313e-13	0.187141	MOCS2	Mitochondrial_ribosomal_proteins	3.67133e-15	0.082192	WDR18	Mitochondrial_ribosomal_proteins	9.59756e-14	1	KCNJ13	Zinc_fingers__C2H2_type	1.00842e-11	0.853912	USP48	Zinc_fingers__C2H2_type	8.18478e-14	0.250848	ITPA	Mitochondrial_ribosomal_proteins	3.8991e-15	1	TMEM126A	Mitochondrial_complex_IV__cytochrome_c_oxidase_subunits	4.98761e-11	1	HSPB7	Collagens	3.10236e-14	1	SLC24A3	Small_leucine_rich_repeat_proteoglycans	1.27612e-11	1	CHRDL1	GTPases__IMAP	3.65718e-13	1
PDPN	Collagens	6.58313e-13	0.182167	C9orf89	Mitochondrial_ribosomal_proteins	3.67133e-15	0.082192	DDX39A	Mitochondrial_ribosomal_proteins	9.59756e-14	1	DCAF5	Zinc_fingers__C2H2_type	1.00842e-11	0.853912	FHL3	Collagens	3.27005e-13	1	TIMM8A	Mitochondrial_ribosomal_proteins	3.8991e-15	1	HDDC3	Mitochondrial_complex_IV__cytochrome_c_oxidase_subunits	4.98761e-11	1	SLC9A1	Collagens	3.10236e-14	1	NAP1L3	Small_leucine_rich_repeat_proteoglycans	1.27612e-11	1	ZCCHC12	GTPases__IMAP	3.65718e-13	1
NBL1	Collagens	6.58313e-13	0.182167	ARPC5L	Mitochondrial_ribosomal_proteins	3.67133e-15	0.082192	FAM32A	Mitochondrial_ribosomal_proteins	9.59756e-14	1	FAM84A	Zinc_fingers__C2H2_type	1.00842e-11	0.657624	LPPR4	Collagens	3.27005e-13	1	C7orf31	Zinc_fingers__C2H2_type	1.14893e-15	0.247773	BSG	Mitochondrial_complex_IV__cytochrome_c_oxidase_subunits	4.98761e-11	1	ANTXR1	Collagens	3.10236e-14	1	EBNA1BP2	Chaperonins	1.24549e-12	0.0798851	2017-09-06	GTPases__IMAP	3.65718e-13	1
TNFSF4	Collagens	6.58313e-13	0.182167	PPP1CA	Mitochondrial_ribosomal_proteins	3.67133e-15	0.082192	MEIS1	Zinc_fingers__C2H2_type	8.92258e-14	0.864596	MFSD8	Zinc_fingers__C2H2_type	1.00842e-11	0.657624	KLHDC8A	Collagens	3.27005e-13	1	PPIH	S_ribosomal_proteins	5.87087e-15	1	SOD1	Mitochondrial_complex_IV__cytochrome_c_oxidase_subunits	4.98761e-11	1	PTX3	Collagens	3.10236e-14	1	SERBP1	Chaperonins	1.24549e-12	0.0798851	XPNPEP2	GTPases__IMAP	3.65718e-13	1
SH3RF3	Collagens	6.58313e-13	0.182167	ETFA	Mitochondrial_ribosomal_proteins	3.67133e-15	0.082192	TRIM4	Zinc_fingers__C2H2_type	8.92258e-14	0.676117	NUP214	Zinc_fingers__C2H2_type	1.00842e-11	0.657624	LIMS3	Collagens	3.27005e-13	1	CDKN2C	S_ribosomal_proteins	5.87087e-15	1	UBTD2	Zinc_fingers__C2H2_type	4.94041e-11	0.971478	HS3ST1	Collagens	3.10236e-14	1	GRPEL1	Chaperonins	1.24549e-12	0.0798851	GPC3	GTPases__IMAP	3.65718e-13	1
GXYLT2	Collagens	6.58313e-13	0.182167	BAX	Mitochondrial_ribosomal_proteins	3.67133e-15	0.082192	GLT1D1	CD_molecules_Leukocyte_immunoglobulin_like_receptors_Immunoglobulin_like_domain_containing	1.34805e-13	1	PCDHGB4	Clustered_protocadherins	4.23194e-12	0.27484	IGFBP2	Collagens	3.27005e-13	1	DGUOK	S_ribosomal_proteins	5.87087e-15	1	FIGNL1	Zinc_fingers__C2H2_type	4.94041e-11	0.971478	PCDH18	Collagens	3.10236e-14	1	MRPS30	Chaperonins	1.24549e-12	0.0798851	ZNF519	Zinc_fingers__C2H2_type	5.10899e-14	0.12371
ADAMTS6	Collagens	6.58313e-13	0.182167	BIK	Mitochondrial_ribosomal_proteins	3.67133e-15	0.082192	ADGRE5	CD_molecules_Leukocyte_immunoglobulin_like_receptors_Immunoglobulin_like_domain_containing	1.34805e-13	1	PILRA	CD_molecules_Leukocyte_immunoglobulin_like_receptors_Immunoglobulin_like_domain_containing	1.57008e-11	1	LMCD1	Collagens	3.27005e-13	1	PCGF1	S_ribosomal_proteins	5.87087e-15	1	ZMYM2	Zinc_fingers__C2H2_type	4.94041e-11	0.971478	GPX8	Collagens	3.10236e-14	1	PGAM5	Chaperonins	1.24549e-12	0.0798851	PIM2	CD_molecules_V_set_domain_containing	4.20033e-14	0.0978781
PDGFRL	Collagens	6.58313e-13	0.182167	NENF	Mitochondrial_complex_I__NADH_dehydrogenase__ubiquinone__subunits	1.12624e-14	0.185938	LILRB5	CD_molecules_Leukocyte_immunoglobulin_like_receptors_Immunoglobulin_like_domain_containing	1.34805e-13	1	TMEM176B	CD_molecules_Leukocyte_immunoglobulin_like_receptors_Immunoglobulin_like_domain_containing	1.57008e-11	1	CPE	Collagens	3.27005e-13	1	ANO7	S_ribosomal_proteins	5.87087e-15	1	CFAP44	WD_repeat_domain_containing_Intraflagellar_transport_proteins	5.51757e-11	1	PRSS35	Collagens	3.10236e-14	1	GOT2	Chaperonins	1.24549e-12	0.0798851	SLC44A5	Zinc_fingers__C2H2_type	4.56687e-13	1
MARVELD1	Collagens	6.58313e-13	0.182167	C9orf16	Mitochondrial_complex_I__NADH_dehydrogenase__ubiquinone__subunits	1.12624e-14	0.185938	HMOX1	CD_molecules_Leukocyte_immunoglobulin_like_receptors_Immunoglobulin_like_domain_containing	1.34805e-13	1	TMEM71	CD_molecules_Leukocyte_immunoglobulin_like_receptors_Immunoglobulin_like_domain_containing	1.57008e-11	1	EGFLAM	Collagens	3.27005e-13	1	SNRPC	S_ribosomal_proteins	5.87087e-15	1	SAXO2	WD_repeat_domain_containing_Intraflagellar_transport_proteins	5.51757e-11	1	TMEM200A	Collagens	3.10236e-14	1	SEH1L	Chaperonins	1.24549e-12	0.0798851	PDPN	Collagens	4.82056e-13	1
MICAL2	Collagens	6.58313e-13	0.182167	MRPS16	Mitochondrial_complex_I__NADH_dehydrogenase__ubiquinone__subunits	1.12624e-14	0.185938	MYCBP	Mitochondrial_ribosomal_proteins	9.59756e-14	0.390008	PDCD1LG2	CD_molecules_Leukocyte_immunoglobulin_like_receptors_Immunoglobulin_like_domain_containing	1.57008e-11	1	CCIN	Collagens	3.27005e-13	1	PIM1	S_ribosomal_proteins	5.87087e-15	1	APBB2	Zinc_fingers__C2H2_type	4.94041e-11	0.867852	NACAD	Collagens	3.10236e-14	1	EIF2S2	Chaperonins	1.24549e-12	0.0798851	P3H1	Collagens	4.82056e-13	1
C14orf37	Collagens	6.58313e-13	0.182167	MRPL43	Mitochondrial_complex_I__NADH_dehydrogenase__ubiquinone__subunits	1.12624e-14	0.185938	TMX2	Mitochondrial_ribosomal_proteins	9.59756e-14	0.390008	C10orf105	CD_molecules_Leukocyte_immunoglobulin_like_receptors_Immunoglobulin_like_domain_containing	1.57008e-11	1	PVRL1	Collagens	3.27005e-13	1	POLB	S_ribosomal_proteins	5.87087e-15	1	FAM98B	Zinc_fingers__C2H2_type	4.94041e-11	0.867852	GEM	Collagens	3.10236e-14	1	ITGAE	Chemokine_ligands_Endogenous_ligands	1.57906e-11	1	SGIP1	Collagens	4.82056e-13	1
HS3ST3A1	Collagens	6.58313e-13	0.182167	DCXR	Mitochondrial_complex_I__NADH_dehydrogenase__ubiquinone__subunits	1.12624e-14	0.185938	NDUFAF1	Mitochondrial_ribosomal_proteins	9.59756e-14	0.390008	P2RY6	CD_molecules_Leukocyte_immunoglobulin_like_receptors_Immunoglobulin_like_domain_containing	1.57008e-11	1	FAM101A	Collagens	3.27005e-13	1	REXO4	S_ribosomal_proteins	5.87087e-15	1	GP1BA	Zinc_fingers__C2H2_type	4.94041e-11	0.867852	CTBP2	Collagens	3.10236e-14	1	NUCB2	Protein_disulfide_isomerases	1.78109e-11	1	SHC1	Collagens	4.82056e-13	1
DACT3	Collagens	6.58313e-13	0.182167	GCDH	Mitochondrial_complex_I__NADH_dehydrogenase__ubiquinone__subunits	1.12624e-14	0.185938	SNRPA1	Mitochondrial_ribosomal_proteins	9.59756e-14	0.390008	CLEC2B	CD_molecules_Leukocyte_immunoglobulin_like_receptors_Immunoglobulin_like_domain_containing	1.57008e-11	1	MAP1A	Collagens	3.27005e-13	1	WDR74	S_ribosomal_proteins	5.87087e-15	1	SLC1A7	L_ribosomal_proteins	1.56194e-11	0.269499	TP53I11	Collagens	3.10236e-14	1	BET1	L_ribosomal_proteins	1.83149e-11	1	MEX3A	Collagens	4.82056e-13	1
CLEC11A	Collagens	6.58313e-13	0.182167	DNAJC8	Proteasome	1.56822e-14	0.190854	COA3	Mitochondrial_ribosomal_proteins	9.59756e-14	0.390008	SLC7A7	CD_molecules_Leukocyte_immunoglobulin_like_receptors_Immunoglobulin_like_domain_containing	1.57008e-11	1	FAM171A2	Collagens	3.27005e-13	1	ANAPC5	S_ribosomal_proteins	5.87087e-15	1	MFSD2B	L_ribosomal_proteins	1.56194e-11	0.269499	CHST1	Collagens	3.10236e-14	1	ZNF277	L_ribosomal_proteins	1.83149e-11	1	VSNL1	Collagens	4.82056e-13	1
KIAA1644	Collagens	6.58313e-13	0.182167	TXN	Proteasome	1.56822e-14	0.190854	TOMM40	Mitochondrial_ribosomal_proteins	9.59756e-14	0.390008	RIN3	CD_molecules_Leukocyte_immunoglobulin_like_receptors_Immunoglobulin_like_domain_containing	1.57008e-11	1	2017-09-04	Collagens	3.27005e-13	1	HNRNPL	S_ribosomal_proteins	5.87087e-15	1	CHID1	Mitochondrial_ribosomal_proteins	6.624e-11	1	CREB3L1	Collagens	3.10236e-14	1	IFITM3	L_ribosomal_proteins	1.83149e-11	1	LBH	Collagens	4.82056e-13	1
TRO	Collagens	6.58313e-13	0.182167	IFITM3	Proteasome	1.56822e-14	0.190854	ITPA	Mitochondrial_ribosomal_proteins	9.59756e-14	0.390008	TNFAIP2	CD_molecules_Leukocyte_immunoglobulin_like_receptors_Immunoglobulin_like_domain_containing	1.57008e-11	1	TGFB1	Collagens	3.27005e-13	1	NXT1	S_ribosomal_proteins	5.87087e-15	1	GSTP1	Mitochondrial_ribosomal_proteins	6.624e-11	1	NTM	Collagens	3.10236e-14	1	BFAR	L_ribosomal_proteins	1.83149e-11	1	ST6GAL2	Collagens	4.82056e-13	1
PYHIN1	CD_molecules_Immunoglobulin_like_domain_containing	4.55131e-13	0.125428	TUBA1C	Proteasome	1.56822e-14	0.190854	YDJC	Mitochondrial_ribosomal_proteins	9.59756e-14	0.390008	LRRK1	CD_molecules_Leukocyte_immunoglobulin_like_receptors_Immunoglobulin_like_domain_containing	1.57008e-11	1	LAMP5	Collagens	3.27005e-13	1	YBEY	S_ribosomal_proteins	5.87087e-15	1	ATG101	Mitochondrial_ribosomal_proteins	6.624e-11	1	MEDAG	Collagens	3.10236e-14	1	RWDD2B	L_ribosomal_proteins	1.83149e-11	1	ERMN	Collagens	4.82056e-13	1
XCL1	CD_molecules_Immunoglobulin_like_domain_containing	4.55131e-13	0.125428	CIAPIN1	Proteasome	1.56822e-14	0.190854	WBP11	Nucleoporins	3.00325e-13	1	IL4R	CD_molecules_Leukocyte_immunoglobulin_like_receptors_Immunoglobulin_like_domain_containing	1.57008e-11	1	APCDD1L	Collagens	3.27005e-13	1	YBX1	Chaperonins	8.10536e-15	1	IFI27L2	Mitochondrial_ribosomal_proteins	6.624e-11	1	EFS	Collagens	3.10236e-14	1	C16orf96	Zinc_fingers__C2H2_type	4.474e-12	0.241669	GPR1	Collagens	4.82056e-13	1
SELL	CD_molecules_Immunoglobulin_like_domain_containing	4.55131e-13	0.125428	ZNF252P	Zinc_fingers__C2H2_type	1.03891e-14	0.119169	SF3B3	Nucleoporins	3.00325e-13	1	COTL1	CD_molecules_Leukocyte_immunoglobulin_like_receptors_Immunoglobulin_like_domain_containing	1.57008e-11	1	FAM109B	Collagens	3.27005e-13	1	MRPS10	Chaperonins	8.10536e-15	1	MED9	Mitochondrial_ribosomal_proteins	6.624e-11	1	MAP1A	Collagens	3.10236e-14	1	DTWD1	S_ribosomal_proteins	2.09429e-11	1	ARL4C	Collagens	4.82056e-13	1
FASLG	CD_molecules_Immunoglobulin_like_domain_containing	4.55131e-13	0.125428	RBM45	Chaperonins	7.80375e-15	0.081172	MDH2	S_ribosomal_proteins	3.79892e-13	1	CYBA	CD_molecules_Leukocyte_immunoglobulin_like_receptors_Immunoglobulin_like_domain_containing	1.57008e-11	1	KIAA1644	Collagens	3.27005e-13	1	DCAF13	Chaperonins	8.10536e-15	1	ASNA1	Mitochondrial_ribosomal_proteins	6.624e-11	1	DNAH2	Collagens	3.10236e-14	1	BFAR	S_ribosomal_proteins	2.09429e-11	1	VGLL4	Collagens	4.82056e-13	1
DUSP2	CD_molecules_V_set_domain_containing	4.32264e-12	1	MRPS30	Chaperonins	7.80375e-15	0.081172	RRP8	S_ribosomal_proteins	3.79892e-13	1	CFD	CD_molecules_Leukocyte_immunoglobulin_like_receptors_Immunoglobulin_like_domain_containing	1.57008e-11	1	TRNAU1AP	S_ribosomal_proteins	3.27005e-13	1	IPO4	Chaperonins	8.10536e-15	1	NAT14	Mitochondrial_ribosomal_proteins	6.624e-11	1	PMP22	Collagens	3.10236e-14	1	MLX	S_ribosomal_proteins	2.09429e-11	1	SLC6A6	Collagens	4.82056e-13	1
ZBED2	CD_molecules_V_set_domain_containing	4.32264e-12	1	CDC123	Chaperonins	7.80375e-15	0.081172	NDUFV1	S_ribosomal_proteins	3.79892e-13	1	MAP4K1	CD_molecules_Leukocyte_immunoglobulin_like_receptors_Immunoglobulin_like_domain_containing	1.57008e-11	1	SARS	S_ribosomal_proteins	3.27005e-13	1	NOB1	Chaperonins	8.10536e-15	1	NAPSB	CD_molecules_Leukocyte_immunoglobulin_like_receptors_Immunoglobulin_like_domain_containing	4.60438e-12	0.0693545	ITGA3	Collagens	3.10236e-14	1	MRPL10	S_ribosomal_proteins	2.09429e-11	1	WNT5A	Collagens	4.82056e-13	1
GP1BA	CD_molecules_V_set_domain_containing	4.32264e-12	1	ASUN	Chaperonins	7.80375e-15	0.081172	ATP5A1	S_ribosomal_proteins	3.79892e-13	1	GMFG	CD_molecules_Leukocyte_immunoglobulin_like_receptors_Immunoglobulin_like_domain_containing	1.57008e-11	1	CNIH3	S_ribosomal_proteins	3.27005e-13	1	ZNF786	Zinc_fingers__C2H2_type	1.14893e-15	0.121514	SETBP1	Zinc_fingers__C2H2_type	4.94041e-11	0.681843	JPH2	Collagens	3.10236e-14	1	ECSIT	S_ribosomal_proteins	2.09429e-11	1	TMEM45A	Collagens	4.82056e-13	1
C1QTNF7	Small_leucine_rich_repeat_proteoglycans	3.05678e-13	0.0647932	NELFCD	Chaperonins	7.80375e-15	0.081172	ILVBL	S_ribosomal_proteins	3.79892e-13	1	CYP2S1	CD_molecules_Leukocyte_immunoglobulin_like_receptors_Immunoglobulin_like_domain_containing	1.57008e-11	1	NANOS1	S_ribosomal_proteins	3.27005e-13	1	SLC50A1	Mitochondrial_ribosomal_proteins	3.8991e-15	0.377807	H3F3A	S_ribosomal_proteins	1.81609e-11	0.1888	EFNB1	Collagens	3.10236e-14	1	FCRL2	CD_molecules_Immunoglobulin_like_domain_containing	3.21101e-12	0.143306	ITGB5	Collagens	4.82056e-13	1
NEFL	Small_leucine_rich_repeat_proteoglycans	3.05678e-13	0.0647932	SBK1	Zinc_fingers__C2H2_type	9.52758e-14	0.852943	TXNIP	GTPases__IMAP	4.71867e-13	1	APOC1	CD_molecules_Leukocyte_immunoglobulin_like_receptors_Immunoglobulin_like_domain_containing	1.57008e-11	1	SERGEF	S_ribosomal_proteins	3.27005e-13	1	GLRX2	Mitochondrial_ribosomal_proteins	3.8991e-15	0.377807	SIK1	Basic_leucine_zipper_proteins	1.02431e-10	1	TMSB15B	Collagens	3.10236e-14	1	UQCRC1	F_type_ATPase__ATP_synthase_subunits__Mitochondrial_complex_V__ATP_synthase_subunits	2.32304e-12	0.0853432	TRIM59	Collagens	4.82056e-13	1
XIRP1	Chemokine_ligands_Endogenous_ligands	4.80912e-12	1	KDF1	Mitochondrial_ribosomal_proteins	1.21791e-13	1	PYHIN1	GTPases__IMAP	4.71867e-13	1	APOC2	CD_molecules_Leukocyte_immunoglobulin_like_receptors_Immunoglobulin_like_domain_containing	1.57008e-11	1	VPS51	S_ribosomal_proteins	3.27005e-13	1	TFB1M	Mitochondrial_ribosomal_proteins	3.8991e-15	0.377807	CBLB	Zinc_fingers__C2H2_type	6.37122e-12	0.0599976	UIMC1	RNA_binding_motif_containing	1.77116e-15	0.0568209	NDUFB5	F_type_ATPase__ATP_synthase_subunits__Mitochondrial_complex_V__ATP_synthase_subunits	2.32304e-12	0.0853432	HOPX	Collagens	4.82056e-13	1
AQP5	Keratins__type_II	5.36093e-12	1	IDH1	Mitochondrial_ribosomal_proteins	1.21791e-13	1	PLA1A	GTPases__IMAP	4.71867e-13	1	SIGLEC7	CD_molecules_Leukocyte_immunoglobulin_like_receptors_Immunoglobulin_like_domain_containing	1.57008e-11	1	CERS5	S_ribosomal_proteins	3.27005e-13	1	TMEM242	Mitochondrial_ribosomal_proteins	3.8991e-15	0.377807	POP1	Zinc_fingers__C2H2_type	6.37122e-12	0.0599976	MRTO4	S_ribosomal_proteins	9.29552e-15	0.178861	NQO2	F_type_ATPase__ATP_synthase_subunits__Mitochondrial_complex_V__ATP_synthase_subunits	2.32304e-12	0.0853432	EDNRA	Collagens	4.82056e-13	1
SPDYE3	Zinc_fingers__C2H2_type	6.61428e-12	0.969423	PMPCB	Mitochondrial_ribosomal_proteins	1.21791e-13	1	PPM1K	GTPases__IMAP	4.71867e-13	1	DKC1	RNA_binding_motif_containing	1.11128e-11	0.591489	XRCC6BP1	S_ribosomal_proteins	3.27005e-13	1	FXN	Mitochondrial_ribosomal_proteins	3.8991e-15	0.377807	PDCD7	Zinc_fingers__C2H2_type	4.94041e-11	0.46193	RBM34	S_ribosomal_proteins	9.29552e-15	0.178861	MRPS18B	F_type_ATPase__ATP_synthase_subunits__Mitochondrial_complex_V__ATP_synthase_subunits	2.32304e-12	0.0853432	DCBLD1	Collagens	4.82056e-13	1
HOXA10	HOXL_subclass_homeoboxes	1.53656e-12	0.201883	CISD1	Mitochondrial_ribosomal_proteins	1.21791e-13	1	FYB	GTPases__IMAP	4.71867e-13	1	PHLDB2	Zinc_fingers__C2H2_type	1.00842e-11	0.434214	NAP1L1	S_ribosomal_proteins	3.27005e-13	1	RNF167	Mitochondrial_ribosomal_proteins	3.8991e-15	0.377807	ZNF830	Zinc_fingers__C2H2_type	4.94041e-11	0.46193	HIST2H2AC	L_ribosomal_proteins	1.86923e-14	0.25602	SDHAF3	F_type_ATPase__ATP_synthase_subunits__Mitochondrial_complex_V__ATP_synthase_subunits	2.32304e-12	0.0853432	DFNA5	Collagens	4.82056e-13	1
TSACC	Mitochondrial_ribosomal_proteins	3.12729e-12	0.38251	COX15	Mitochondrial_ribosomal_proteins	1.21791e-13	1	C4A	GTPases__IMAP	4.71867e-13	1	RFX1	Zinc_fingers__C2H2_type	1.00842e-11	0.434214	MT1L	S_ribosomal_proteins	3.27005e-13	1	GAMT	Mitochondrial_ribosomal_proteins	3.8991e-15	0.377807	GPR137	Mitochondrial_complex_I__NADH_dehydrogenase__ubiquinone__subunits	3.10243e-11	0.199351	SAMD11	Small_leucine_rich_repeat_proteoglycans	4.98403e-15	0.0654561	PMPCB	F_type_ATPase__ATP_synthase_subunits__Mitochondrial_complex_V__ATP_synthase_subunits	2.32304e-12	0.0853432	FZD1	Collagens	4.82056e-13	1
EXOSC7	Mitochondrial_ribosomal_proteins	3.12729e-12	0.38251	ECHS1	Mitochondrial_ribosomal_proteins	1.21791e-13	1	CLIC5	GTPases__IMAP	4.71867e-13	1	GAPDHS	Zinc_fingers__C2H2_type	1.00842e-11	0.434214	DHPS	S_ribosomal_proteins	3.27005e-13	1	KCNRG	Zinc_fingers__C2H2_type	1.10874e-14	1	CWC15	Mitochondrial_complex_I__NADH_dehydrogenase__ubiquinone__subunits	3.10243e-11	0.199351	COL16A1	Small_leucine_rich_repeat_proteoglycans	4.98403e-15	0.0654561	SLC25A3	F_type_ATPase__ATP_synthase_subunits__Mitochondrial_complex_V__ATP_synthase_subunits	2.32304e-12	0.0853432	DLX5	Collagens	4.82056e-13	1
TMEM186	Mitochondrial_ribosomal_proteins	3.12729e-12	0.38251	BRMS1	Mitochondrial_ribosomal_proteins	1.21791e-13	1	DDO	GTPases__IMAP	4.71867e-13	1	MZF1	Zinc_fingers__C2H2_type	1.00842e-11	0.434214	YBEY	S_ribosomal_proteins	3.27005e-13	1	MED8	L_ribosomal_proteins	1.13126e-14	1	PIGH	Mitochondrial_complex_I__NADH_dehydrogenase__ubiquinone__subunits	3.10243e-11	0.199351	HEYL	Small_leucine_rich_repeat_proteoglycans	4.98403e-15	0.0654561	EMC4	F_type_ATPase__ATP_synthase_subunits__Mitochondrial_complex_V__ATP_synthase_subunits	2.32304e-12	0.0853432	CERCAM	Collagens	4.82056e-13	1
OVCA2	Mitochondrial_ribosomal_proteins	3.12729e-12	0.38251	METTL1	Mitochondrial_ribosomal_proteins	1.21791e-13	1	CHN2	GTPases__IMAP	4.71867e-13	1	TRAIP	L_ribosomal_proteins	2.48407e-11	1	HAUS7	S_ribosomal_proteins	3.27005e-13	1	SCNM1	L_ribosomal_proteins	1.13126e-14	1	TMEM147	Mitochondrial_complex_I__NADH_dehydrogenase__ubiquinone__subunits	3.10243e-11	0.199351	WNT2B	Small_leucine_rich_repeat_proteoglycans	4.98403e-15	0.0654561	ADCY3	CD_molecules_Leukocyte_immunoglobulin_like_receptors_Immunoglobulin_like_domain_containing	2.79286e-11	1	KIAA1217	Collagens	4.82056e-13	1
STRA13	Mitochondrial_ribosomal_proteins	3.12729e-12	0.38251	SPATA5L1	Mitochondrial_ribosomal_proteins	1.21791e-13	1	LMO2	GTPases__IMAP	4.71867e-13	1	RPL26L1	L_ribosomal_proteins	2.48407e-11	1	TAF12	L_ribosomal_proteins	4.13031e-13	1	S100A13	L_ribosomal_proteins	1.13126e-14	1	DRG1	Chaperonins	1.60446e-10	1	CNTN4	Small_leucine_rich_repeat_proteoglycans	4.98403e-15	0.0654561	BCL2A1	CD_molecules_Leukocyte_immunoglobulin_like_receptors_Immunoglobulin_like_domain_containing	2.79286e-11	1	PPAPDC1A	Collagens	4.82056e-13	1
NDUFC1	Mitochondrial_complex_IV__cytochrome_c_oxidase_subunits	6.58798e-13	0.076119	MPI	Mitochondrial_ribosomal_proteins	1.21791e-13	1	CABP4	GTPases__IMAP	4.71867e-13	1	MALSU1	L_ribosomal_proteins	2.48407e-11	1	DPH5	L_ribosomal_proteins	4.13031e-13	1	HAX1	L_ribosomal_proteins	1.13126e-14	1	ASNSD1	Mitochondrial_ribosomal_proteins	6.624e-11	0.403906	PDZRN3	Small_leucine_rich_repeat_proteoglycans	4.98403e-15	0.0654561	CCL8	CD_molecules_Leukocyte_immunoglobulin_like_receptors_Immunoglobulin_like_domain_containing	2.79286e-11	1	EFEMP2	Collagens	4.82056e-13	1
TYW1B	Zinc_fingers__C2H2_type	6.61428e-12	0.669082	ELAC2	Mitochondrial_ribosomal_proteins	1.21791e-13	1	GLT1D1	GTPases__IMAP	4.71867e-13	1	SIGMAR1	L_ribosomal_proteins	2.48407e-11	1	LINC00152	L_ribosomal_proteins	4.13031e-13	1	RBM34	L_ribosomal_proteins	1.13126e-14	1	C7orf50	Mitochondrial_ribosomal_proteins	6.624e-11	0.403906	ADCY5	Small_leucine_rich_repeat_proteoglycans	4.98403e-15	0.0654561	CCL3L1	CD_molecules_Leukocyte_immunoglobulin_like_receptors_Immunoglobulin_like_domain_containing	2.79286e-11	1	TSPAN9	Collagens	4.82056e-13	1
SIAH1	Zinc_fingers__C2H2_type	6.61428e-12	0.669082	CYB5A	Mitochondrial_ribosomal_proteins	1.21791e-13	1	C16orf54	GTPases__IMAP	4.71867e-13	1	ANAPC5	L_ribosomal_proteins	2.48407e-11	1	RPL23AP7	L_ribosomal_proteins	4.13031e-13	1	RNF149	L_ribosomal_proteins	1.13126e-14	1	NANS	Mitochondrial_ribosomal_proteins	6.624e-11	0.403906	CLSTN2	Small_leucine_rich_repeat_proteoglycans	4.98403e-15	0.0654561	CCL3	CD_molecules_Leukocyte_immunoglobulin_like_receptors_Immunoglobulin_like_domain_containing	2.79286e-11	1	NUAK1	Collagens	4.82056e-13	1
PGM1	Protein_disulfide_isomerases	1.18979e-11	1	DDX39A	Mitochondrial_ribosomal_proteins	1.21791e-13	1	MEOX1	GTPases__IMAP	4.71867e-13	1	MAN2C1	L_ribosomal_proteins	2.48407e-11	1	ARPC1A	L_ribosomal_proteins	4.13031e-13	1	MEA1	L_ribosomal_proteins	1.13126e-14	1	ARFIP2	Mitochondrial_ribosomal_proteins	6.624e-11	0.403906	C1QTNF7	Small_leucine_rich_repeat_proteoglycans	4.98403e-15	0.0654561	FFAR3	CD_molecules_Leukocyte_immunoglobulin_like_receptors_Immunoglobulin_like_domain_containing	2.79286e-11	1	FNTB	Collagens	4.82056e-13	1
TMEM214	Protein_disulfide_isomerases	1.18979e-11	1	EIF2D	F_type_ATPase__ATP_synthase_subunits__Mitochondrial_complex_V__ATP_synthase_subunits	1.66321e-14	0.0867138	RNF157	GTPases__IMAP	4.71867e-13	1	MED31	L_ribosomal_proteins	2.48407e-11	1	UBE2R2	L_ribosomal_proteins	4.13031e-13	1	ZFAND2A	L_ribosomal_proteins	1.13126e-14	1	CBR3	Mitochondrial_ribosomal_proteins	6.624e-11	0.403906	SHISA3	Small_leucine_rich_repeat_proteoglycans	4.98403e-15	0.0654561	TMEM150B	CD_molecules_Leukocyte_immunoglobulin_like_receptors_Immunoglobulin_like_domain_containing	2.79286e-11	1	CHST14	Collagens	4.82056e-13	1
SURF4	Protein_disulfide_isomerases	1.18979e-11	1	KIF9	F_type_ATPase__ATP_synthase_subunits__Mitochondrial_complex_V__ATP_synthase_subunits	1.66321e-14	0.0867138	ZNF671	GTPases__IMAP	4.71867e-13	1	COG1	L_ribosomal_proteins	2.48407e-11	1	IFITM3	L_ribosomal_proteins	4.13031e-13	1	EIF2B1	L_ribosomal_proteins	1.13126e-14	1	MEX3A	Zinc_fingers__C2H2_type	4.94041e-11	0.269298	NKD2	Small_leucine_rich_repeat_proteoglycans	4.98403e-15	0.0654561	SIGLEC1	CD_molecules_Leukocyte_immunoglobulin_like_receptors_Immunoglobulin_like_domain_containing	2.79286e-11	1	ST8SIA2	Collagens	4.82056e-13	1
SLC2A5	CD_molecules_Leukocyte_immunoglobulin_like_receptors_Immunoglobulin_like_domain_containing	1.33321e-11	1	RNF5	F_type_ATPase__ATP_synthase_subunits__Mitochondrial_complex_V__ATP_synthase_subunits	1.66321e-14	0.0867138	SCUBE1	GTPases__IMAP	4.71867e-13	1	POLRMT	L_ribosomal_proteins	2.48407e-11	1	UBE2I	L_ribosomal_proteins	4.13031e-13	1	HNRNPC	L_ribosomal_proteins	1.13126e-14	1	KCNRG	Zinc_fingers__C2H2_type	4.94041e-11	0.269298	VCAN	Small_leucine_rich_repeat_proteoglycans	4.98403e-15	0.0654561	SPOCD1	Collagens	3.57701e-11	1	ZNF469	Collagens	4.82056e-13	1
PMFBP1	CD_molecules_Leukocyte_immunoglobulin_like_receptors_Immunoglobulin_like_domain_containing	1.33321e-11	1	SFT2D1	F_type_ATPase__ATP_synthase_subunits__Mitochondrial_complex_V__ATP_synthase_subunits	1.66321e-14	0.0867138	MSL3	GTPases__IMAP	4.71867e-13	1	SF3A2	L_ribosomal_proteins	2.48407e-11	1	BCL7C	L_ribosomal_proteins	4.13031e-13	1	STRA13	L_ribosomal_proteins	1.13126e-14	1	ING1	Zinc_fingers__C2H2_type	4.94041e-11	0.269298	FGF1	Small_leucine_rich_repeat_proteoglycans	4.98403e-15	0.0654561	C1orf216	Collagens	3.57701e-11	1	GALNS	Collagens	4.82056e-13	1
CCL3	CD_molecules_Leukocyte_immunoglobulin_like_receptors_Immunoglobulin_like_domain_containing	1.33321e-11	1	MRPS16	F_type_ATPase__ATP_synthase_subunits__Mitochondrial_complex_V__ATP_synthase_subunits	1.66321e-14	0.0867138	ITM2A	GTPases__IMAP	4.71867e-13	1	LPIN3	L_ribosomal_proteins	2.48407e-11	1	MT1X	L_ribosomal_proteins	4.13031e-13	1	PRKCSH	L_ribosomal_proteins	1.13126e-14	1	TAF4	Zinc_fingers__C2H2_type	4.94041e-11	0.269298	DPYSL3	Small_leucine_rich_repeat_proteoglycans	4.98403e-15	0.0654561	TNFSF4	Collagens	3.57701e-11	1	SPECC1	Collagens	4.82056e-13	1
IL4I1	CD_molecules_Leukocyte_immunoglobulin_like_receptors_Immunoglobulin_like_domain_containing	1.33321e-11	1	NDUFV1	F_type_ATPase__ATP_synthase_subunits__Mitochondrial_complex_V__ATP_synthase_subunits	1.66321e-14	0.0867138	KRT79	Kallikreins	4.71867e-13	1	DDX27	L_ribosomal_proteins	2.48407e-11	1	AATF	L_ribosomal_proteins	4.13031e-13	1	ZNF44	Zinc_fingers__C2H2_type	1.10874e-14	0.967871	APH1A	Oligosaccharyltransferase_complex	1.92146e-10	1	SGCD	Small_leucine_rich_repeat_proteoglycans	4.98403e-15	0.0654561	AFAP1	Collagens	3.57701e-11	1	RUNX1	Collagens	4.82056e-13	1
ZNF93	Zinc_fingers__C2H2_type	8.05911e-13	0.0552759	DHRS4	F_type_ATPase__ATP_synthase_subunits__Mitochondrial_complex_V__ATP_synthase_subunits	1.66321e-14	0.0867138	TDRD6	Membrane_spanning_4_domains	4.71867e-13	1	SNHG12	S_ribosomal_proteins	2.75144e-11	1	CD1D	GTPases__IMAP	4.26439e-13	1	TCEA3	Mitochondrial_complex_I__NADH_dehydrogenase__ubiquinone__subunits	1.18041e-14	1	GNPDA1	Oligosaccharyltransferase_complex	1.92146e-10	1	TNXB	Small_leucine_rich_repeat_proteoglycans	4.98403e-15	0.0654561	CORIN	Collagens	3.57701e-11	1	ANOS1	Collagens	4.82056e-13	1
CCT4	Chaperonins	1.31062e-12	0.0817309	CKMT1B	F_type_ATPase__ATP_synthase_subunits__Mitochondrial_complex_V__ATP_synthase_subunits	1.66321e-14	0.0867138	ITGAX	Membrane_spanning_4_domains	4.71867e-13	1	SMYD5	S_ribosomal_proteins	2.75144e-11	1	ADPRH	GTPases__IMAP	4.26439e-13	1	GPR89C	Mitochondrial_complex_I__NADH_dehydrogenase__ubiquinone__subunits	1.18041e-14	1	RRP36	Oligosaccharyltransferase_complex	1.92146e-10	1	RCAN2	Small_leucine_rich_repeat_proteoglycans	4.98403e-15	0.0654561	GFPT2	Collagens	3.57701e-11	1	EGFL6	Collagens	4.82056e-13	1
NHEJ1	Chaperonins	1.31062e-12	0.0817309	NDUFB10	F_type_ATPase__ATP_synthase_subunits__Mitochondrial_complex_V__ATP_synthase_subunits	1.66321e-14	0.0867138	CYS1	Collagens	5.19548e-13	1	GAR1	S_ribosomal_proteins	2.75144e-11	1	NRROS	GTPases__IMAP	4.26439e-13	1	C1orf56	Mitochondrial_complex_I__NADH_dehydrogenase__ubiquinone__subunits	1.18041e-14	1	DHX32	Oligosaccharyltransferase_complex	1.92146e-10	1	CTGF	Small_leucine_rich_repeat_proteoglycans	4.98403e-15	0.0654561	SERPINE1	Collagens	3.57701e-11	1	AKR7A2	Mitochondrial_complex_I__NADH_dehydrogenase__ubiquinone__subunits	4.82056e-13	1
CCT2	Chaperonins	1.31062e-12	0.0817309	DHRS7B	F_type_ATPase__ATP_synthase_subunits__Mitochondrial_complex_V__ATP_synthase_subunits	1.66321e-14	0.0867138	ACVR1	Collagens	5.19548e-13	1	SNRPC	S_ribosomal_proteins	2.75144e-11	1	PRDM1	GTPases__IMAP	4.26439e-13	1	MPV17	Mitochondrial_complex_I__NADH_dehydrogenase__ubiquinone__subunits	1.18041e-14	1	RNF144B	GTPases__IMAP	1.92146e-10	1	THBS2	Small_leucine_rich_repeat_proteoglycans	4.98403e-15	0.0654561	KCND2	Collagens	3.57701e-11	1	PTRHD1	Mitochondrial_complex_I__NADH_dehydrogenase__ubiquinone__subunits	4.82056e-13	1
XRCC6	Chaperonins	1.31062e-12	0.0817309	NDUFAF5	F_type_ATPase__ATP_synthase_subunits__Mitochondrial_complex_V__ATP_synthase_subunits	1.66321e-14	0.0867138	FKBP7	Collagens	5.19548e-13	1	PEX6	S_ribosomal_proteins	2.75144e-11	1	FLI1	GTPases__IMAP	4.26439e-13	1	SUCLG1	Mitochondrial_complex_I__NADH_dehydrogenase__ubiquinone__subunits	1.18041e-14	1	PDCD4	GTPases__IMAP	1.92146e-10	1	COL1A2	Small_leucine_rich_repeat_proteoglycans	4.98403e-15	0.0654561	CALD1	Collagens	3.57701e-11	1	ABCB6	Mitochondrial_complex_I__NADH_dehydrogenase__ubiquinone__subunits	4.82056e-13	1
TMEM242	L_ribosomal_proteins	1.95324e-11	1	NDUFV3	F_type_ATPase__ATP_synthase_subunits__Mitochondrial_complex_V__ATP_synthase_subunits	1.66321e-14	0.0867138	GXYLT2	Collagens	5.19548e-13	1	STYXL1	S_ribosomal_proteins	2.75144e-11	1	PRKCH	GTPases__IMAP	4.26439e-13	1	BDH2	Mitochondrial_complex_I__NADH_dehydrogenase__ubiquinone__subunits	1.18041e-14	1	APOL3	GTPases__IMAP	1.92146e-10	1	DENND2A	Small_leucine_rich_repeat_proteoglycans	4.98403e-15	0.0654561	MSC	Collagens	3.57701e-11	1	THAP4	Mitochondrial_complex_I__NADH_dehydrogenase__ubiquinone__subunits	4.82056e-13	1

## Sheet: normal_MoreSig_GF
BRCA				COAD				HNSC				KICH				KIRC				KIRP				LIHC				LUAD				LUSC				PRAD
genes	set.names	normal	tumor	genes	set.names	normal	tumor	genes	set.names	normal	tumor	genes	set.names	normal	tumor	genes	set.names	normal	tumor	genes	set.names	normal	tumor	genes	set.names	normal	tumor	genes	set.names	normal	tumor	genes	set.names	normal	tumor	genes	set.names	normal	tumor
C1orf109	Zinc_fingers__C2H2_type	1.5566e-57	0.490639	MT3	L_ribosomal_proteins	3.86833e-51	1	COMT	L_ribosomal_proteins	1.31666e-63	1	POLE4	L_ribosomal_proteins	8.54824e-65	1	COPZ2	L_ribosomal_proteins	4.49526e-54	1	HMG20A	Zinc_fingers__C2H2_type	2.69379e-38	0.0714507	TOMM7	L_ribosomal_proteins	3.7282e-66	0.263338	WDR48	Zinc_fingers__C2H2_type	1.9301e-54	0.495479	ZNF286A	Zinc_fingers__C2H2_type	3.39075e-50	0.280758	KLRC2	S_ribosomal_proteins	4.1615e-51	1
SMG8	Zinc_fingers__C2H2_type	1.5566e-57	0.0701591	ALKBH4	L_ribosomal_proteins	2.96075e-39	1	PEMT	L_ribosomal_proteins	9.17246e-56	0.275631	COMMD5	L_ribosomal_proteins	4.34765e-62	1	SSR4	L_ribosomal_proteins	3.09483e-44	0.266957	PLAG1	Zinc_fingers__C2H2_type	6.44457e-37	0.882715	CD63	L_ribosomal_proteins	1.38767e-55	1	DNAJC28	Zinc_fingers__C2H2_type	2.60574e-51	0.975703	SKIDA1	Zinc_fingers__C2H2_type	1.14425e-48	0.973188	DUT	L_ribosomal_proteins	5.27838e-49	1
N6AMT1	Zinc_fingers__C2H2_type	1.12721e-49	0.153651	RNMTL1	L_ribosomal_proteins	2.96075e-39	1	TTF1	Zinc_fingers__C2H2_type	4.1792e-54	0.704866	VAMP5	L_ribosomal_proteins	1.98875e-59	1	SNRPB	L_ribosomal_proteins	4.63006e-35	1	PPAPDC2	Zinc_fingers__C2H2_type	3.24848e-34	1	BLMH	L_ribosomal_proteins	4.7047e-53	1	PCBP2	L_ribosomal_proteins	2.72453e-51	0.284544	PALB2	Zinc_fingers__C2H2_type	1.14425e-48	0.973188	HSPD1	L_ribosomal_proteins	1.43974e-46	1
MRPS9	L_ribosomal_proteins	6.07284e-49	0.269139	ZNF830	L_ribosomal_proteins	2.96075e-39	1	MRPS26	L_ribosomal_proteins	3.09211e-53	1	HILPDA	L_ribosomal_proteins	3.05896e-54	1	CMC4	Mitochondrial_complex_I__NADH_dehydrogenase__ubiquinone__subunits	1.7349e-34	1	GDAP1L1	L_ribosomal_proteins	6.51927e-33	1	S100A13	L_ribosomal_proteins	4.7047e-53	0.263338	TRIM4	Zinc_fingers__C2H2_type	8.99253e-50	0.156708	PPP1R3C	Zinc_fingers__C2H2_type	1.14425e-48	0.0644982	SCO2	L_ribosomal_proteins	1.43974e-46	1
SNRPA	S_ribosomal_proteins	3.19091e-48	0.188534	BEX2	L_ribosomal_proteins	2.96075e-39	1	CHCHD1	L_ribosomal_proteins	3.09211e-53	0.275631	LGALS3	L_ribosomal_proteins	3.05896e-54	0.275496	CBY1	L_ribosomal_proteins	7.17938e-33	1	NSMCE1	L_ribosomal_proteins	9.2257e-31	1	TOMM6	L_ribosomal_proteins	4.02166e-48	1	ZNF286A	Zinc_fingers__C2H2_type	2.97672e-48	0.0719358	TADA2A	Zinc_fingers__C2H2_type	1.15029e-45	0.0644982	SNRPF	L_ribosomal_proteins	1.43974e-46	0.261149
SMDT1	L_ribosomal_proteins	1.64778e-46	1	C12orf57	S_ribosomal_proteins	1.1244e-37	0.190955	CDK4	L_ribosomal_proteins	9.46281e-51	1	PSMB8	L_ribosomal_proteins	1.03283e-51	1	DYNLL1	L_ribosomal_proteins	7.17938e-33	0.266957	MTPAP	Zinc_fingers__C2H2_type	2.66512e-30	1	LDLRAD2	L_ribosomal_proteins	1.01672e-45	1	ZNF311	Zinc_fingers__C2H2_type	6.3377e-41	0.495479	THEM4	L_ribosomal_proteins	5.16327e-42	1	DUT	S_ribosomal_proteins	1.60533e-45	0.182636
NT5C3B	L_ribosomal_proteins	1.64778e-46	0.269139	HDAC3	S_ribosomal_proteins	3.5214e-35	1	ALKBH2	L_ribosomal_proteins	9.46281e-51	1	HMGN1	L_ribosomal_proteins	1.03283e-51	1	UFD1L	L_ribosomal_proteins	7.17938e-33	0.266957	MAGEE1	Zinc_fingers__C2H2_type	2.66512e-30	0.494102	COPRS	L_ribosomal_proteins	1.01672e-45	1	ACBD6	L_ribosomal_proteins	2.36309e-39	1	HTRA2	S_ribosomal_proteins	8.07097e-38	1	NR2C2AP	S_ribosomal_proteins	1.60533e-45	0.182636
CDK4	S_ribosomal_proteins	1.8093e-45	0.188534	C6orf52	L_ribosomal_proteins	8.73009e-35	1	EXOSC1	L_ribosomal_proteins	9.46281e-51	0.275631	MPG	L_ribosomal_proteins	1.03283e-51	0.275496	EIF4ENIF1	Zinc_fingers__C2H2_type	1.652e-31	0.486002	CHMP4A	S_ribosomal_proteins	4.16361e-28	1	FAM89B	L_ribosomal_proteins	1.01672e-45	0.263338	SMYD3	L_ribosomal_proteins	2.36309e-39	1	SERP2	L_ribosomal_proteins	2.04956e-37	1	KLRC2	L_ribosomal_proteins	3.56888e-44	1
ZNF492	Zinc_fingers__C2H2_type	3.55168e-45	0.294649	CSTF1	L_ribosomal_proteins	8.73009e-35	1	DAD1	L_ribosomal_proteins	9.46281e-51	0.275631	OSTF1	L_ribosomal_proteins	3.16266e-49	1	KRTCAP2	L_ribosomal_proteins	1.01103e-30	1	MFSD12	Solute_carriers	3.05249e-26	0.86102	TOMM7	S_ribosomal_proteins	4.08321e-42	1	SASS6	Zinc_fingers__C2H2_type	1.63394e-39	0.495479	PARS2	Zinc_fingers__C2H2_type	4.29888e-37	0.692953	SFXN4	L_ribosomal_proteins	3.56888e-44	0.261149
CCT4	L_ribosomal_proteins	4.06321e-44	1	NUDCD2	L_ribosomal_proteins	8.73009e-35	0.272411	BNIP1	L_ribosomal_proteins	2.6323e-48	0.275631	VAMP5	S_ribosomal_proteins	1.78491e-48	1	SSR4	S_ribosomal_proteins	2.14849e-30	1	APEX1	S_ribosomal_proteins	7.66832e-26	1	PMF1	L_ribosomal_proteins	4.88015e-41	1	RBM43	Zinc_fingers__C2H2_type	4.03946e-38	0.156708	CUZD1	Zinc_fingers__C2H2_type	9.96035e-36	0.47504	DHRS3	L_ribosomal_proteins	8.04448e-42	1
PCGF1	L_ribosomal_proteins	4.06321e-44	1	CSTF1	S_ribosomal_proteins	9.60983e-33	1	LAGE3	L_ribosomal_proteins	6.66237e-46	1	NECAP2	L_ribosomal_proteins	8.79336e-47	1	ZFAND2A	L_ribosomal_proteins	1.01103e-30	0.266957	SMPD1	Solute_carriers	3.05249e-26	0.308946	HINT1	L_ribosomal_proteins	4.88015e-41	1	ALDH9A1	L_ribosomal_proteins	4.33818e-37	1	CRYL1	S_ribosomal_proteins	2.57029e-35	1	CKS2	L_ribosomal_proteins	8.04448e-42	1
ADSL	L_ribosomal_proteins	4.06321e-44	1	HDAC3	L_ribosomal_proteins	1.30197e-32	1	LSM1	L_ribosomal_proteins	6.66237e-46	0.275631	CHMP4A	L_ribosomal_proteins	8.79336e-47	1	CRIP1	L_ribosomal_proteins	1.01103e-30	0.266957	AAMP	Mitochondrial_complex_I__NADH_dehydrogenase__ubiquinone__subunits	2.49181e-25	1	LAMTOR4	L_ribosomal_proteins	4.88015e-41	1	PRKAB2	Zinc_fingers__C2H2_type	9.57471e-37	0.709941	RANGRF	S_ribosomal_proteins	2.57029e-35	1	RFC2	S_ribosomal_proteins	3.24597e-40	1
MRPL9	L_ribosomal_proteins	4.06321e-44	0.269139	TMED1	L_ribosomal_proteins	1.30197e-32	0.272411	LAMTOR1	L_ribosomal_proteins	6.66237e-46	0.275631	ZNF534	L_ribosomal_proteins	8.79336e-47	1	SZRD1	S_ribosomal_proteins	2.14849e-30	0.18692	STRA6	Solute_carriers	6.71204e-25	0.86102	KRT10	L_ribosomal_proteins	4.88015e-41	1	ZNF620	Zinc_fingers__C2H2_type	9.57471e-37	0.709941	FANCF	Zinc_fingers__C2H2_type	2.21173e-34	0.280758	PINX1	S_ribosomal_proteins	3.24597e-40	1
UBE2I	L_ribosomal_proteins	4.06321e-44	0.269139	COMMD9	L_ribosomal_proteins	1.76555e-30	1	WDR61	L_ribosomal_proteins	6.66237e-46	0.275631	POLE4	S_ribosomal_proteins	1.03704e-45	1	CD63	L_ribosomal_proteins	1.29158e-28	1	PROCR	L_ribosomal_proteins	1.44775e-24	1	PSMA7	L_ribosomal_proteins	4.88015e-41	0.263338	ZNF791	Zinc_fingers__C2H2_type	9.57471e-37	0.298976	RBM43	Zinc_fingers__C2H2_type	2.21173e-34	0.0644982	BAG1	S_ribosomal_proteins	3.24597e-40	1
JRK	Zinc_fingers__C2H2_type	1.0323e-43	0.153651	ELP3	Zinc_fingers__C2H2_type	2.13896e-30	1	HMGN2	L_ribosomal_proteins	1.53534e-43	1	RPL22L1	S_ribosomal_proteins	1.03704e-45	1	TNFSF12-TNFSF13	L_ribosomal_proteins	1.29158e-28	1	RNF219	Zinc_fingers__C2H2_type	2.38231e-25	0.0714507	ZSWIM7	S_ribosomal_proteins	1.57691e-39	1	C14orf28	Zinc_fingers__C2H2_type	9.57471e-37	0.156708	TXNIP	Zinc_fingers__C2H2_type	4.70558e-33	1	SNRPF	S_ribosomal_proteins	3.24597e-40	1
CDK4	L_ribosomal_proteins	9.11083e-42	1	MT3	S_ribosomal_proteins	2.29091e-30	1	VPS28	L_ribosomal_proteins	1.53534e-43	0.275631	COMMD5	S_ribosomal_proteins	1.03704e-45	1	LSM7	L_ribosomal_proteins	1.29158e-28	1	NLRP2	Zinc_fingers__C2H2_type	3.67869e-24	0.708787	C6orf52	L_ribosomal_proteins	9.27393e-39	1	FGGY	L_ribosomal_proteins	7.24271e-35	1	PARP2	Zinc_fingers__C2H2_type	4.70558e-33	1	SNRPD1	S_ribosomal_proteins	3.24597e-40	1
MDP1	L_ribosomal_proteins	9.11083e-42	1	RNMTL1	S_ribosomal_proteins	2.29091e-30	1	NUBP2	L_ribosomal_proteins	3.22297e-41	1	TXNDC12	L_ribosomal_proteins	2.22187e-44	1	COPZ2	S_ribosomal_proteins	4.49813e-28	0.18692	PSENEN	L_ribosomal_proteins	1.44775e-24	0.273519	MDP1	L_ribosomal_proteins	9.27393e-39	1	CMSS1	L_ribosomal_proteins	7.24271e-35	1	FAM186A	Zinc_fingers__C2H2_type	4.70558e-33	0.280758	BAG1	L_ribosomal_proteins	1.64938e-39	1
HSCB	L_ribosomal_proteins	9.11083e-42	1	SERPINB6	Proteasome	1.81154e-29	1	ZNF791	Zinc_fingers__C2H2_type	1.19973e-40	0.0696681	C6orf1	L_ribosomal_proteins	2.22187e-44	1	CCDC159	Mitochondrial_complex_I__NADH_dehydrogenase__ubiquinone__subunits	1.63367e-27	0.19738	ZNF250	Zinc_fingers__C2H2_type	3.67869e-24	0.494102	PMM1	L_ribosomal_proteins	9.27393e-39	1	IFITM1	L_ribosomal_proteins	7.24271e-35	1	GRPEL2	Zinc_fingers__C2H2_type	9.58921e-32	1	ALYREF	L_ribosomal_proteins	1.64938e-39	1
LSM11	Zinc_fingers__C2H2_type	2.87813e-42	0.294649	FOPNL	L_ribosomal_proteins	2.1743e-28	1	CCDC94	L_ribosomal_proteins	6.16393e-39	1	PFDN4	L_ribosomal_proteins	2.22187e-44	1	CAPZB	L_ribosomal_proteins	1.49453e-26	1	GOPC	Zinc_fingers__C2H2_type	3.67869e-24	0.155861	ZSWIM7	L_ribosomal_proteins	9.27393e-39	0.263338	ZNF436	Zinc_fingers__C2H2_type	2.17548e-35	0.156708	SELK	S_ribosomal_proteins	1.729e-30	1	LSM7	S_ribosomal_proteins	3.24597e-40	0.182636
PPIE	L_ribosomal_proteins	9.11083e-42	0.269139	ALKBH2	L_ribosomal_proteins	2.1743e-28	0.272411	EXOSC5	L_ribosomal_proteins	6.16393e-39	1	MITD1	L_ribosomal_proteins	2.22187e-44	0.275496	MRPL51	L_ribosomal_proteins	1.49453e-26	1	RNF157	Solute_carriers	1.40097e-23	0.308946	CD63	S_ribosomal_proteins	5.26192e-37	1	SKIDA1	Zinc_fingers__C2H2_type	2.17548e-35	0.0719358	NFXL1	Zinc_fingers__C2H2_type	1.87108e-30	0.973188	TMSB10	S_ribosomal_proteins	1.16856e-37	1
CCDC77	Zinc_fingers__C2H2_type	7.6969e-41	0.975114	BABAM1	L_ribosomal_proteins	2.1743e-28	0.272411	APOM	L_ribosomal_proteins	6.16393e-39	0.275631	LGALS3	S_ribosomal_proteins	5.13003e-43	1	OSGEP	L_ribosomal_proteins	1.49453e-26	0.266957	DPEP1	Solute_carriers	1.40097e-23	0.131101	PLAC9	L_ribosomal_proteins	1.60312e-36	1	CLEC4F	Zinc_fingers__C2H2_type	4.73706e-34	0.883353	SYS1	L_ribosomal_proteins	7.93653e-31	0.267458	ECSIT	L_ribosomal_proteins	3.07619e-37	1
ZNF300P1	Zinc_fingers__C2H2_type	7.6969e-41	0.705931	FOPNL	S_ribosomal_proteins	4.77804e-28	0.190955	KIAA0430	Zinc_fingers__C2H2_type	3.04721e-39	0.0696681	TPD52L2	L_ribosomal_proteins	5.10507e-42	1	OST4	S_ribosomal_proteins	8.2441e-26	1	KLHL9	Zinc_fingers__C2H2_type	5.42291e-23	0.155861	FTH1	L_ribosomal_proteins	1.60312e-36	1	C2orf44	Zinc_fingers__C2H2_type	4.73706e-34	0.495479	MYCL	Zinc_fingers__C2H2_type	1.87108e-30	0.0644982	RNASEH2A	L_ribosomal_proteins	3.07619e-37	1
TCTE3	Zinc_fingers__C2H2_type	7.6969e-41	0.294649	ELP5	S_ribosomal_proteins	4.77804e-28	0.190955	INO80E	L_ribosomal_proteins	1.07393e-36	1	MRPL9	L_ribosomal_proteins	5.10507e-42	0.275496	SIGMAR1	S_ribosomal_proteins	8.2441e-26	1	FGD5	Solute_carriers	2.77282e-22	0.583097	UFC1	L_ribosomal_proteins	1.60312e-36	0.263338	KBTBD7	Zinc_fingers__C2H2_type	4.73706e-34	0.0719358	TRIM68	Zinc_fingers__C2H2_type	3.49442e-29	0.874053	PPIH	S_ribosomal_proteins	1.16856e-37	0.182636
CCT4	S_ribosomal_proteins	3.62026e-40	1	ASS1	Proteasome	3.18129e-27	1	BNIP1	S_ribosomal_proteins	2.1304e-37	0.189792	ATG12	L_ribosomal_proteins	1.06694e-39	1	CENPV	Mitochondrial_complex_I__NADH_dehydrogenase__ubiquinone__subunits	2.67879e-25	1	SLC3A2	Solute_carriers	2.77282e-22	0.583097	B9D2	S_ribosomal_proteins	1.5245e-34	1	ERMAP	Zinc_fingers__C2H2_type	9.88263e-33	0.975703	IRX5	Zinc_fingers__C2H2_type	3.49442e-29	0.874053	SUMO2	L_ribosomal_proteins	3.07619e-37	0.261149
PRPSAP1	L_ribosomal_proteins	1.85824e-39	1	TMEM230	S_ribosomal_proteins	8.72376e-26	1	WDR83OS	L_ribosomal_proteins	1.07393e-36	0.275631	ILK	L_ribosomal_proteins	1.06694e-39	1	TIGD6	Zinc_fingers__C2H2_type	2.7813e-25	0.974552	PPP1R16B	Solute_carriers	2.77282e-22	0.583097	JTB	L_ribosomal_proteins	2.5202e-34	1	GPX7	L_ribosomal_proteins	1.09909e-32	1	CLYBL	L_ribosomal_proteins	1.02706e-28	1	DNPEP	S_ribosomal_proteins	3.65259e-35	1
CUZD1	Zinc_fingers__C2H2_type	1.97414e-39	0.705931	BBS2	Zinc_fingers__C2H2_type	1.96438e-25	0.491798	CECR5	Mitochondrial_complex_I__NADH_dehydrogenase__ubiquinone__subunits	1.30091e-36	0.200392	RRAS	L_ribosomal_proteins	1.06694e-39	1	MPG	S_ribosomal_proteins	8.2441e-26	0.18692	TCP11L2	Zinc_fingers__C2H2_type	5.42291e-23	0.0714507	ATOX1	L_ribosomal_proteins	2.5202e-34	1	FAM162A	L_ribosomal_proteins	1.09909e-32	1	DDT	L_ribosomal_proteins	1.02706e-28	1	KIF9	S_ribosomal_proteins	3.65259e-35	1
PA2G4	L_ribosomal_proteins	1.85824e-39	0.269139	MSL3P1	L_ribosomal_proteins	2.45352e-24	1	C2orf76	S_ribosomal_proteins	6.46037e-35	1	DNTTIP1	L_ribosomal_proteins	1.06694e-39	1	LAP3	Solute_carriers	4.5698e-25	1	ZRSR2	Zinc_fingers__C2H2_type	5.42291e-23	0.0714507	ST3GAL4	L_ribosomal_proteins	2.5202e-34	1	INTS9	L_ribosomal_proteins	1.09909e-32	1	WHAMMP3	Zinc_fingers__C2H2_type	3.49442e-29	0.143876	KIF9	L_ribosomal_proteins	5.21765e-35	1
KIAA1147	Zinc_fingers__C2H2_type	1.97414e-39	0.0701591	MAPKAPK3	L_ribosomal_proteins	2.45352e-24	1	EXOSC1	S_ribosomal_proteins	6.46037e-35	1	PHKG1	Zinc_fingers__C2H2_type	2.3782e-38	0.888714	SLC22A1	Solute_carriers	4.5698e-25	0.856838	SNX8	Solute_carriers	2.77282e-22	0.131101	NT5C	L_ribosomal_proteins	2.5202e-34	1	CDK4	L_ribosomal_proteins	1.09909e-32	1	GPATCH1	Zinc_fingers__C2H2_type	3.49442e-29	0.143876	RFC2	L_ribosomal_proteins	5.21765e-35	1
ADSL	S_ribosomal_proteins	1.29649e-37	1	TMEM99	L_ribosomal_proteins	2.45352e-24	1	YIF1B	S_ribosomal_proteins	6.46037e-35	1	ILK	S_ribosomal_proteins	7.99498e-38	1	SAMD15	Zinc_fingers__C2H2_type	2.7813e-25	0.486002	B3GNT4	Solute_carriers	2.77282e-22	0.131101	FAM104B	L_ribosomal_proteins	2.5202e-34	1	NIPSNAP1	L_ribosomal_proteins	1.09909e-32	1	ZNF860	Zinc_fingers__C2H2_type	6.24374e-28	0.692953	DIABLO	L_ribosomal_proteins	5.21765e-35	1
ZNF208	Zinc_fingers__C2H2_type	4.85554e-38	0.153651	MSL3P1	S_ribosomal_proteins	1.39394e-23	1	COMT	S_ribosomal_proteins	6.46037e-35	1	TPD52L2	S_ribosomal_proteins	7.99498e-38	1	PFDN1	L_ribosomal_proteins	1.56349e-24	1	JTB	Mitochondrial_complex_I__NADH_dehydrogenase__ubiquinone__subunits	4.60711e-21	1	UFC1	S_ribosomal_proteins	1.5245e-34	0.18425	IFITM1	S_ribosomal_proteins	1.31856e-32	1	SMYD3	S_ribosomal_proteins	3.6669e-28	0.187291	F12	L_ribosomal_proteins	8.04404e-33	1
CLNS1A	L_ribosomal_proteins	3.44762e-37	0.269139	IFT57	S_ribosomal_proteins	1.39394e-23	1	MRPL22	L_ribosomal_proteins	1.70395e-34	0.275631	C17orf49	L_ribosomal_proteins	2.0284e-37	1	C9orf116	L_ribosomal_proteins	1.56349e-24	1	ATP8A1	Zinc_fingers__C2H2_type	7.62641e-22	0.155861	HDDC2	L_ribosomal_proteins	2.5202e-34	0.263338	PTGFR	Zinc_fingers__C2H2_type	9.88263e-33	0.709941	WDR48	Zinc_fingers__C2H2_type	6.24374e-28	0.0644982	ABHD11-AS1	L_ribosomal_proteins	8.04404e-33	1
GORAB	Zinc_fingers__C2H2_type	1.14505e-36	0.153651	C6orf52	S_ribosomal_proteins	1.39394e-23	1	SNRPC	L_ribosomal_proteins	1.70395e-34	0.275631	NXT1	L_ribosomal_proteins	2.0284e-37	1	SNRPG	L_ribosomal_proteins	1.56349e-24	0.266957	SLC12A6	Solute_carriers	5.19791e-21	0.583097	EMG1	L_ribosomal_proteins	2.5202e-34	0.263338	GPBP1L1	Zinc_fingers__C2H2_type	9.88263e-33	0.156708	RNF219	Zinc_fingers__C2H2_type	6.24374e-28	0.0644982	LSM7	L_ribosomal_proteins	8.04404e-33	1
TMEM183A	L_ribosomal_proteins	5.81706e-35	1	CHTF8	S_ribosomal_proteins	1.39394e-23	1	GSTO2	L_ribosomal_proteins	1.70395e-34	0.275631	SERPINB6	L_ribosomal_proteins	2.0284e-37	0.275496	RPN1	L_ribosomal_proteins	1.56349e-24	0.266957	MITF	Zinc_fingers__C2H2_type	1.02243e-20	0.882715	POLD4	L_ribosomal_proteins	3.60115e-32	1	ZNF680	Zinc_fingers__C2H2_type	1.97475e-31	1	HARS2	Zinc_fingers__C2H2_type	1.06684e-26	0.47504	LAGE3	L_ribosomal_proteins	8.04404e-33	1
ZCCHC3	L_ribosomal_proteins	5.81706e-35	1	ATG4C	L_ribosomal_proteins	2.23839e-22	1	CDK4	S_ribosomal_proteins	1.7071e-32	1	MPG	S_ribosomal_proteins	2.5473e-35	1	ZNF622	L_ribosomal_proteins	1.56349e-24	0.266957	LINC00623	L_ribosomal_proteins	1.17076e-20	1	ACSBG1	L_ribosomal_proteins	3.60115e-32	1	NRIP2	Zinc_fingers__C2H2_type	1.97475e-31	0.709941	ATRAID	S_ribosomal_proteins	6.80793e-26	1	RRP9	S_ribosomal_proteins	9.9485e-33	1
PCDHGA7	Zinc_fingers__C2H2_type	2.58853e-35	0.153651	GPN1	L_ribosomal_proteins	2.23839e-22	1	ALKBH2	S_ribosomal_proteins	1.7071e-32	1	UBA2	S_ribosomal_proteins	2.5473e-35	1	NANS	L_ribosomal_proteins	1.56349e-24	0.266957	ZNRF1	Mitochondrial_ribosomal_proteins	1.19518e-20	1	B9D2	L_ribosomal_proteins	3.60115e-32	1	KRBA2	Zinc_fingers__C2H2_type	1.97475e-31	0.0719358	FAM162A	S_ribosomal_proteins	6.80793e-26	1	MRPL14	S_ribosomal_proteins	9.9485e-33	1
CCNG2	Zinc_fingers__C2H2_type	5.60815e-34	0.0701591	HTRA2	L_ribosomal_proteins	2.23839e-22	1	MRPL54	L_ribosomal_proteins	2.46053e-32	1	SEPW1	S_ribosomal_proteins	2.5473e-35	1	SEPW1	L_ribosomal_proteins	1.56349e-24	0.266957	MOCS1	Solute_carriers	5.19791e-21	0.308946	CABP7	L_ribosomal_proteins	3.60115e-32	1	DAP3	S_ribosomal_proteins	3.08807e-30	1	LSM2	S_ribosomal_proteins	6.80793e-26	1	ABHD11-AS1	S_ribosomal_proteins	9.9485e-33	1
PCGF1	S_ribosomal_proteins	1.09226e-32	1	SLC9B1	L_ribosomal_proteins	2.23839e-22	1	C2orf76	L_ribosomal_proteins	2.46053e-32	0.275631	NXT1	S_ribosomal_proteins	2.5473e-35	1	SNRPB	S_ribosomal_proteins	1.32233e-23	1	GLB1L2	Solute_carriers	5.19791e-21	0.308946	S100A13	S_ribosomal_proteins	3.84873e-32	1	FAM162A	S_ribosomal_proteins	3.08807e-30	1	ZC3H8	Zinc_fingers__C2H2_type	1.74225e-25	1	BID	S_ribosomal_proteins	9.9485e-33	1
PALB2	Zinc_fingers__C2H2_type	1.16415e-32	0.705931	APOE	L_ribosomal_proteins	2.23839e-22	1	POP5	L_ribosomal_proteins	2.46053e-32	0.275631	LSM2	L_ribosomal_proteins	3.50697e-35	1	DYRK4	S_ribosomal_proteins	1.32233e-23	0.18692	CTSA	Solute_carriers	5.19791e-21	0.308946	ST6GALNAC6	S_ribosomal_proteins	3.84873e-32	1	GPATCH1	Zinc_fingers__C2H2_type	3.77816e-30	0.495479	RASSF9	Zinc_fingers__C2H2_type	1.74225e-25	1	CENPH	S_ribosomal_proteins	2.36704e-30	1
ZNF286A	Zinc_fingers__C2H2_type	1.16415e-32	0.0701591	METTL21B	Zinc_fingers__C2H2_type	4.53157e-23	0.070583	NGDN	L_ribosomal_proteins	2.46053e-32	0.275631	NUCB2	L_ribosomal_proteins	3.50697e-35	1	LSM7	S_ribosomal_proteins	1.32233e-23	0.18692	DDX31	Zinc_fingers__C2H2_type	1.02243e-20	0.297761	PSMA7	S_ribosomal_proteins	3.84873e-32	1	PCBP2	S_ribosomal_proteins	3.08807e-30	0.199964	ZCCHC18	Zinc_fingers__C2H2_type	1.74225e-25	0.973188	NMB	S_ribosomal_proteins	2.36704e-30	1
ALPK1	Zinc_fingers__C2H2_type	2.31466e-31	0.881165	NGDN	L_ribosomal_proteins	2.23839e-22	0.272411	DHRS4	L_ribosomal_proteins	2.46053e-32	0.275631	FXYD2	Mitochondrial_complex_I__NADH_dehydrogenase__ubiquinone__subunits	1.34858e-34	0.204008	WIBG	L_ribosomal_proteins	1.4753e-22	1	PDCD7	Zinc_fingers__C2H2_type	1.02243e-20	0.297761	SNRPG	L_ribosomal_proteins	3.60115e-32	0.263338	C14orf93	Zinc_fingers__C2H2_type	3.77816e-30	0.156708	DDT	S_ribosomal_proteins	6.80793e-26	0.187291	C17orf49	S_ribosomal_proteins	2.36704e-30	0.182636
LEAP2	Zinc_fingers__C2H2_type	2.31466e-31	0.294649	ELP5	L_ribosomal_proteins	2.23839e-22	0.272411	MRPL52	S_ribosomal_proteins	1.7071e-32	0.189792	SRP19	L_ribosomal_proteins	5.51124e-33	1	LGALS3	L_ribosomal_proteins	1.4753e-22	0.266957	FASTKD5	Solute_carriers	5.19791e-21	0.131101	BRK1	L_ribosomal_proteins	3.60115e-32	0.263338	CCDC112	Zinc_fingers__C2H2_type	6.91843e-29	0.709941	PEX12	Zinc_fingers__C2H2_type	1.74225e-25	0.47504	PALB2	Zinc_fingers__C2H2_type	5.88532e-29	0.972383
CUTA	L_ribosomal_proteins	1.24258e-30	1	NUDCD2	S_ribosomal_proteins	1.94691e-21	1	ASNA1	S_ribosomal_proteins	1.7071e-32	0.189792	UBA2	L_ribosomal_proteins	5.51124e-33	1	BOLA2	L_ribosomal_proteins	1.4753e-22	0.266957	SLC6A8	Solute_carriers	5.19791e-21	0.131101	SEC61G	L_ribosomal_proteins	3.60115e-32	0.263338	DAP3	L_ribosomal_proteins	1.89378e-28	1	MAP3K1	Zinc_fingers__C2H2_type	1.74225e-25	0.143876	H3F3A	L_ribosomal_proteins	1.43056e-28	1
SFXN4	L_ribosomal_proteins	1.24258e-30	1	TMEM243	S_ribosomal_proteins	1.94691e-21	1	DRG1	Mitochondrial_complex_I__NADH_dehydrogenase__ubiquinone__subunits	7.90361e-32	0.200392	SEPW1	L_ribosomal_proteins	5.51124e-33	1	TRAPPC2B	L_ribosomal_proteins	1.4753e-22	0.266957	C19orf44	Zinc_fingers__C2H2_type	1.02243e-20	0.155861	TRMT112	L_ribosomal_proteins	3.60115e-32	0.263338	PDIA6	L_ribosomal_proteins	1.89378e-28	1	LSM11	Zinc_fingers__C2H2_type	2.71791e-24	0.692953	PINX1	L_ribosomal_proteins	1.43056e-28	1
ZNHIT3	L_ribosomal_proteins	1.24258e-30	1	BEX5	S_ribosomal_proteins	1.94691e-21	1	CTC1	Zinc_fingers__C2H2_type	3.36726e-31	0.489341	MRPL9	S_ribosomal_proteins	7.07211e-33	1	MRRF	Mitochondrial_ribosomal_proteins	2.43032e-22	0.400481	THPO	Solute_carriers	9.21726e-20	1	AQP4	Zinc_fingers__C2H2_type	4.42781e-31	1	ADSL	L_ribosomal_proteins	1.89378e-28	1	CWF19L1	L_ribosomal_proteins	1.27581e-24	0.267458	CNIH2	L_ribosomal_proteins	1.43056e-28	1
MRPS9	S_ribosomal_proteins	2.58523e-30	1	RASL11A	Proteasome	8.15392e-21	1	BCL7C	L_ribosomal_proteins	3.23071e-30	1	OSTF1	S_ribosomal_proteins	7.07211e-33	1	IGSF11	Solute_carriers	1.94713e-22	0.126103	CPS1	Solute_carriers	9.21726e-20	0.86102	ATRAID	L_ribosomal_proteins	4.67333e-30	1	BEX4	L_ribosomal_proteins	1.89378e-28	1	SPCS1	S_ribosomal_proteins	1.10615e-23	1	BOLA2	L_ribosomal_proteins	1.43056e-28	1
PA2G4	S_ribosomal_proteins	2.58523e-30	1	DPY30	L_ribosomal_proteins	1.83833e-20	1	LSM6	S_ribosomal_proteins	3.94052e-30	1	RRAS	S_ribosomal_proteins	7.07211e-33	1	GPX1	S_ribosomal_proteins	1.85394e-21	1	CLN6	Solute_carriers	9.21726e-20	0.86102	CFAP36	L_ribosomal_proteins	4.67333e-30	1	RMRP	S_ribosomal_proteins	6.32736e-28	1	SERP2	S_ribosomal_proteins	1.10615e-23	1	CKS2	S_ribosomal_proteins	4.92724e-28	1
UBE2I	S_ribosomal_proteins	2.58523e-30	1	HNMT	L_ribosomal_proteins	1.83833e-20	1	NUBP2	S_ribosomal_proteins	3.94052e-30	1	DNTTIP1	S_ribosomal_proteins	7.07211e-33	1	ZNF622	S_ribosomal_proteins	1.85394e-21	1	MTCH1	Mitochondrial_ribosomal_proteins	1.19518e-20	0.0964781	ST6GALNAC6	L_ribosomal_proteins	4.67333e-30	1	ENC1	Zinc_fingers__C2H2_type	1.21202e-27	0.975703	ELP5	S_ribosomal_proteins	1.10615e-23	1	ALYREF	S_ribosomal_proteins	4.92724e-28	1
CFAP20	S_ribosomal_proteins	2.58523e-30	1	CNPY3	L_ribosomal_proteins	1.83833e-20	1	TRAPPC1	S_ribosomal_proteins	3.94052e-30	1	RBMX	S_ribosomal_proteins	7.07211e-33	1	COMMD5	S_ribosomal_proteins	1.85394e-21	1	GLI3	Solute_carriers	9.21726e-20	0.583097	PACSIN3	L_ribosomal_proteins	4.67333e-30	1	RPL36AL	S_ribosomal_proteins	6.32736e-28	0.199964	SEC11C	S_ribosomal_proteins	1.10615e-23	1	MTO1	Zinc_fingers__C2H2_type	5.88532e-29	0.0623666
PRPSAP1	S_ribosomal_proteins	2.58523e-30	1	PRCP	L_ribosomal_proteins	1.83833e-20	1	LSM6	L_ribosomal_proteins	3.23071e-30	0.275631	PGAP1	Zinc_fingers__C2H2_type	6.10893e-33	0.720001	PSMD13	S_ribosomal_proteins	1.85394e-21	1	DDX42	Zinc_fingers__C2H2_type	1.30565e-19	0.708787	MED19	L_ribosomal_proteins	4.67333e-30	1	RBP7	L_ribosomal_proteins	2.14459e-26	1	SLIT3	Clustered_protocadherins	1.16032e-23	1	TMEM183A	S_ribosomal_proteins	4.92724e-28	0.182636
SPDL1	Zinc_fingers__C2H2_type	4.40664e-30	1	RPUSD2	L_ribosomal_proteins	1.83833e-20	1	TIMM10	L_ribosomal_proteins	3.23071e-30	0.275631	KIAA1143	Zinc_fingers__C2H2_type	6.10893e-33	0.50791	LGALS3	S_ribosomal_proteins	1.85394e-21	1	FAH	Solute_carriers	9.21726e-20	0.308946	RNASEH2C	L_ribosomal_proteins	4.67333e-30	1	BTD	L_ribosomal_proteins	2.14459e-26	1	RAD52	Zinc_fingers__C2H2_type	2.71791e-24	0.143876	NOP58	L_ribosomal_proteins	1.64584e-26	1
PARP8	Zinc_fingers__C2H2_type	4.40664e-30	0.975114	CHTF8	L_ribosomal_proteins	1.83833e-20	1	TIMM22	L_ribosomal_proteins	3.23071e-30	0.275631	FAHD2A	Mitochondrial_complex_I__NADH_dehydrogenase__ubiquinone__subunits	3.2758e-32	1	NME1	S_ribosomal_proteins	1.85394e-21	1	ARFIP2	Mitochondrial_complex_I__NADH_dehydrogenase__ubiquinone__subunits	5.1464e-19	1	TMEM126A	L_ribosomal_proteins	4.67333e-30	1	ACTL6A	L_ribosomal_proteins	2.14459e-26	1	MSRA	Mitochondrial_complex_I__NADH_dehydrogenase__ubiquinone__subunits	3.23501e-23	1	TNIP2	L_ribosomal_proteins	1.64584e-26	1
NT5DC2	L_ribosomal_proteins	1.24258e-30	0.269139	CAMSAP2	Clustered_protocadherins	2.54086e-20	1	DRG2	L_ribosomal_proteins	3.23071e-30	0.275631	SSR4	S_ribosomal_proteins	7.07211e-33	0.193241	TPD52L2	S_ribosomal_proteins	1.85394e-21	1	BSCL2	Mitochondrial_complex_I__NADH_dehydrogenase__ubiquinone__subunits	5.1464e-19	1	NRN1L	L_ribosomal_proteins	4.67333e-30	1	EIF4ENIF1	Zinc_fingers__C2H2_type	2.03042e-26	0.495479	POF1B	Zinc_fingers__C2H2_type	4.04763e-23	1	SLC25A19	L_ribosomal_proteins	1.64584e-26	1
NOL7	L_ribosomal_proteins	1.24258e-30	0.269139	KLHL28	Zinc_fingers__C2H2_type	8.65744e-21	0.295684	FAM3A	L_ribosomal_proteins	3.23071e-30	0.275631	PSMG3	Mitochondrial_complex_I__NADH_dehydrogenase__ubiquinone__subunits	3.2758e-32	0.204008	CMC1	F_type_ATPase__ATP_synthase_subunits__Mitochondrial_complex_V__ATP_synthase_subunits	2.7719e-22	0.0923926	LRTOMT	Mitochondrial_ribosomal_proteins	5.83679e-19	1	LENG1	L_ribosomal_proteins	4.67333e-30	1	ACTL6A	S_ribosomal_proteins	1.13494e-25	1	PEX11A	Zinc_fingers__C2H2_type	2.71791e-24	0.0644982	DCUN1D5	S_ribosomal_proteins	8.97873e-26	1
CFAP20	L_ribosomal_proteins	1.24258e-30	0.269139	RPUSD3	L_ribosomal_proteins	1.83833e-20	0.272411	TPT1	Mitochondrial_complex_I__NADH_dehydrogenase__ubiquinone__subunits	1.60962e-29	1	GNG10	L_ribosomal_proteins	7.86583e-31	1	FDXACB1	Zinc_fingers__C2H2_type	8.77051e-22	0.290494	ACAD10	Solute_carriers	9.21726e-20	0.131101	CSNK2A2	Zinc_fingers__C2H2_type	8.2932e-30	1	FAM217B	Zinc_fingers__C2H2_type	3.25093e-25	0.975703	FAHD2B	L_ribosomal_proteins	1.21949e-22	1	SUMO2	S_ribosomal_proteins	8.97873e-26	1
THNSL1	Zinc_fingers__C2H2_type	4.40664e-30	0.490639	IFT57	L_ribosomal_proteins	1.83833e-20	0.272411	CHCHD1	S_ribosomal_proteins	3.94052e-30	0.189792	PIR	L_ribosomal_proteins	7.86583e-31	1	TMEM132E	Solute_carriers	3.70655e-21	0.856838	RASGRF1	Solute_carriers	1.54397e-18	1	KATNAL2	Zinc_fingers__C2H2_type	8.2932e-30	1	HCG11	Zinc_fingers__C2H2_type	3.25093e-25	0.883353	NDNL2	L_ribosomal_proteins	1.21949e-22	0.267458	RNASEH2A	S_ribosomal_proteins	8.97873e-26	1
UNC119B	Zinc_fingers__C2H2_type	4.40664e-30	0.490639	TTC5	L_ribosomal_proteins	1.83833e-20	0.272411	MRPS34	S_ribosomal_proteins	3.94052e-30	0.189792	RBMX	L_ribosomal_proteins	7.86583e-31	1	NME5	Mitochondrial_complex_I__NADH_dehydrogenase__ubiquinone__subunits	4.90468e-21	1	IGFBP4	Solute_carriers	1.54397e-18	1	MDP1	S_ribosomal_proteins	8.48787e-30	1	MKRN1	Zinc_fingers__C2H2_type	3.25093e-25	0.709941	PRIM1	Zinc_fingers__C2H2_type	5.75059e-22	1	CBR3	S_ribosomal_proteins	8.97873e-26	1
SMDT1	S_ribosomal_proteins	2.58523e-30	0.188534	SLC30A2	Metallothioneins	7.21538e-20	1	CWF19L1	Proteasome	3.11452e-29	1	DEDD	S_ribosomal_proteins	1.71518e-30	1	FASTKD5	Solute_carriers	3.70655e-21	0.574923	POU3F1	HOXL_subclass_homeoboxes	1.71337e-18	1	BLMH	S_ribosomal_proteins	8.48787e-30	1	FH	Proteasome	6.4207e-25	1	CEP76	Zinc_fingers__C2H2_type	5.75059e-22	1	TMSB10	L_ribosomal_proteins	1.71189e-24	1
SERTAD4	Zinc_fingers__C2H2_type	4.40664e-30	0.294649	ZNF473	Zinc_fingers__C2H2_type	8.65744e-21	0.070583	PCMT1	Mitochondrial_complex_I__NADH_dehydrogenase__ubiquinone__subunits	1.60962e-29	0.200392	GYG1	S_ribosomal_proteins	1.71518e-30	1	DDOST	S_ribosomal_proteins	1.85394e-21	0.18692	EGLN3	Histones	1.71337e-18	1	SPIN2B	S_ribosomal_proteins	8.48787e-30	1	TMEM42	Mitochondrial_ribosomal_proteins	1.00124e-25	0.104276	CYP2U1	Zinc_fingers__C2H2_type	5.75059e-22	0.973188	SNRPD1	L_ribosomal_proteins	1.71189e-24	1
PCGF3	Zinc_fingers__C2H2_type	4.40664e-30	0.0701591	PIK3IP1	Zinc_fingers__C2H2_type	1.11283e-19	0.706893	COA1	Mitochondrial_complex_I__NADH_dehydrogenase__ubiquinone__subunits	1.60962e-29	0.200392	PSMB8	S_ribosomal_proteins	1.71518e-30	1	CRIP1	S_ribosomal_proteins	1.85394e-21	0.18692	PDZK1IP1	Solute_carriers	1.54397e-18	0.86102	KANSL1L	Zinc_fingers__C2H2_type	8.2932e-30	0.704421	DDOST	L_ribosomal_proteins	2.19566e-24	1	ZNF114	Zinc_fingers__C2H2_type	4.04763e-23	0.0644982	C19orf45	L_ribosomal_proteins	1.71189e-24	1
OSTCP1	Zinc_fingers__C2H2_type	8.02973e-29	0.881165	FAM86B3P	Zinc_fingers__C2H2_type	1.11283e-19	0.491798	COPS7A	Mitochondrial_complex_I__NADH_dehydrogenase__ubiquinone__subunits	1.60962e-29	0.200392	C6orf1	S_ribosomal_proteins	1.71518e-30	1	GLB1L2	Solute_carriers	3.70655e-21	0.301064	SCN9A	Solute_carriers	1.54397e-18	0.86102	MAGOH	L_ribosomal_proteins	4.67333e-30	0.263338	MGST2	L_ribosomal_proteins	2.19566e-24	1	STK38	Zinc_fingers__C2H2_type	5.75059e-22	0.874053	HES6	S_ribosomal_proteins	1.43189e-23	1
TUBD1	Zinc_fingers__C2H2_type	8.02973e-29	0.705931	GABRB3	Zinc_fingers__C2H2_type	1.11283e-19	0.491798	MYCN	Zinc_fingers__C2H2_type	1.14501e-28	0.704866	HILPDA	S_ribosomal_proteins	1.71518e-30	1	C6orf1	L_ribosomal_proteins	1.25207e-20	1	CELF5	Zinc_fingers__C2H2_type	1.58676e-18	0.882715	TMEM18	L_ribosomal_proteins	4.67333e-30	0.263338	UBE2I	L_ribosomal_proteins	2.19566e-24	1	HCG11	Zinc_fingers__C2H2_type	5.75059e-22	0.692953	TNIP2	S_ribosomal_proteins	1.43189e-23	1
CMTM8	L_ribosomal_proteins	1.57001e-28	1	HNMT	S_ribosomal_proteins	2.3717e-19	1	C17orf49	L_ribosomal_proteins	3.85238e-28	1	RNF41	S_ribosomal_proteins	1.71518e-30	1	SIGMAR1	L_ribosomal_proteins	1.25207e-20	1	PNKD	Mitochondrial_complex_I__NADH_dehydrogenase__ubiquinone__subunits	5.1464e-19	0.202472	ZNF32	L_ribosomal_proteins	4.67333e-30	0.263338	UQCRC2	L_ribosomal_proteins	2.19566e-24	1	THEM4	S_ribosomal_proteins	1.571e-21	1	PTTG1	S_ribosomal_proteins	1.43189e-23	1
SLC25A38	L_ribosomal_proteins	1.57001e-28	1	RBP1	S_ribosomal_proteins	2.3717e-19	1	DAD1	S_ribosomal_proteins	7.95788e-28	1	TMSB15B	S_ribosomal_proteins	1.71518e-30	1	VAT1	L_ribosomal_proteins	1.25207e-20	1	CLPTM1L	Solute_carriers	1.54397e-18	0.583097	IGFBP2	L_ribosomal_proteins	5.50162e-28	1	PRDX2	L_ribosomal_proteins	2.19566e-24	1	CWF19L1	S_ribosomal_proteins	1.571e-21	1	F12	S_ribosomal_proteins	1.43189e-23	1
ETHE1	L_ribosomal_proteins	1.57001e-28	1	COMMD9	S_ribosomal_proteins	2.3717e-19	1	NELFE	L_ribosomal_proteins	3.85238e-28	0.275631	WDR70	L_ribosomal_proteins	7.86583e-31	0.275496	2017-03-02	L_ribosomal_proteins	1.25207e-20	1	ARPC4	L_ribosomal_proteins	8.94992e-19	0.273519	KIAA0319	L_ribosomal_proteins	5.50162e-28	1	RTFDC1	L_ribosomal_proteins	2.19566e-24	1	CLYBL	S_ribosomal_proteins	1.571e-21	1	CDCA4	S_ribosomal_proteins	1.43189e-23	1
WDR37	Zinc_fingers__C2H2_type	8.02973e-29	0.490639	TTC5	S_ribosomal_proteins	2.3717e-19	1	NDUFAF7	Mitochondrial_complex_I__NADH_dehydrogenase__ubiquinone__subunits	2.8892e-27	1	ATP6V1H	Mitochondrial_complex_I__NADH_dehydrogenase__ubiquinone__subunits	7.00944e-30	1	ZBTB32	L_ribosomal_proteins	1.25207e-20	1	ART5	L_ribosomal_proteins	8.94992e-19	0.273519	BUD31	L_ribosomal_proteins	5.50162e-28	1	C2orf68	Zinc_fingers__C2H2_type	4.97197e-24	0.975703	HNRNPL	S_ribosomal_proteins	1.571e-21	1	SCO2	S_ribosomal_proteins	1.43189e-23	1
WDR89	Zinc_fingers__C2H2_type	8.02973e-29	0.294649	RPUSD2	S_ribosomal_proteins	2.3717e-19	1	PXMP2	Mitochondrial_complex_I__NADH_dehydrogenase__ubiquinone__subunits	2.8892e-27	1	TMEM222	Mitochondrial_complex_I__NADH_dehydrogenase__ubiquinone__subunits	7.00944e-30	0.204008	BCS1L	Mitochondrial_complex_I__NADH_dehydrogenase__ubiquinone__subunits	4.90468e-21	0.19738	P4HA2	Solute_carriers	1.54397e-18	0.308946	PSMD13	L_ribosomal_proteins	5.50162e-28	1	CASP2	Zinc_fingers__C2H2_type	4.97197e-24	0.883353	SYS1	S_ribosomal_proteins	1.571e-21	1	ESCO1	Zinc_fingers__C2H2_type	6.31476e-23	0.871131
MDP1	S_ribosomal_proteins	5.3533e-28	1	IPO13	Collagens	3.70869e-19	1	C9orf142	S_ribosomal_proteins	7.95788e-28	0.189792	BANK1	L_ribosomal_proteins	1.0184e-28	1	REEP6	Solute_carriers	3.70655e-21	0.126103	TTC30B	Zinc_fingers__C2H2_type	1.58676e-18	0.297761	C12orf10	L_ribosomal_proteins	5.50162e-28	1	ZNF232	Zinc_fingers__C2H2_type	4.97197e-24	0.883353	SETD4	Zinc_fingers__C2H2_type	5.75059e-22	0.143876	SERGEF	S_ribosomal_proteins	1.43189e-23	0.182636
MRPL48	L_ribosomal_proteins	1.57001e-28	0.269139	KRT7	Collagens	3.70869e-19	1	EXOSC5	S_ribosomal_proteins	7.95788e-28	0.189792	PSMG4	L_ribosomal_proteins	1.0184e-28	1	NOP10	L_ribosomal_proteins	1.25207e-20	0.266957	ST3GAL1	Solute_carriers	1.54397e-18	0.131101	STXBP6	L_ribosomal_proteins	5.50162e-28	1	TCEANC2	Zinc_fingers__C2H2_type	4.97197e-24	0.495479	ATP5B	Proteasome	6.58117e-21	1	MRPL14	L_ribosomal_proteins	1.60605e-22	1
C11orf1	L_ribosomal_proteins	1.57001e-28	0.269139	CACNA1G	Collagens	3.70869e-19	1	TIMM50	Mitochondrial_complex_I__NADH_dehydrogenase__ubiquinone__subunits	2.8892e-27	0.200392	NUDCD1	L_ribosomal_proteins	1.0184e-28	1	SLC3A2	Solute_carriers	6.67391e-20	1	SHBG	Solute_carriers	1.54397e-18	0.131101	GFER	L_ribosomal_proteins	5.50162e-28	1	PDCD2L	Mitochondrial_ribosomal_proteins	6.14767e-24	0.424018	REEP1	Zinc_fingers__C2H2_type	7.78842e-21	1	RANBP1	L_ribosomal_proteins	1.60605e-22	1
ACVR2A	Zinc_fingers__C2H2_type	1.39986e-27	0.881165	METTL20	Zinc_fingers__C2H2_type	1.11283e-19	0.295684	UBXN2B	Zinc_fingers__C2H2_type	1.9762e-27	0.0696681	RNF41	L_ribosomal_proteins	1.0184e-28	1	SLC25A33	F_type_ATPase__ATP_synthase_subunits__Mitochondrial_complex_V__ATP_synthase_subunits	1.12235e-19	1	ATP6V0A1	Solute_carriers	1.54397e-18	0.131101	NUBP1	L_ribosomal_proteins	5.50162e-28	1	RSBN1L	Zinc_fingers__C2H2_type	4.97197e-24	0.298976	USH2A	Zinc_fingers__C2H2_type	7.78842e-21	0.973188	UBE2I	L_ribosomal_proteins	1.60605e-22	0.261149
PPIE	S_ribosomal_proteins	5.3533e-28	0.188534	FAM26F	Proteasome	8.63673e-19	1	COMMD5	L_ribosomal_proteins	4.16524e-26	1	TMSB15B	L_ribosomal_proteins	1.0184e-28	1	CMC4	F_type_ATPase__ATP_synthase_subunits__Mitochondrial_complex_V__ATP_synthase_subunits	1.12235e-19	1	ZNF57	Zinc_fingers__C2H2_type	1.83346e-17	0.882715	SPAG7	L_ribosomal_proteins	5.50162e-28	1	TAS2R20	Zinc_fingers__C2H2_type	4.97197e-24	0.298976	LCMT1	S_ribosomal_proteins	1.571e-21	0.187291	C1orf52	S_ribosomal_proteins	1.99604e-21	1
MRPL9	S_ribosomal_proteins	5.3533e-28	0.188534	BABAM1	S_ribosomal_proteins	2.3717e-19	0.190955	TMEM160	L_ribosomal_proteins	4.16524e-26	1	NECAP2	S_ribosomal_proteins	3.63931e-28	1	DPP4	Solute_carriers	6.67391e-20	0.574923	GDAP1L1	S_ribosomal_proteins	2.28597e-17	1	ZNF69	L_ribosomal_proteins	5.50162e-28	1	CMSS1	S_ribosomal_proteins	1.78158e-23	1	FAM213A	L_ribosomal_proteins	1.04842e-20	1	PRR7	S_ribosomal_proteins	1.99604e-21	1
NT5DC2	S_ribosomal_proteins	5.3533e-28	0.188534	TP53RK	S_ribosomal_proteins	2.3717e-19	0.190955	NCAPH2	L_ribosomal_proteins	4.16524e-26	1	DUSP11	S_ribosomal_proteins	3.63931e-28	1	ABCD4	Solute_carriers	6.67391e-20	0.301064	TMEM57	Solute_carriers	2.43938e-17	1	SRRM5	L_ribosomal_proteins	5.50162e-28	1	INTS9	S_ribosomal_proteins	1.78158e-23	1	FXYD5	L_ribosomal_proteins	1.04842e-20	1	PPIA	S_ribosomal_proteins	1.99604e-21	1
NT5C3B	S_ribosomal_proteins	5.3533e-28	0.188534	PPP1R8	L_ribosomal_proteins	1.3544e-18	1	LAMTOR2	S_ribosomal_proteins	1.40687e-25	1	NUP35	S_ribosomal_proteins	3.63931e-28	1	STRA6	Solute_carriers	6.67391e-20	0.301064	AASS	Solute_carriers	2.43938e-17	1	PKIG	L_ribosomal_proteins	5.50162e-28	1	UQCRC2	S_ribosomal_proteins	1.78158e-23	1	DCP2	Zinc_fingers__C2H2_type	7.78842e-21	0.692953	GINS2	S_ribosomal_proteins	1.99604e-21	1
IGBP1	S_ribosomal_proteins	5.3533e-28	0.188534	AKR1B1	L_ribosomal_proteins	1.3544e-18	1	EDF1	S_ribosomal_proteins	1.40687e-25	1	LSM2	S_ribosomal_proteins	3.63931e-28	1	NHP2	S_ribosomal_proteins	2.26708e-19	1	FOLH1	Solute_carriers	2.43938e-17	0.86102	SNU13	L_ribosomal_proteins	5.50162e-28	1	MTX3	Zinc_fingers__C2H2_type	4.97197e-24	0.156708	SLC22A5	Zinc_fingers__C2H2_type	7.78842e-21	0.47504	OR51E1	Histones	3.29351e-21	1
ZZZ3	Zinc_fingers__C2H2_type	1.39986e-27	0.153651	CTTNBP2	Zinc_fingers__C2H2_type	1.36129e-18	0.88169	RNF25	L_ribosomal_proteins	4.16524e-26	0.275631	GNG10	S_ribosomal_proteins	3.63931e-28	1	C9orf116	S_ribosomal_proteins	2.26708e-19	1	NUCB1	Solute_carriers	2.43938e-17	0.86102	ACBD6	S_ribosomal_proteins	1.63768e-27	1	BHLHB9	Zinc_fingers__C2H2_type	4.97197e-24	0.156708	BCDIN3D	Zinc_fingers__C2H2_type	7.78842e-21	0.47504	N6AMT2	S_ribosomal_proteins	1.99604e-21	0.182636
RPA2	L_ribosomal_proteins	1.79684e-26	1	LAGE3	Mitochondrial_ribosomal_proteins	6.62715e-19	0.40782	SSNA1	L_ribosomal_proteins	4.16524e-26	0.275631	CHMP4A	S_ribosomal_proteins	3.63931e-28	1	MYDGF	S_ribosomal_proteins	2.26708e-19	1	HSPA4L	Solute_carriers	2.43938e-17	0.583097	IGFBP2	S_ribosomal_proteins	1.63768e-27	1	ASB7	Zinc_fingers__C2H2_type	4.97197e-24	0.0719358	SNED1	Collagens	4.15667e-21	0.197768	DEDD	L_ribosomal_proteins	1.35521e-20	1
SF3A3	L_ribosomal_proteins	1.79684e-26	1	AFAP1L2	Clustered_protocadherins	1.82135e-18	1	EMC7	L_ribosomal_proteins	4.16524e-26	0.275631	PHF5A	S_ribosomal_proteins	3.63931e-28	1	RBX1	S_ribosomal_proteins	2.26708e-19	1	ST18	Solute_carriers	2.43938e-17	0.583097	HINT1	S_ribosomal_proteins	1.63768e-27	1	NVL	Zinc_fingers__C2H2_type	7.25906e-23	1	NDUFB11	L_ribosomal_proteins	1.04842e-20	0.267458	HES6	L_ribosomal_proteins	1.35521e-20	1
GPX7	L_ribosomal_proteins	1.79684e-26	1	SPATA7	Zinc_fingers__C2H2_type	1.36129e-18	0.491798	SDHAF1	L_ribosomal_proteins	4.16524e-26	0.275631	R3HCC1L	Zinc_fingers__C2H2_type	7.87194e-28	0.720001	GPX1	L_ribosomal_proteins	9.52484e-19	1	ZFYVE19	Mitochondrial_complex_I__NADH_dehydrogenase__ubiquinone__subunits	5.01954e-17	1	ATOX1	S_ribosomal_proteins	1.63768e-27	1	PYGO2	Zinc_fingers__C2H2_type	7.25906e-23	0.883353	TBC1D12	Zinc_fingers__C2H2_type	7.78842e-21	0.143876	MXD3	L_ribosomal_proteins	1.35521e-20	1
HOXA4	L_ribosomal_proteins	1.79684e-26	1	ZNF280C	Zinc_fingers__C2H2_type	1.36129e-18	0.491798	KIAA1467	Zinc_fingers__C2H2_type	5.14477e-25	0.704866	THEM4	Mitochondrial_complex_I__NADH_dehydrogenase__ubiquinone__subunits	1.32192e-27	1	NPC2	L_ribosomal_proteins	9.52484e-19	1	LRRC29	Mitochondrial_complex_I__NADH_dehydrogenase__ubiquinone__subunits	5.01954e-17	1	TMEM251	S_ribosomal_proteins	1.63768e-27	1	COX7A2L	S_ribosomal_proteins	1.78158e-23	0.199964	ASB8	Zinc_fingers__C2H2_type	7.78842e-21	0.143876	IDI2	L_ribosomal_proteins	1.35521e-20	1
PCID2	L_ribosomal_proteins	1.79684e-26	1	FAM24B	L_ribosomal_proteins	1.3544e-18	0.272411	FAM58A	S_ribosomal_proteins	1.40687e-25	0.189792	MFF	Mitochondrial_complex_I__NADH_dehydrogenase__ubiquinone__subunits	1.32192e-27	1	TSPAN10	L_ribosomal_proteins	9.52484e-19	1	TIRAP	Zinc_fingers__C2H2_type	1.83346e-17	0.297761	ZNF69	S_ribosomal_proteins	1.63768e-27	1	MCEE	L_ribosomal_proteins	2.0276e-22	1	ERMAP	Zinc_fingers__C2H2_type	1.00475e-19	0.874053	FAM103A1	L_ribosomal_proteins	1.35521e-20	1
PLK2	Zinc_fingers__C2H2_type	1.39986e-27	0.0701591	PPP1R8	S_ribosomal_proteins	2.51172e-17	1	HLCS	Zinc_fingers__C2H2_type	5.14477e-25	0.152815	ARFIP2	Mitochondrial_complex_I__NADH_dehydrogenase__ubiquinone__subunits	1.32192e-27	1	TPD52L2	L_ribosomal_proteins	9.52484e-19	1	NENF	Mitochondrial_ribosomal_proteins	2.60107e-17	0.409307	SVBP	L_ribosomal_proteins	5.50162e-28	0.263338	FXN	L_ribosomal_proteins	2.0276e-22	1	DCUN1D2	Zinc_fingers__C2H2_type	1.00475e-19	0.874053	PPP4C	L_ribosomal_proteins	1.35521e-20	1
CRNKL1	Zinc_fingers__C2H2_type	1.39986e-27	0.0701591	ATG4C	S_ribosomal_proteins	2.51172e-17	1	YIF1B	L_ribosomal_proteins	4.07551e-24	1	CENPV	Mitochondrial_complex_I__NADH_dehydrogenase__ubiquinone__subunits	1.32192e-27	1	FDPS	Mitochondrial_ribosomal_proteins	6.26816e-19	0.400481	LCLAT1	Solute_carriers	2.43938e-17	0.308946	DCTN3	L_ribosomal_proteins	5.50162e-28	0.263338	ASS1	L_ribosomal_proteins	2.0276e-22	1	DNASE1	Zinc_fingers__C2H2_type	1.00475e-19	0.874053	POLB	Histones	3.29351e-21	0.227763
ARL4A	Zinc_fingers__C2H2_type	2.33373e-26	0.975114	MAPKAPK3	S_ribosomal_proteins	2.51172e-17	1	MMACHC	Zinc_fingers__C2H2_type	7.75191e-24	0.97496	HSPB11	S_ribosomal_proteins	3.63931e-28	0.193241	BEX2	Mitochondrial_ribosomal_proteins	6.26816e-19	0.400481	AP1M1	Solute_carriers	2.43938e-17	0.308946	C17orf49	L_ribosomal_proteins	5.50162e-28	0.263338	HAUS1	L_ribosomal_proteins	2.0276e-22	1	PCBD2	Zinc_fingers__C2H2_type	1.00475e-19	0.692953	ZNF189	Zinc_fingers__C2H2_type	1.49709e-19	0.972383
ZNF124	Zinc_fingers__C2H2_type	2.33373e-26	0.294649	FAM24B	S_ribosomal_proteins	2.51172e-17	1	THAP1	Zinc_fingers__C2H2_type	7.75191e-24	0.704866	SERPINB6	S_ribosomal_proteins	3.63931e-28	0.193241	DYNLRB2	Mitochondrial_complex_I__NADH_dehydrogenase__ubiquinone__subunits	5.45213e-19	0.19738	ZNF497	HOXL_subclass_homeoboxes	1.47822e-16	1	POLR2F	Mitochondrial_complex_I__NADH_dehydrogenase__ubiquinone__subunits	5.94307e-27	1	POLR2G	L_ribosomal_proteins	2.0276e-22	0.284544	MROH8	Zinc_fingers__C2H2_type	1.00475e-19	0.692953	DHRS3	S_ribosomal_proteins	2.42684e-19	1
HMGB2	S_ribosomal_proteins	9.70415e-26	1	ZNF830	S_ribosomal_proteins	2.51172e-17	1	VPS36	Zinc_fingers__C2H2_type	7.75191e-24	0.704866	ZNF114	Zinc_fingers__C2H2_type	7.87194e-28	0.164941	PPIAL4C	L_ribosomal_proteins	9.52484e-19	0.266957	SESN2	Solute_carriers	2.43938e-17	0.131101	ZNF816	Zinc_fingers__C2H2_type	2.54909e-27	0.0695012	PEX11B	Mitochondrial_ribosomal_proteins	3.47629e-22	0.424018	NUP210L	S_ribosomal_proteins	1.94604e-19	1	GPX1	S_ribosomal_proteins	2.42684e-19	1
HSCB	S_ribosomal_proteins	9.70415e-26	1	APOE	S_ribosomal_proteins	2.51172e-17	1	PSMB4	L_ribosomal_proteins	4.07551e-24	0.275631	TSTD1	Mitochondrial_complex_I__NADH_dehydrogenase__ubiquinone__subunits	1.32192e-27	0.204008	NUTF2	L_ribosomal_proteins	9.52484e-19	0.266957	MAST2	Solute_carriers	2.43938e-17	0.131101	LAMTOR5	L_ribosomal_proteins	5.86654e-26	1	PARP2	Zinc_fingers__C2H2_type	1.01104e-21	1	MRPL11	S_ribosomal_proteins	1.94604e-19	1	CHIC2	S_ribosomal_proteins	2.42684e-19	1
IRF2	Zinc_fingers__C2H2_type	3.71858e-25	1	APOC1	S_ribosomal_proteins	2.51172e-17	1	MEA1	L_ribosomal_proteins	4.07551e-24	0.275631	MRPL53	Mitochondrial_complex_I__NADH_dehydrogenase__ubiquinone__subunits	1.32192e-27	0.204008	C17orf49	L_ribosomal_proteins	9.52484e-19	0.266957	DSEL	Solute_carriers	2.43938e-17	0.131101	CHTOP	L_ribosomal_proteins	5.86654e-26	1	GRPEL2	Zinc_fingers__C2H2_type	1.01104e-21	0.975703	POP5	S_ribosomal_proteins	1.94604e-19	1	UBE2B	S_ribosomal_proteins	2.42684e-19	1
ZNF623	Zinc_fingers__C2H2_type	3.71858e-25	0.881165	BEX2	S_ribosomal_proteins	2.51172e-17	1	HMGN2	S_ribosomal_proteins	2.17669e-23	1	ERAL1	Mitochondrial_complex_I__NADH_dehydrogenase__ubiquinone__subunits	1.32192e-27	0.204008	DIO1	Solute_carriers	1.13507e-18	0.301064	ALK	Zinc_fingers__C2H2_type	2.01213e-16	1	CHCHD7	L_ribosomal_proteins	5.86654e-26	1	FAM134C	Zinc_fingers__C2H2_type	1.01104e-21	0.975703	METTL23	S_ribosomal_proteins	1.94604e-19	1	ECSIT	S_ribosomal_proteins	2.42684e-19	1
RSRP1	Zinc_fingers__C2H2_type	3.71858e-25	0.490639	PTGFRN	Collagens	3.74904e-17	1	MRPL22	S_ribosomal_proteins	2.17669e-23	1	LSM6	L_ribosomal_proteins	1.19431e-26	1	CPN2	Solute_carriers	1.13507e-18	0.301064	DGKE	Zinc_fingers__C2H2_type	2.01213e-16	0.882715	THOC6	L_ribosomal_proteins	5.86654e-26	1	BRD8	Zinc_fingers__C2H2_type	1.01104e-21	0.883353	GPRIN1	Collagens	4.68064e-19	1	PRMT1	S_ribosomal_proteins	2.42684e-19	1
TNFSF15	Zinc_fingers__C2H2_type	3.71858e-25	0.490639	ERC1	Collagens	3.74904e-17	1	NME1-NME2	S_ribosomal_proteins	2.17669e-23	1	CCDC90B	L_ribosomal_proteins	1.19431e-26	1	KIAA1161	Solute_carriers	1.13507e-18	0.301064	CPEB2	Zinc_fingers__C2H2_type	2.01213e-16	0.708787	DRG2	L_ribosomal_proteins	5.86654e-26	1	HIST1H3E	Zinc_fingers__C2H2_type	1.01104e-21	0.709941	TRMT2B	Zinc_fingers__C2H2_type	1.00475e-19	0.143876	SNRPB	S_ribosomal_proteins	2.42684e-19	1
CCDC115	L_ribosomal_proteins	1.85917e-24	1	SMOX	Collagens	3.74904e-17	1	METTL18	Zinc_fingers__C2H2_type	7.75191e-24	0.293477	ERGIC2	L_ribosomal_proteins	1.19431e-26	1	PDZK1IP1	Solute_carriers	1.13507e-18	0.126103	SLIT2	Solute_carriers	3.62911e-16	1	RAB40B	L_ribosomal_proteins	5.86654e-26	1	TRMT5	Zinc_fingers__C2H2_type	1.01104e-21	0.709941	YBX1	L_ribosomal_proteins	8.07925e-19	1	KCNN2	Histones	2.81285e-19	1
HMGB2	L_ribosomal_proteins	1.85917e-24	1	EFHC1	Zinc_fingers__C2H2_type	1.58319e-17	0.295684	MSS51	Mitochondrial_complex_I__NADH_dehydrogenase__ubiquinone__subunits	6.36282e-23	1	YAF2	L_ribosomal_proteins	1.19431e-26	1	C3orf62	Zinc_fingers__C2H2_type	1.79752e-18	0.150709	NSMF	Solute_carriers	3.62911e-16	1	SPIN2B	L_ribosomal_proteins	5.86654e-26	1	HDAC1	S_ribosomal_proteins	2.44456e-21	1	NUP210L	L_ribosomal_proteins	8.07925e-19	1	ADRB1	Histones	2.81285e-19	1
CENPV	L_ribosomal_proteins	1.85917e-24	1	TRIT1	L_ribosomal_proteins	8.91452e-17	1	ADSL	Mitochondrial_complex_I__NADH_dehydrogenase__ubiquinone__subunits	6.36282e-23	1	LYSMD2	L_ribosomal_proteins	1.19431e-26	1	MSL2	Zinc_fingers__C2H2_type	1.79752e-18	0.150709	PPP1R3D	Zinc_fingers__C2H2_type	2.01213e-16	0.494102	ZNF396	Zinc_fingers__C2H2_type	4.1795e-26	0.704421	IAH1	S_ribosomal_proteins	2.44456e-21	1	LDHB	L_ribosomal_proteins	8.07925e-19	1	ACYP2	Mitochondrial_complex_I__NADH_dehydrogenase__ubiquinone__subunits	5.836e-19	1
CIRBP	L_ribosomal_proteins	1.85917e-24	1	SNAP47	L_ribosomal_proteins	8.91452e-17	1	COMMD1	S_ribosomal_proteins	2.17669e-23	0.189792	CTU2	L_ribosomal_proteins	1.19431e-26	1	OVGP1	Solute_carriers	1.82072e-17	1	LHX4	Solute_carriers	3.62911e-16	0.86102	MLLT10	Zinc_fingers__C2H2_type	4.1795e-26	0.293033	CLYBL	S_ribosomal_proteins	2.44456e-21	1	RANGRF	L_ribosomal_proteins	8.07925e-19	1	GTF3A	Mitochondrial_complex_I__NADH_dehydrogenase__ubiquinone__subunits	5.836e-19	1
LRIT3	Zinc_fingers__C2H2_type	3.71858e-25	0.153651	ELP6	L_ribosomal_proteins	8.91452e-17	1	C17orf49	S_ribosomal_proteins	2.17669e-23	0.189792	RALY	L_ribosomal_proteins	1.19431e-26	1	MRPL51	S_ribosomal_proteins	2.4101e-17	1	IL6R	Solute_carriers	3.62911e-16	0.583097	CENPV	L_ribosomal_proteins	5.86654e-26	0.263338	ZNF252P	Zinc_fingers__C2H2_type	1.01104e-21	0.298976	SEC11C	L_ribosomal_proteins	8.07925e-19	1	BEX4	Mitochondrial_complex_I__NADH_dehydrogenase__ubiquinone__subunits	5.836e-19	1
DCLRE1A	Zinc_fingers__C2H2_type	3.71858e-25	0.0701591	NDRG2	L_ribosomal_proteins	8.91452e-17	1	GTPBP6	Mitochondrial_complex_I__NADH_dehydrogenase__ubiquinone__subunits	6.36282e-23	0.200392	SH3BGRL	L_ribosomal_proteins	1.19431e-26	1	PPIB	S_ribosomal_proteins	2.4101e-17	1	TXNIP	Zinc_fingers__C2H2_type	2.01213e-16	0.297761	ATRAID	S_ribosomal_proteins	2.76614e-25	1	C22orf29	Zinc_fingers__C2H2_type	1.01104e-21	0.298976	NDUFB11	S_ribosomal_proteins	1.94604e-19	0.187291	MECR	L_ribosomal_proteins	1.02503e-18	1
CEP78	Zinc_fingers__C2H2_type	5.66001e-24	0.975114	DMKN	L_ribosomal_proteins	8.91452e-17	1	WDR70	L_ribosomal_proteins	3.60016e-22	1	SENP7	Zinc_fingers__C2H2_type	1.33528e-26	0.310357	CARHSP1	S_ribosomal_proteins	2.4101e-17	1	FITM1	Mitochondrial_ribosomal_proteins	1.05346e-15	1	ZNF32	S_ribosomal_proteins	2.76614e-25	1	C10orf88	Zinc_fingers__C2H2_type	1.01104e-21	0.156708	HYLS1	Zinc_fingers__C2H2_type	1.23356e-18	1	SF3B6	L_ribosomal_proteins	1.02503e-18	1
EIF3I	L_ribosomal_proteins	1.85917e-24	0.269139	BMP4	Zinc_fingers__C2H2_type	1.74874e-16	1	CPSF4	L_ribosomal_proteins	3.60016e-22	1	C1orf123	L_ribosomal_proteins	1.19431e-26	0.275496	NUTF2	S_ribosomal_proteins	2.4101e-17	1	NPY6R	Solute_carriers	3.62911e-16	0.308946	ST3GAL4	S_ribosomal_proteins	2.76614e-25	1	HNRNPA1L2	S_ribosomal_proteins	2.44456e-21	0.199964	CASP2	Zinc_fingers__C2H2_type	1.23356e-18	0.874053	THAP4	L_ribosomal_proteins	1.02503e-18	1
TTC4	L_ribosomal_proteins	1.85917e-24	0.269139	RDH16	Zinc_fingers__C2H2_type	1.74874e-16	0.88169	PSTK	L_ribosomal_proteins	3.60016e-22	1	FAM195B	L_ribosomal_proteins	1.19431e-26	0.275496	CBY1	S_ribosomal_proteins	2.4101e-17	1	ABLIM3	Solute_carriers	3.62911e-16	0.308946	LENG1	S_ribosomal_proteins	2.76614e-25	1	MYCL	Zinc_fingers__C2H2_type	1.34236e-20	0.975703	SMG8	Zinc_fingers__C2H2_type	1.23356e-18	0.692953	TP53TG1	L_ribosomal_proteins	1.02503e-18	1
NSMCE2	L_ribosomal_proteins	1.85917e-24	0.269139	HSPA1L	Zinc_fingers__C2H2_type	1.58319e-17	0.070583	YIF1A	L_ribosomal_proteins	3.60016e-22	1	LIN37	L_ribosomal_proteins	1.19431e-26	0.275496	PHF5A	S_ribosomal_proteins	2.4101e-17	1	GCLC	Solute_carriers	3.62911e-16	0.308946	PMM1	S_ribosomal_proteins	2.76614e-25	1	SOX4	Zinc_fingers__C2H2_type	1.34236e-20	0.975703	THBS3	Collagens	4.68064e-19	0.197768	TXN	L_ribosomal_proteins	1.02503e-18	1
ACTR8	Zinc_fingers__C2H2_type	5.66001e-24	0.705931	CX3CR1	GTPases__IMAP	2.33157e-16	1	DHRS4L1	L_ribosomal_proteins	3.60016e-22	1	ATG12	S_ribosomal_proteins	6.75993e-26	1	LAGE3	S_ribosomal_proteins	2.4101e-17	1	SLC22A18	Solute_carriers	3.62911e-16	0.308946	MAP10	Zinc_fingers__C2H2_type	4.1795e-26	0.0695012	ZNF503	Zinc_fingers__C2H2_type	1.34236e-20	0.975703	MAP3K12	Collagens	4.68064e-19	0.197768	TRAP1	L_ribosomal_proteins	1.02503e-18	1
DROSHA	Zinc_fingers__C2H2_type	5.66001e-24	0.705931	HOXD11	Zinc_fingers__C2H2_type	1.74874e-16	0.706893	SYNGR2	L_ribosomal_proteins	3.60016e-22	1	PPP3CC	S_ribosomal_proteins	6.75993e-26	1	CATIP	Mitochondrial_ribosomal_proteins	2.77968e-17	1	EFNA5	Zinc_fingers__C2H2_type	2.09492e-15	0.975529	ZNF214	Zinc_fingers__C2H2_type	6.54904e-25	0.97489	DHFRL1	Zinc_fingers__C2H2_type	1.01104e-21	0.0719358	SELK	L_ribosomal_proteins	8.07925e-19	0.267458	UBE2S	L_ribosomal_proteins	1.02503e-18	1
DCLRE1C	Zinc_fingers__C2H2_type	5.66001e-24	0.705931	FKBP2	Mitochondrial_complex_I__NADH_dehydrogenase__ubiquinone__subunits	5.51478e-17	0.201611	DPY19L3	Zinc_fingers__C2H2_type	1.11502e-22	0.152815	ABI1	S_ribosomal_proteins	6.75993e-26	1	MRRF	F_type_ATPase__ATP_synthase_subunits__Mitochondrial_complex_V__ATP_synthase_subunits	3.40524e-17	1	CUL1	Zinc_fingers__C2H2_type	2.09492e-15	0.882715	HYLS1	Zinc_fingers__C2H2_type	6.54904e-25	0.704421	ZNF507	Zinc_fingers__C2H2_type	1.01104e-21	0.0719358	TPD52L1	L_ribosomal_proteins	8.07925e-19	0.267458	SNRPB	L_ribosomal_proteins	1.02503e-18	1
TMEM183A	S_ribosomal_proteins	1.53949e-23	1	ZNF576	L_ribosomal_proteins	8.91452e-17	0.272411	ZNF622	L_ribosomal_proteins	3.60016e-22	0.275631	ZNF534	S_ribosomal_proteins	6.75993e-26	1	CCDC159	F_type_ATPase__ATP_synthase_subunits__Mitochondrial_complex_V__ATP_synthase_subunits	3.40524e-17	1	AIFM1	Solute_carriers	3.62911e-16	0.131101	MRPL33	S_ribosomal_proteins	2.76614e-25	0.18425	MTBP	Zinc_fingers__C2H2_type	1.34236e-20	0.883353	ELP5	L_ribosomal_proteins	8.07925e-19	0.267458	CHADL	L_ribosomal_proteins	1.02503e-18	1
COX6C	Mitochondrial_complex_I__NADH_dehydrogenase__ubiquinone__subunits	4.50131e-23	1	FDPS	Proteasome	8.0028e-17	0.206887	LSM1	S_ribosomal_proteins	2.94375e-21	1	IFT52	S_ribosomal_proteins	6.75993e-26	1	UQCC1	F_type_ATPase__ATP_synthase_subunits__Mitochondrial_complex_V__ATP_synthase_subunits	3.40524e-17	1	WDR53	Zinc_fingers__C2H2_type	2.01213e-16	0.0714507	LYRM4	S_ribosomal_proteins	2.76614e-25	0.18425	BMP4	Zinc_fingers__C2H2_type	1.34236e-20	0.883353	SNRNP40	Proteasome	7.08837e-19	0.202957	TEKT5	Histones	2.81285e-19	0.227763
C11orf1	S_ribosomal_proteins	1.53949e-23	0.188534	NDUFB4	Proteasome	8.0028e-17	0.206887	SEC61B	S_ribosomal_proteins	2.94375e-21	1	STX18	Mitochondrial_ribosomal_proteins	5.22555e-26	0.411956	SFT2D3	Zinc_fingers__C2H2_type	2.0666e-17	0.486002	KIAA1324L	Zinc_fingers__C2H2_type	2.01213e-16	0.0714507	TMA7	L_ribosomal_proteins	5.65563e-24	1	YPEL1	Zinc_fingers__C2H2_type	1.34236e-20	0.883353	FBLN5	Clustered_protocadherins	4.50872e-18	1	ZNF57	Zinc_fingers__C2H2_type	1.81005e-18	0.871131
PARP2	Zinc_fingers__C2H2_type	8.22433e-23	1	RNF212	Zinc_fingers__C2H2_type	1.74874e-16	0.154381	SSNA1	S_ribosomal_proteins	2.94375e-21	1	YWHAE	Mitochondrial_complex_I__NADH_dehydrogenase__ubiquinone__subunits	2.19681e-25	1	CATIP	Mitochondrial_complex_I__NADH_dehydrogenase__ubiquinone__subunits	5.29185e-17	1	KBTBD4	Zinc_fingers__C2H2_type	2.01213e-16	0.0714507	POLR2H	L_ribosomal_proteins	5.65563e-24	1	PHF6	Zinc_fingers__C2H2_type	1.34236e-20	0.883353	ZNF423	Clustered_protocadherins	4.50872e-18	1	WDR53	Zinc_fingers__C2H2_type	1.81005e-18	0.687713
CLEC2D	Zinc_fingers__C2H2_type	8.22433e-23	0.881165	HDAC8	Mitochondrial_ribosomal_proteins	1.17546e-15	1	GSTO2	S_ribosomal_proteins	2.94375e-21	1	B9D1	Mitochondrial_complex_I__NADH_dehydrogenase__ubiquinone__subunits	2.19681e-25	1	ANAPC5	Mitochondrial_complex_I__NADH_dehydrogenase__ubiquinone__subunits	5.29185e-17	1	C9orf116	L_ribosomal_proteins	3.70186e-15	1	KIF25	L_ribosomal_proteins	5.65563e-24	1	PDE6D	L_ribosomal_proteins	1.68409e-20	1	CNOT10	Zinc_fingers__C2H2_type	1.43991e-17	1	HADHB	Chaperonins	1.44095e-17	1
RIN2	Zinc_fingers__C2H2_type	8.22433e-23	0.705931	CFAP69	Zinc_fingers__C2H2_type	1.83244e-15	0.975255	YIF1A	S_ribosomal_proteins	2.94375e-21	1	NAA16	Zinc_fingers__C2H2_type	2.16486e-25	0.977115	METTL17	Mitochondrial_complex_I__NADH_dehydrogenase__ubiquinone__subunits	5.29185e-17	1	PAX9	L_ribosomal_proteins	3.70186e-15	1	THYN1	L_ribosomal_proteins	5.65563e-24	1	TPD52L1	L_ribosomal_proteins	1.68409e-20	1	RASL11B	Zinc_fingers__C2H2_type	1.43991e-17	0.973188	WDR45B	Histones	2.13679e-17	1
HMGN2	L_ribosomal_proteins	1.7351e-22	1	KTI12	S_ribosomal_proteins	2.30206e-15	1	LAMTOR1	S_ribosomal_proteins	2.94375e-21	1	UTP23	Zinc_fingers__C2H2_type	2.16486e-25	0.888714	RIBC1	Mitochondrial_complex_I__NADH_dehydrogenase__ubiquinone__subunits	5.29185e-17	1	TCEAL8	L_ribosomal_proteins	3.70186e-15	1	C15orf40	L_ribosomal_proteins	5.65563e-24	1	HEBP1	L_ribosomal_proteins	1.68409e-20	1	POLR2J2	Zinc_fingers__C2H2_type	1.43991e-17	0.973188	IFNGR2	Histones	2.13679e-17	1
PIGC	L_ribosomal_proteins	1.7351e-22	1	HACL1	S_ribosomal_proteins	2.30206e-15	1	MMAB	S_ribosomal_proteins	2.94375e-21	1	KLHL41	Zinc_fingers__C2H2_type	2.16486e-25	0.720001	C5	Solute_carriers	1.82072e-17	0.301064	MPHOSPH10	Zinc_fingers__C2H2_type	2.09492e-15	0.494102	CMC2	L_ribosomal_proteins	5.65563e-24	1	CLYBL	L_ribosomal_proteins	1.68409e-20	1	TRIM4	Zinc_fingers__C2H2_type	1.43991e-17	0.874053	SCGN	S_ribosomal_proteins	2.56512e-17	1
PDCD2	L_ribosomal_proteins	1.7351e-22	1	AGA	S_ribosomal_proteins	2.30206e-15	1	LAGE3	S_ribosomal_proteins	2.94375e-21	1	ZNF25	Zinc_fingers__C2H2_type	2.16486e-25	0.720001	BGLAP	L_ribosomal_proteins	6.46807e-17	1	PDE5A	Collagens	4.25386e-15	1	NAT9	L_ribosomal_proteins	5.65563e-24	1	LRRC28	L_ribosomal_proteins	1.68409e-20	1	C17orf104	Zinc_fingers__C2H2_type	1.43991e-17	0.874053	PPP2R2D	S_ribosomal_proteins	2.56512e-17	1
DPF2	L_ribosomal_proteins	1.7351e-22	1	MED20	S_ribosomal_proteins	2.30206e-15	1	ARSK	Zinc_fingers__C2H2_type	1.53e-21	0.489341	PHPT1	Mitochondrial_complex_I__NADH_dehydrogenase__ubiquinone__subunits	2.19681e-25	0.204008	SHFM1	L_ribosomal_proteins	6.46807e-17	1	SSU72	Mitochondrial_complex_I__NADH_dehydrogenase__ubiquinone__subunits	4.25386e-15	1	C19orf70	L_ribosomal_proteins	5.65563e-24	1	RAD17	Zinc_fingers__C2H2_type	1.34236e-20	0.709941	FUNDC2P2	S_ribosomal_proteins	2.09566e-17	1	CNIH2	S_ribosomal_proteins	2.56512e-17	1
C12orf73	L_ribosomal_proteins	1.7351e-22	1	ZNF699	Zinc_fingers__C2H2_type	1.74874e-16	0.070583	ZC3HC1	Mitochondrial_complex_I__NADH_dehydrogenase__ubiquinone__subunits	7.78504e-21	1	SDHD	Mitochondrial_complex_I__NADH_dehydrogenase__ubiquinone__subunits	2.19681e-25	0.204008	COMMD5	L_ribosomal_proteins	6.46807e-17	1	CATIP	Mitochondrial_complex_I__NADH_dehydrogenase__ubiquinone__subunits	4.25386e-15	1	TFPT	L_ribosomal_proteins	5.65563e-24	1	LSM4	Mitochondrial_complex_I__NADH_dehydrogenase__ubiquinone__subunits	6.46583e-21	0.211055	MRPS33	S_ribosomal_proteins	2.09566e-17	1	SARNP	S_ribosomal_proteins	2.56512e-17	1
SPPL3	L_ribosomal_proteins	1.7351e-22	1	AHDC1	Collagens	3.28665e-15	1	RAD51C	Mitochondrial_complex_I__NADH_dehydrogenase__ubiquinone__subunits	7.78504e-21	1	UQCRC2	Mitochondrial_complex_I__NADH_dehydrogenase__ubiquinone__subunits	2.19681e-25	0.204008	CCDC107	L_ribosomal_proteins	6.46807e-17	1	ECE2	Mitochondrial_complex_I__NADH_dehydrogenase__ubiquinone__subunits	4.25386e-15	1	CD302	Complement_system	7.97555e-24	1	NME6	Mitochondrial_ribosomal_proteins	1.8055e-20	0.424018	FAM66C	Zinc_fingers__C2H2_type	1.43991e-17	0.47504	FAM103A1	S_ribosomal_proteins	2.56512e-17	1
GEMIN8	L_ribosomal_proteins	1.7351e-22	1	PCDHGB3	Collagens	3.28665e-15	1	CLUHP3	Zinc_fingers__C2H2_type	1.53e-21	0.152815	DEDD	L_ribosomal_proteins	1.26626e-24	1	SEC61B	L_ribosomal_proteins	6.46807e-17	1	FITM1	Mitochondrial_complex_I__NADH_dehydrogenase__ubiquinone__subunits	4.25386e-15	1	RNASE4	Complement_system	7.97555e-24	1	TTC23	Zinc_fingers__C2H2_type	1.34236e-20	0.298976	ZADH2	Zinc_fingers__C2H2_type	1.43991e-17	0.47504	UBE2I	S_ribosomal_proteins	2.56512e-17	1
SLC25A5	L_ribosomal_proteins	1.7351e-22	1	LINC00346	Collagens	3.28665e-15	1	HSD17B8	L_ribosomal_proteins	2.86289e-20	1	WDR54	L_ribosomal_proteins	1.26626e-24	1	SLC35C2	L_ribosomal_proteins	6.46807e-17	1	C14orf1	Mitochondrial_complex_I__NADH_dehydrogenase__ubiquinone__subunits	4.25386e-15	1	DCP2	Zinc_fingers__C2H2_type	9.80163e-24	0.704421	GNRHR2	Zinc_fingers__C2H2_type	1.34236e-20	0.156708	SDC3	Collagens	4.60202e-17	1	THOC6	S_ribosomal_proteins	2.56512e-17	1
BCDIN3D	Zinc_fingers__C2H2_type	8.22433e-23	0.294649	ABCC1	Collagens	3.28665e-15	1	ZCCHC4	Zinc_fingers__C2H2_type	2.00133e-20	0.489341	FAM104A	L_ribosomal_proteins	1.26626e-24	1	POLR2F	L_ribosomal_proteins	6.46807e-17	1	ACOT7	Solute_carriers	5.07455e-15	0.86102	NOXRED1	Zinc_fingers__C2H2_type	9.80163e-24	0.704421	DCAF8	Zinc_fingers__C2H2_type	1.69758e-19	1	SLC4A3	Collagens	4.60202e-17	1	RAE1	S_ribosomal_proteins	2.56512e-17	1
BORA	Zinc_fingers__C2H2_type	1.14007e-21	1	TMEM182	L_ribosomal_proteins	5.21548e-15	1	DPY30	L_ribosomal_proteins	2.86289e-20	0.275631	PTPN2	L_ribosomal_proteins	1.26626e-24	1	SYT17	HOXL_subclass_homeoboxes	7.67943e-17	1	FAM212B	Solute_carriers	5.07455e-15	0.86102	STAG3L3	Zinc_fingers__C2H2_type	9.80163e-24	0.488823	TRAPPC4	Mitochondrial_ribosomal_proteins	1.8055e-20	0.104276	SCG2	Collagens	4.60202e-17	1	CENPM	S_ribosomal_proteins	2.56512e-17	1
MAP3K1	Zinc_fingers__C2H2_type	8.22433e-23	0.0701591	AGA	L_ribosomal_proteins	5.21548e-15	1	AUP1	L_ribosomal_proteins	2.86289e-20	0.275631	B9D2	L_ribosomal_proteins	1.26626e-24	1	POC1A	Proteasome	7.67943e-17	1	MCFD2	Solute_carriers	5.07455e-15	0.86102	ACBD6	L_ribosomal_proteins	5.65563e-24	0.263338	IFIT2	Zinc_fingers__C2H2_type	1.69758e-19	0.975703	ELN	Collagens	4.60202e-17	1	DKC1	S_ribosomal_proteins	2.56512e-17	1
ZNF485	Zinc_fingers__C2H2_type	8.22433e-23	0.0701591	BOD1	L_ribosomal_proteins	5.21548e-15	1	SWI5	L_ribosomal_proteins	2.86289e-20	0.275631	ITM2A	L_ribosomal_proteins	1.26626e-24	1	NPM3	S_ribosomal_proteins	2.4101e-17	0.18692	SCN8A	Solute_carriers	5.07455e-15	0.86102	ART5	L_ribosomal_proteins	5.65563e-24	0.263338	USP30	Zinc_fingers__C2H2_type	1.69758e-19	0.975703	TMEM132A	Collagens	4.60202e-17	1	TTF1	Zinc_fingers__C2H2_type	2.08068e-17	0.687713
LUC7L3	Zinc_fingers__C2H2_type	8.22433e-23	0.0701591	MED20	L_ribosomal_proteins	5.21548e-15	1	DIABLO	L_ribosomal_proteins	2.86289e-20	0.275631	GPAM	Zinc_fingers__C2H2_type	2.16486e-25	0.164941	PKIG	S_ribosomal_proteins	2.4101e-17	0.18692	IFT43	Proteasome	5.92626e-15	1	MRPL46	L_ribosomal_proteins	5.65563e-24	0.263338	PEX12	Zinc_fingers__C2H2_type	1.69758e-19	0.975703	NFATC4	Collagens	4.60202e-17	1	HEYL	Collagens	3.82871e-17	1
LARP4B	Zinc_fingers__C2H2_type	1.14007e-21	0.705931	MGMT	L_ribosomal_proteins	5.21548e-15	1	MRPL28	L_ribosomal_proteins	2.86289e-20	0.275631	HHEX	Zinc_fingers__C2H2_type	3.35279e-24	1	ZNF16	Zinc_fingers__C2H2_type	2.0666e-17	0.150709	STAP2	Proteasome	5.92626e-15	1	NSMCE1	L_ribosomal_proteins	5.65563e-24	0.263338	TFAP4	Zinc_fingers__C2H2_type	1.69758e-19	0.709941	SMIM3	Metallothioneins	5.10055e-17	1	PCDHB16	Collagens	3.82871e-17	1
FAM131C	S_ribosomal_proteins	2.13482e-21	1	KANSL2	L_ribosomal_proteins	5.21548e-15	1	MRPL27	L_ribosomal_proteins	2.86289e-20	0.275631	LYPLAL1	Mitochondrial_ribosomal_proteins	3.32285e-24	0.411956	NOXRED1	Zinc_fingers__C2H2_type	2.0666e-17	0.150709	C10orf25	Zinc_fingers__C2H2_type	2.09492e-15	0.297761	FAM195B	L_ribosomal_proteins	5.65563e-24	0.263338	RBP7	S_ribosomal_proteins	2.92558e-19	1	HILPDA	Metallothioneins	5.10055e-17	1	PCDHB15	Collagens	3.82871e-17	1
ZNHIT3	S_ribosomal_proteins	2.13482e-21	1	NARF	L_ribosomal_proteins	5.21548e-15	1	COPE	L_ribosomal_proteins	2.86289e-20	0.275631	NUP54	S_ribosomal_proteins	1.09888e-23	1	RHBDL1	Solute_carriers	1.82072e-17	0.126103	PRMT5	F_type_ATPase__ATP_synthase_subunits__Mitochondrial_complex_V__ATP_synthase_subunits	7.58559e-15	1	RBMX2	L_ribosomal_proteins	5.65563e-24	0.263338	PDIA6	S_ribosomal_proteins	2.92558e-19	1	RBP7	L_ribosomal_proteins	5.55769e-17	1	C9orf172	Collagens	3.82871e-17	1
METTL23	S_ribosomal_proteins	2.13482e-21	1	ZNF420	L_ribosomal_proteins	5.21548e-15	1	SLC35G1	Zinc_fingers__C2H2_type	2.49349e-19	0.880589	NGDN	S_ribosomal_proteins	1.09888e-23	1	TNXB	Collagens	3.59742e-17	0.18692	CYP27A1	Solute_carriers	5.07455e-15	0.583097	ZNF530	Zinc_fingers__C2H2_type	9.80163e-24	0.293033	METTL21A	S_ribosomal_proteins	2.92558e-19	1	SPCS1	L_ribosomal_proteins	5.55769e-17	1	TNPO2	Collagens	3.82871e-17	1
ZCCHC3	S_ribosomal_proteins	2.13482e-21	1	TP53RK	L_ribosomal_proteins	5.21548e-15	1	TTC9C	Zinc_fingers__C2H2_type	2.49349e-19	0.880589	LYSMD2	S_ribosomal_proteins	1.09888e-23	1	TPRKB	L_ribosomal_proteins	6.46807e-17	0.266957	PLCXD3	Solute_carriers	5.07455e-15	0.583097	BRK1	S_ribosomal_proteins	4.0889e-23	1	BTD	S_ribosomal_proteins	2.92558e-19	1	FHIT	L_ribosomal_proteins	5.55769e-17	1	CDKN2AIPNL	Mitochondrial_complex_I__NADH_dehydrogenase__ubiquinone__subunits	5.63193e-17	1
KIAA0907	Zinc_fingers__C2H2_type	1.14007e-21	0.294649	RBL2	Zinc_fingers__C2H2_type	1.83244e-15	0.295684	SALL2	Zinc_fingers__C2H2_type	2.00133e-20	0.0696681	PWWP2A	Zinc_fingers__C2H2_type	3.35279e-24	0.164941	SLU7	Zinc_fingers__C2H2_type	2.25664e-16	0.879077	PSENEN	S_ribosomal_proteins	2.11344e-15	0.191776	TOMM6	S_ribosomal_proteins	4.0889e-23	1	POLB	S_ribosomal_proteins	2.92558e-19	1	PON3	L_ribosomal_proteins	5.55769e-17	1	PIGP	Mitochondrial_complex_I__NADH_dehydrogenase__ubiquinone__subunits	5.63193e-17	1
NPIPB5	Zinc_fingers__C2H2_type	1.14007e-21	0.153651	S100A16	Proteasome	6.45434e-15	1	RNF25	S_ribosomal_proteins	3.47233e-19	1	ZMYND12	Mitochondrial_complex_I__NADH_dehydrogenase__ubiquinone__subunits	3.21375e-23	1	VSTM4	Solute_carriers	2.74984e-16	1	LINC00847	HOXL_subclass_homeoboxes	1.11349e-14	1	GTF2IRD2	S_ribosomal_proteins	4.0889e-23	1	HAUS1	S_ribosomal_proteins	2.92558e-19	1	ETV2	L_ribosomal_proteins	5.55769e-17	1	DRG1	Mitochondrial_complex_I__NADH_dehydrogenase__ubiquinone__subunits	5.63193e-17	1
CUTA	S_ribosomal_proteins	2.13482e-21	0.188534	GLRX	Proteasome	6.45434e-15	1	TIMM22	S_ribosomal_proteins	3.47233e-19	1	LRRC34	Mitochondrial_complex_I__NADH_dehydrogenase__ubiquinone__subunits	3.21375e-23	1	CTSA	Solute_carriers	2.74984e-16	1	CTF1	HOXL_subclass_homeoboxes	1.11349e-14	1	LAMTOR4	S_ribosomal_proteins	4.0889e-23	1	BEX4	S_ribosomal_proteins	2.92558e-19	1	AK2	Proteasome	6.6788e-17	1	PMVK	L_ribosomal_proteins	6.92074e-17	1
TMCO6	L_ribosomal_proteins	1.45646e-20	1	CD63	Proteasome	6.45434e-15	1	ICE2	Zinc_fingers__C2H2_type	2.49349e-19	0.704866	IMMP2L	Mitochondrial_complex_I__NADH_dehydrogenase__ubiquinone__subunits	3.21375e-23	1	PSTK	Mitochondrial_ribosomal_proteins	2.77968e-17	0.0919741	NUTM2G	Zinc_fingers__C2H2_type	2.09492e-15	0.155861	MED19	S_ribosomal_proteins	4.0889e-23	1	TRIM45	Zinc_fingers__C2H2_type	1.69758e-19	0.495479	RRP8	Proteasome	6.6788e-17	1	PRR7	L_ribosomal_proteins	6.92074e-17	1
WBSCR27	L_ribosomal_proteins	1.45646e-20	1	NDUFA7	Proteasome	6.45434e-15	1	RPL32P3	Zinc_fingers__C2H2_type	2.49349e-19	0.489341	NT5C3B	Mitochondrial_complex_I__NADH_dehydrogenase__ubiquinone__subunits	3.21375e-23	1	KCTD21	Solute_carriers	2.74984e-16	0.856838	PFDN1	L_ribosomal_proteins	3.70186e-15	0.273519	FTH1	S_ribosomal_proteins	4.0889e-23	1	XPO1	Zinc_fingers__C2H2_type	1.69758e-19	0.495479	HEY1	Zinc_fingers__C2H2_type	1.59636e-16	1	PPIA	L_ribosomal_proteins	6.92074e-17	1
C12orf10	L_ribosomal_proteins	1.45646e-20	1	PAPOLG	Zinc_fingers__C2H2_type	1.83244e-15	0.154381	RPA2	Mitochondrial_complex_I__NADH_dehydrogenase__ubiquinone__subunits	8.34766e-19	1	TMEM50B	Mitochondrial_complex_I__NADH_dehydrogenase__ubiquinone__subunits	3.21375e-23	1	PEX7	F_type_ATPase__ATP_synthase_subunits__Mitochondrial_complex_V__ATP_synthase_subunits	3.40524e-17	0.0923926	CYP2J2	Solute_carriers	5.07455e-15	0.308946	STXBP6	S_ribosomal_proteins	4.0889e-23	1	TBL2	Mitochondrial_ribosomal_proteins	8.58684e-19	1	CCDC122	Zinc_fingers__C2H2_type	1.59636e-16	0.973188	PPP2R2D	L_ribosomal_proteins	6.92074e-17	1
RNPS1	L_ribosomal_proteins	1.45646e-20	1	KLHL24	Zinc_fingers__C2H2_type	1.83244e-15	0.154381	NACA	Mitochondrial_complex_I__NADH_dehydrogenase__ubiquinone__subunits	8.34766e-19	1	ZSWIM3	Zinc_fingers__C2H2_type	3.35279e-24	0.0768368	LRTOMT	F_type_ATPase__ATP_synthase_subunits__Mitochondrial_complex_V__ATP_synthase_subunits	3.40524e-17	0.0923926	TMEM150A	Solute_carriers	5.07455e-15	0.308946	NRN1L	S_ribosomal_proteins	4.0889e-23	1	MCRS1	Mitochondrial_ribosomal_proteins	8.58684e-19	1	MSH2	Zinc_fingers__C2H2_type	1.59636e-16	0.874053	STK32C	L_ribosomal_proteins	6.92074e-17	1
NSMCE1	L_ribosomal_proteins	1.45646e-20	1	STYXL1	S_ribosomal_proteins	2.30206e-15	0.190955	CLYBL	Mitochondrial_complex_I__NADH_dehydrogenase__ubiquinone__subunits	8.34766e-19	1	TCEANC2	Zinc_fingers__C2H2_type	4.95712e-23	0.888714	MICU2	F_type_ATPase__ATP_synthase_subunits__Mitochondrial_complex_V__ATP_synthase_subunits	3.40524e-17	0.0923926	PTH1R	Solute_carriers	5.07455e-15	0.308946	KRT10	S_ribosomal_proteins	4.0889e-23	1	RNASEH2A	Mitochondrial_ribosomal_proteins	8.58684e-19	1	HTRA2	L_ribosomal_proteins	5.55769e-17	0.267458	ZNF511	L_ribosomal_proteins	6.92074e-17	1
THAP11	L_ribosomal_proteins	1.45646e-20	1	GPC1	Collagens	3.28665e-15	0.185574	RNF181	S_ribosomal_proteins	3.47233e-19	0.189792	FRS2	Zinc_fingers__C2H2_type	4.95712e-23	0.50791	RASGRF1	Solute_carriers	2.74984e-16	0.574923	STC2	Solute_carriers	5.07455e-15	0.308946	NT5C	S_ribosomal_proteins	4.0889e-23	1	ZNF581	Mitochondrial_ribosomal_proteins	8.58684e-19	1	MRPL11	L_ribosomal_proteins	5.55769e-17	0.267458	FAM89B	L_ribosomal_proteins	6.92074e-17	1
PDE9A	L_ribosomal_proteins	1.45646e-20	1	PPIE	L_ribosomal_proteins	5.21548e-15	0.272411	COPE	S_ribosomal_proteins	3.47233e-19	0.189792	ZNF555	Zinc_fingers__C2H2_type	4.95712e-23	0.50791	WHAMMP3	Zinc_fingers__C2H2_type	2.25664e-16	0.290494	WDR72	Solute_carriers	5.07455e-15	0.308946	DGCR6	Mitochondrial_complex_I__NADH_dehydrogenase__ubiquinone__subunits	1.19469e-22	1	H2AFZ	Proteasome	1.06509e-18	1	PRH1	Zinc_fingers__C2H2_type	1.43991e-17	0.0644982	PTGES3	L_ribosomal_proteins	6.92074e-17	1
TRIM59	Zinc_fingers__C2H2_type	1.50658e-20	0.975114	ATRAID	L_ribosomal_proteins	5.21548e-15	0.272411	PQBP1	S_ribosomal_proteins	3.47233e-19	0.189792	UTP11L	L_ribosomal_proteins	1.21094e-22	1	SNX30	Solute_carriers	2.74984e-16	0.301064	GPT2	Solute_carriers	5.07455e-15	0.308946	AXIN2	Zinc_fingers__C2H2_type	1.40029e-22	0.880337	PDHB	L_ribosomal_proteins	1.2538e-18	1	LINC00094	Zinc_fingers__C2H2_type	1.59636e-16	0.692953	APEX1	L_ribosomal_proteins	6.92074e-17	1
HYLS1	Zinc_fingers__C2H2_type	1.50658e-20	0.975114	KLHDC3	L_ribosomal_proteins	5.21548e-15	0.272411	IMP4	L_ribosomal_proteins	2.04232e-18	1	RFWD2	L_ribosomal_proteins	1.21094e-22	1	CENPV	Mitochondrial_complex_IV__cytochrome_c_oxidase_subunits	1.59251e-15	1	CDC25A	Zinc_fingers__C2H2_type	2.06663e-14	1	DNAJC8	L_ribosomal_proteins	4.91787e-22	1	RPL39L	L_ribosomal_proteins	1.2538e-18	1	SAMD11	Collagens	4.60202e-17	0.197768	TXNDC17	L_ribosomal_proteins	6.92074e-17	1
GOLPH3L	Zinc_fingers__C2H2_type	1.14007e-21	0.0701591	SDHAF4	L_ribosomal_proteins	5.21548e-15	0.272411	C6orf1	L_ribosomal_proteins	2.04232e-18	1	CDC26	L_ribosomal_proteins	1.21094e-22	1	MGST1	Solute_carriers	2.74984e-16	0.126103	NHLRC1	Zinc_fingers__C2H2_type	2.06663e-14	1	PCGF1	L_ribosomal_proteins	4.91787e-22	1	DPYS	L_ribosomal_proteins	1.2538e-18	1	FKBP9P1	Clustered_protocadherins	2.65805e-16	1	MGME1	L_ribosomal_proteins	6.92074e-17	1
SLC13A4	Zinc_fingers__C2H2_type	1.14007e-21	0.0701591	PIGP	L_ribosomal_proteins	5.21548e-15	0.272411	MMAB	L_ribosomal_proteins	2.04232e-18	1	ZNF487	L_ribosomal_proteins	1.21094e-22	1	NECAP2	S_ribosomal_proteins	2.21735e-15	1	WBP1	Mitochondrial_complex_I__NADH_dehydrogenase__ubiquinone__subunits	4.25386e-15	0.202472	POLE4	L_ribosomal_proteins	4.91787e-22	1	SHMT2	L_ribosomal_proteins	1.2538e-18	1	GRIK4	Clustered_protocadherins	2.65805e-16	1	PPP5C	Proteasome	8.17272e-17	1
CCDC117	Zinc_fingers__C2H2_type	1.14007e-21	0.0701591	LIN7B	Mitochondrial_complex_I__NADH_dehydrogenase__ubiquinone__subunits	4.63311e-15	0.201611	NTMT1	Mitochondrial_complex_I__NADH_dehydrogenase__ubiquinone__subunits	8.34766e-19	0.200392	TRIAP1	L_ribosomal_proteins	1.21094e-22	1	C6orf1	S_ribosomal_proteins	2.21735e-15	1	RNASEH2C	Mitochondrial_complex_I__NADH_dehydrogenase__ubiquinone__subunits	4.25386e-15	0.202472	MYEOV2	L_ribosomal_proteins	4.91787e-22	1	HSF2BP	L_ribosomal_proteins	1.2538e-18	1	CACNA1C	Clustered_protocadherins	2.65805e-16	1	COL10A1	Clustered_protocadherins	9.12027e-17	1
PLCXD2	Zinc_fingers__C2H2_type	1.50658e-20	0.881165	AP3M2	Zinc_fingers__C2H2_type	1.83244e-15	0.070583	MYL12A	Mitochondrial_complex_I__NADH_dehydrogenase__ubiquinone__subunits	8.34766e-19	0.200392	TMEM101	L_ribosomal_proteins	1.21094e-22	1	ST6GALNAC4	S_ribosomal_proteins	2.21735e-15	1	ZNF691	Zinc_fingers__C2H2_type	2.06663e-14	0.708787	CCDC12	L_ribosomal_proteins	4.91787e-22	1	AK2	S_ribosomal_proteins	2.92558e-19	0.199964	ORMDL2	Proteasome	6.6788e-17	0.202957	SFXN4	S_ribosomal_proteins	2.56512e-17	0.182636
GPR174	Zinc_fingers__C2H2_type	1.50658e-20	0.881165	CORO2B	Clustered_protocadherins	6.65359e-15	0.206887	FAF1	F_type_ATPase__ATP_synthase_subunits__Mitochondrial_complex_V__ATP_synthase_subunits	4.25667e-19	0.0998349	BID	L_ribosomal_proteins	1.21094e-22	1	STARD3	S_ribosomal_proteins	2.21735e-15	1	HCG11	Zinc_fingers__C2H2_type	2.06663e-14	0.708787	WDR53	L_ribosomal_proteins	4.91787e-22	1	MGST2	S_ribosomal_proteins	2.92558e-19	0.199964	CD40	Proteasome	6.6788e-17	0.202957	DUS3L	S_ribosomal_proteins	2.56512e-17	0.182636
OARD1	Zinc_fingers__C2H2_type	1.50658e-20	0.705931	ZSCAN5A	Mitochondrial_ribosomal_proteins	4.26924e-14	1	PRPF31	L_ribosomal_proteins	2.04232e-18	0.275631	RBBP7	L_ribosomal_proteins	1.21094e-22	1	SLC35C2	S_ribosomal_proteins	2.21735e-15	1	FAM117B	Zinc_fingers__C2H2_type	2.09492e-15	0.0714507	C6orf1	L_ribosomal_proteins	4.91787e-22	1	PSME1	S_ribosomal_proteins	2.92558e-19	0.199964	BLVRA	Mitochondrial_complex_IV__cytochrome_c_oxidase_subunits	5.55633e-16	1	LAGE3	S_ribosomal_proteins	2.56512e-17	0.182636
AGO1	Zinc_fingers__C2H2_type	1.50658e-20	0.490639	UNC119B	Zinc_fingers__C2H2_type	1.81931e-14	0.295684	CWF19L2	Zinc_fingers__C2H2_type	2.95651e-18	0.293477	BRMS1L	Mitochondrial_ribosomal_proteins	1.9459e-22	1	ZBTB24	Zinc_fingers__C2H2_type	2.33773e-15	0.974552	ZNF623	Zinc_fingers__C2H2_type	2.09492e-15	0.0714507	C11orf31	L_ribosomal_proteins	4.91787e-22	1	TMEM216	Mitochondrial_ribosomal_proteins	8.58684e-19	0.424018	TXNDC17	Mitochondrial_complex_IV__cytochrome_c_oxidase_subunits	5.55633e-16	1	FBXO34	Zinc_fingers__C2H2_type	2.27164e-16	1
ADCY10P1	Zinc_fingers__C2H2_type	1.50658e-20	0.490639	TTPAL	RNA_binding_motif_containing	1.56455e-14	0.245479	TTI2	Chaperonins	1.88789e-17	1	AIMP2	F_type_ATPase__ATP_synthase_subunits__Mitochondrial_complex_V__ATP_synthase_subunits	2.39519e-22	1	CERS1	Collagens	3.16577e-15	1	AHCYL2	Solute_carriers	5.07455e-15	0.131101	BCL7C	L_ribosomal_proteins	4.91787e-22	1	SEPSECS	Zinc_fingers__C2H2_type	2.04303e-18	1	BMP4	HOXL_subclass_homeoboxes	9.185e-16	1	INTS4P1	Zinc_fingers__C2H2_type	2.27164e-16	0.972383
VAMP1	Zinc_fingers__C2H2_type	1.50658e-20	0.490639	ETV5	CD_molecules_Leukocyte_immunoglobulin_like_receptors_Immunoglobulin_like_domain_containing	7.54429e-14	1	RSBN1	Zinc_fingers__C2H2_type	2.95651e-18	0.152815	DDOST	L_ribosomal_proteins	1.21094e-22	0.275496	RNF130	L_ribosomal_proteins	3.90138e-15	1	SLC31A2	Solute_carriers	5.07455e-15	0.131101	HSBP1	L_ribosomal_proteins	4.91787e-22	1	NGF	Zinc_fingers__C2H2_type	2.04303e-18	0.975703	AVPR2	HOXL_subclass_homeoboxes	9.185e-16	1	MYL5	L_ribosomal_proteins	6.92074e-17	0.261149
SF3B6	L_ribosomal_proteins	1.45646e-20	0.269139	RSBN1	Zinc_fingers__C2H2_type	1.81931e-14	0.154381	IMPACT	Zinc_fingers__C2H2_type	2.95651e-18	0.152815	AHSA1	L_ribosomal_proteins	1.21094e-22	0.275496	BLVRA	L_ribosomal_proteins	3.90138e-15	1	HRASLS5	Solute_carriers	5.07455e-15	0.131101	ITGAE	L_ribosomal_proteins	4.91787e-22	1	GEMIN8	Zinc_fingers__C2H2_type	2.04303e-18	0.975703	MYL4	Hemoglobin_subunits	1.65242e-15	1	CFAP36	Mitochondrial_complex_I__NADH_dehydrogenase__ubiquinone__subunits	5.63193e-17	0.192885
MRPS27	L_ribosomal_proteins	1.45646e-20	0.269139	SNAI2	Zinc_fingers__C2H2_type	1.70908e-13	1	CCDC126	Zinc_fingers__C2H2_type	3.33286e-17	0.97496	CIR1	Zinc_fingers__C2H2_type	6.99209e-22	1	CPQ	L_ribosomal_proteins	3.90138e-15	1	PEX5	Solute_carriers	5.07455e-15	0.131101	WDR83	L_ribosomal_proteins	4.91787e-22	1	USP51	Zinc_fingers__C2H2_type	2.04303e-18	0.975703	PTGFR	Zinc_fingers__C2H2_type	1.67899e-15	1	PCDHB7	Clustered_protocadherins	9.12027e-17	0.275016
METTL23	L_ribosomal_proteins	1.45646e-20	0.269139	C20orf195	Zinc_fingers__C2H2_type	1.70908e-13	1	DNAJC8	S_ribosomal_proteins	3.56073e-17	1	IRF2	Zinc_fingers__C2H2_type	6.99209e-22	0.977115	MYL4	L_ribosomal_proteins	3.90138e-15	1	TANGO6	Solute_carriers	5.07455e-15	0.131101	GGH	Complement_system	1.79816e-21	1	POLR1B	Zinc_fingers__C2H2_type	2.04303e-18	0.883353	CARD8	Zinc_fingers__C2H2_type	1.67899e-15	1	SLC39A1	Histones	1.4369e-15	1
NUP50	Zinc_fingers__C2H2_type	1.50658e-20	0.153651	MRPS18B	S_ribosomal_proteins	1.81498e-13	1	MRPS21	S_ribosomal_proteins	3.56073e-17	1	PRPF4B	Zinc_fingers__C2H2_type	6.99209e-22	0.720001	ATF5	L_ribosomal_proteins	3.90138e-15	1	REEP6	Solute_carriers	5.07455e-15	0.131101	C3	Complement_system	1.79816e-21	1	AADAT	Zinc_fingers__C2H2_type	2.04303e-18	0.883353	L1TD1	Zinc_fingers__C2H2_type	1.67899e-15	0.973188	GLRX2	Histones	1.4369e-15	1
COX6C	F_type_ATPase__ATP_synthase_subunits__Mitochondrial_complex_V__ATP_synthase_subunits	1.25163e-19	1	MANEA	S_ribosomal_proteins	1.81498e-13	1	SNRPC	S_ribosomal_proteins	3.56073e-17	1	GPRC5C	Histones	1.17469e-21	1	ITPA	L_ribosomal_proteins	3.90138e-15	1	LRRC66	Zinc_fingers__C2H2_type	2.06663e-14	0.494102	TSTD1	L_ribosomal_proteins	4.91787e-22	0.263338	VAMP8	Mitochondrial_complex_I__NADH_dehydrogenase__ubiquinone__subunits	7.03427e-19	0.211055	LYPD6	Zinc_fingers__C2H2_type	1.67899e-15	0.973188	RABIF	Histones	1.4369e-15	1
CYP2R1	Zinc_fingers__C2H2_type	1.50658e-20	0.0701591	RBM48	S_ribosomal_proteins	1.81498e-13	1	MEA1	S_ribosomal_proteins	3.56073e-17	1	ARMCX1	Zinc_fingers__C2H2_type	6.99209e-22	0.50791	ROMO1	L_ribosomal_proteins	3.90138e-15	1	HSPA1L	HOXL_subclass_homeoboxes	1.11349e-14	0.197141	C5orf49	L_ribosomal_proteins	4.91787e-22	0.263338	VANGL1	Zinc_fingers__C2H2_type	2.04303e-18	0.495479	RBP7	S_ribosomal_proteins	1.95309e-15	1	STRADB	Histones	1.4369e-15	1
PIK3R1	Zinc_fingers__C2H2_type	1.89638e-19	0.881165	MED30	S_ribosomal_proteins	1.81498e-13	1	VPS28	S_ribosomal_proteins	3.56073e-17	1	SZRD1	S_ribosomal_proteins	1.56141e-21	1	RBX1	L_ribosomal_proteins	3.90138e-15	1	SLC12A9	Solute_carriers	6.6556e-14	1	MRPL11	L_ribosomal_proteins	4.91787e-22	0.263338	COMMD1	L_ribosomal_proteins	1.2538e-18	0.284544	FAHD2B	S_ribosomal_proteins	1.95309e-15	1	MTHFD2L	Histones	1.4369e-15	1
OBFC1	Zinc_fingers__C2H2_type	1.89638e-19	0.881165	M6PR	S_ribosomal_proteins	1.81498e-13	1	MRPL17	S_ribosomal_proteins	3.56073e-17	1	ILKAP	S_ribosomal_proteins	1.56141e-21	1	NAA10	L_ribosomal_proteins	3.90138e-15	1	LINC00657	Zinc_fingers__C2H2_type	2.06663e-14	0.297761	SVBP	S_ribosomal_proteins	5.28325e-21	1	RNF5	L_ribosomal_proteins	1.2538e-18	0.284544	TPD52L1	S_ribosomal_proteins	1.95309e-15	1	MDFI	Histones	1.4369e-15	1
HMGN2	S_ribosomal_proteins	2.58201e-19	1	TMEM99	S_ribosomal_proteins	1.81498e-13	1	POP5	S_ribosomal_proteins	3.56073e-17	1	ZNF35	S_ribosomal_proteins	1.56141e-21	1	CNPPD1	Mitochondrial_complex_I__NADH_dehydrogenase__ubiquinone__subunits	4.46279e-15	1	CD109	Solute_carriers	6.6556e-14	0.86102	JTB	S_ribosomal_proteins	5.28325e-21	1	ZNF740	Zinc_fingers__C2H2_type	2.04303e-18	0.156708	PSMB1	S_ribosomal_proteins	1.95309e-15	1	LRTOMT	Histones	1.4369e-15	1
GPX7	S_ribosomal_proteins	2.58201e-19	1	ACTA1	Collagens	2.48327e-13	1	NGDN	S_ribosomal_proteins	3.56073e-17	1	LSM6	S_ribosomal_proteins	1.56141e-21	1	HIST1H2BD	Mitochondrial_complex_I__NADH_dehydrogenase__ubiquinone__subunits	4.46279e-15	1	VSTM4	Solute_carriers	6.6556e-14	0.86102	PMF1	S_ribosomal_proteins	5.28325e-21	1	ABHD17C	Zinc_fingers__C2H2_type	2.33767e-17	1	FAM213A	S_ribosomal_proteins	1.95309e-15	1	NUDT4	Histones	1.4369e-15	1
CCDC115	S_ribosomal_proteins	2.58201e-19	1	DOCK4	Collagens	2.48327e-13	1	DRG2	S_ribosomal_proteins	3.56073e-17	1	MED10	S_ribosomal_proteins	1.56141e-21	1	PHB2	Mitochondrial_complex_I__NADH_dehydrogenase__ubiquinone__subunits	4.46279e-15	1	FCGRT	Solute_carriers	6.6556e-14	0.86102	TMEM18	S_ribosomal_proteins	5.28325e-21	1	SPATA41	Zinc_fingers__C2H2_type	2.33767e-17	1	GTF3A	S_ribosomal_proteins	1.95309e-15	1	VAX2	S_ribosomal_proteins	2.34644e-15	1
CHRNE	S_ribosomal_proteins	2.58201e-19	1	SIM2	Collagens	2.48327e-13	1	JOSD2	S_ribosomal_proteins	3.56073e-17	1	PSMG4	S_ribosomal_proteins	1.56141e-21	1	CCNB1IP1	Mitochondrial_complex_I__NADH_dehydrogenase__ubiquinone__subunits	4.46279e-15	1	ZNF575	Mitochondrial_ribosomal_proteins	3.85959e-14	0.409307	FBXO4	S_ribosomal_proteins	5.28325e-21	1	TOB1	Zinc_fingers__C2H2_type	2.33767e-17	1	RNASEH2B	S_ribosomal_proteins	1.95309e-15	1	BRIX1	S_ribosomal_proteins	2.34644e-15	1
CENPV	S_ribosomal_proteins	2.58201e-19	1	KLHDC9	L_ribosomal_proteins	2.69588e-13	1	RNF219	Zinc_fingers__C2H2_type	3.33286e-17	0.880589	RNF216P1	S_ribosomal_proteins	1.56141e-21	1	SDR39U1	Mitochondrial_complex_I__NADH_dehydrogenase__ubiquinone__subunits	4.46279e-15	1	PRSS12	Solute_carriers	6.6556e-14	0.583097	MYOM2	S_ribosomal_proteins	5.28325e-21	1	TAF5	Zinc_fingers__C2H2_type	2.33767e-17	0.975703	GSTZ1	S_ribosomal_proteins	1.95309e-15	1	C6orf1	S_ribosomal_proteins	2.34644e-15	1
C18orf21	S_ribosomal_proteins	2.58201e-19	1	RBP1	L_ribosomal_proteins	2.69588e-13	1	S100PBP	Zinc_fingers__C2H2_type	2.95651e-18	0.0696681	COMMD3	S_ribosomal_proteins	1.56141e-21	1	SNHG9	Mitochondrial_complex_I__NADH_dehydrogenase__ubiquinone__subunits	4.46279e-15	1	DENND5B	Solute_carriers	6.6556e-14	0.583097	CDC26	S_ribosomal_proteins	5.28325e-21	1	PTCD3	Zinc_fingers__C2H2_type	2.33767e-17	0.883353	TMEM251	S_ribosomal_proteins	1.95309e-15	1	PDSS1	S_ribosomal_proteins	2.34644e-15	1
LINC00493	S_ribosomal_proteins	2.58201e-19	1	TMEM14B	L_ribosomal_proteins	2.69588e-13	1	SEPT7P2	Zinc_fingers__C2H2_type	3.33286e-17	0.704866	STX5	S_ribosomal_proteins	1.56141e-21	1	UQCC1	Mitochondrial_complex_I__NADH_dehydrogenase__ubiquinone__subunits	4.46279e-15	1	PKP2	Solute_carriers	6.6556e-14	0.583097	PLAC9	S_ribosomal_proteins	5.28325e-21	1	SLC25A36	Zinc_fingers__C2H2_type	2.33767e-17	0.883353	NDNL2	S_ribosomal_proteins	1.95309e-15	1	BOLA2	S_ribosomal_proteins	2.34644e-15	1
SYS1	S_ribosomal_proteins	2.58201e-19	1	RBM48	L_ribosomal_proteins	2.69588e-13	1	FAF1	Mitochondrial_complex_I__NADH_dehydrogenase__ubiquinone__subunits	7.81549e-17	1	YAF2	S_ribosomal_proteins	1.56141e-21	1	SUCNR1	Solute_carriers	3.90319e-15	0.856838	KIF21A	Solute_carriers	6.6556e-14	0.583097	MRPL46	S_ribosomal_proteins	5.28325e-21	1	NAPEPLD	Zinc_fingers__C2H2_type	2.04303e-18	0.0719358	TTLL11	Zinc_fingers__C2H2_type	1.67899e-15	0.692953	TUBB3	S_ribosomal_proteins	2.34644e-15	1
PDE9A	S_ribosomal_proteins	2.58201e-19	1	LY6K	L_ribosomal_proteins	2.69588e-13	1	SAR1A	Mitochondrial_complex_I__NADH_dehydrogenase__ubiquinone__subunits	7.81549e-17	1	REXO2	Mitochondrial_ribosomal_proteins	1.9459e-22	0.0978549	GATA2	HOXL_subclass_homeoboxes	6.21719e-15	1	EBNA1BP2	S_ribosomal_proteins	1.68081e-13	1	COPRS	S_ribosomal_proteins	5.28325e-21	1	GPX7	S_ribosomal_proteins	3.04383e-17	1	SFT2D3	Zinc_fingers__C2H2_type	1.59636e-16	0.0644982	NARF	S_ribosomal_proteins	2.34644e-15	1
RBMX2	S_ribosomal_proteins	2.58201e-19	1	TRIM68	L_ribosomal_proteins	2.69588e-13	1	RPUSD4	Mitochondrial_complex_I__NADH_dehydrogenase__ubiquinone__subunits	7.81549e-17	1	MRPS35	Mitochondrial_ribosomal_proteins	1.9459e-22	0.0978549	PATZ1	HOXL_subclass_homeoboxes	6.21719e-15	1	C9orf116	S_ribosomal_proteins	1.68081e-13	1	CABP7	S_ribosomal_proteins	5.28325e-21	1	ACBD6	S_ribosomal_proteins	3.04383e-17	1	SUV39H2	Chaperonins	3.33823e-15	1	SH3RF3	Collagens	3.34999e-15	1
WDR75	Zinc_fingers__C2H2_type	1.89638e-19	0.705931	M6PR	L_ribosomal_proteins	2.69588e-13	1	SLC2A4RG	Mitochondrial_complex_I__NADH_dehydrogenase__ubiquinone__subunits	7.81549e-17	1	YBX1	Mitochondrial_complex_I__NADH_dehydrogenase__ubiquinone__subunits	4.13132e-21	1	CYP2B7P	Solute_carriers	3.90319e-15	0.574923	THAP1	Zinc_fingers__C2H2_type	1.92908e-13	0.975529	FAM104B	S_ribosomal_proteins	5.28325e-21	1	MCEE	S_ribosomal_proteins	3.04383e-17	1	KNDC1	Dyneins__axonemal	3.33823e-15	1	ANKS1B	Collagens	3.34999e-15	1
GLE1	Zinc_fingers__C2H2_type	1.89638e-19	0.705931	BCDIN3D	L_ribosomal_proteins	2.69588e-13	1	GEMIN2	Proteasome	1.13397e-16	1	WARS2	Mitochondrial_complex_I__NADH_dehydrogenase__ubiquinone__subunits	4.13132e-21	1	KIF9	F_type_ATPase__ATP_synthase_subunits__Mitochondrial_complex_V__ATP_synthase_subunits	7.8845e-15	1	SIAH2	L_ribosomal_proteins	1.98102e-13	1	MAD1L1	Mitochondrial_complex_I__NADH_dehydrogenase__ubiquinone__subunits	1.39655e-20	1	CDK4	S_ribosomal_proteins	3.04383e-17	1	C11orf63	Dyneins__axonemal	3.33823e-15	1	PAPLN	Collagens	3.34999e-15	1
C1orf43	Mitochondrial_complex_I__NADH_dehydrogenase__ubiquinone__subunits	6.20883e-19	1	ATXN7L3B	L_ribosomal_proteins	2.69588e-13	1	IMPA2	Proteasome	1.13397e-16	1	HMGCS2	Mitochondrial_complex_I__NADH_dehydrogenase__ubiquinone__subunits	4.13132e-21	1	CCDC28A	F_type_ATPase__ATP_synthase_subunits__Mitochondrial_complex_V__ATP_synthase_subunits	7.8845e-15	1	RSPH9	L_ribosomal_proteins	1.98102e-13	1	MRPS16	Mitochondrial_complex_I__NADH_dehydrogenase__ubiquinone__subunits	1.39655e-20	1	DPH6	S_ribosomal_proteins	3.04383e-17	1	NDUFA2	L_ribosomal_proteins	3.3958e-15	1	PLCG1	Collagens	3.34999e-15	1
SPDYA	Zinc_fingers__C2H2_type	1.89638e-19	0.294649	TPSAB1	L_ribosomal_proteins	2.69588e-13	1	ABHD17A	L_ribosomal_proteins	1.30159e-16	1	TMEM9	Mitochondrial_complex_I__NADH_dehydrogenase__ubiquinone__subunits	4.13132e-21	1	ANAPC5	F_type_ATPase__ATP_synthase_subunits__Mitochondrial_complex_V__ATP_synthase_subunits	7.8845e-15	1	FAM195B	L_ribosomal_proteins	1.98102e-13	1	MPDU1	Mitochondrial_complex_I__NADH_dehydrogenase__ubiquinone__subunits	1.39655e-20	1	CCT8	S_ribosomal_proteins	3.04383e-17	1	GLS2	L_ribosomal_proteins	3.3958e-15	1	TOX2	Collagens	3.34999e-15	1
ZNF473	Zinc_fingers__C2H2_type	1.89638e-19	0.294649	ECH1	L_ribosomal_proteins	2.69588e-13	1	NELFE	S_ribosomal_proteins	3.56073e-17	0.189792	CA2	Mitochondrial_complex_I__NADH_dehydrogenase__ubiquinone__subunits	4.13132e-21	1	CCNB1IP1	F_type_ATPase__ATP_synthase_subunits__Mitochondrial_complex_V__ATP_synthase_subunits	7.8845e-15	1	SLC2A5	Solute_carriers	6.6556e-14	0.308946	APOC1	Mitochondrial_complex_I__NADH_dehydrogenase__ubiquinone__subunits	1.39655e-20	1	ABCB7	S_ribosomal_proteins	3.04383e-17	1	RNASEH2B	L_ribosomal_proteins	3.3958e-15	1	UBE2G2	Collagens	3.34999e-15	1
FAM131C	L_ribosomal_proteins	1.09585e-18	1	BEX5	L_ribosomal_proteins	2.69588e-13	1	COMMD5	S_ribosomal_proteins	3.56073e-17	0.189792	MRPL28	Mitochondrial_complex_I__NADH_dehydrogenase__ubiquinone__subunits	4.13132e-21	1	DYNLRB2	F_type_ATPase__ATP_synthase_subunits__Mitochondrial_complex_V__ATP_synthase_subunits	7.8845e-15	1	SHMT2	Solute_carriers	6.6556e-14	0.308946	IL1RN	Metallothioneins	1.45472e-20	1	SMARCAD1	Zinc_fingers__C2H2_type	2.33767e-17	0.709941	PARD6A	L_ribosomal_proteins	3.3958e-15	1	CENPH	L_ribosomal_proteins	4.15046e-15	1
SMAGP	L_ribosomal_proteins	1.09585e-18	1	TMSB15A	L_ribosomal_proteins	2.69588e-13	1	WDR83OS	S_ribosomal_proteins	3.56073e-17	0.189792	SH3BGR	Mitochondrial_complex_I__NADH_dehydrogenase__ubiquinone__subunits	4.13132e-21	1	CENPV	F_type_ATPase__ATP_synthase_subunits__Mitochondrial_complex_V__ATP_synthase_subunits	7.8845e-15	1	OSGIN1	Solute_carriers	6.6556e-14	0.308946	NNMT	Metallothioneins	1.45472e-20	1	PALB2	Zinc_fingers__C2H2_type	2.33767e-17	0.709941	HNRNPL	L_ribosomal_proteins	3.3958e-15	1	C6orf1	L_ribosomal_proteins	4.15046e-15	1
DUT	L_ribosomal_proteins	1.09585e-18	1	DPYD	GTPases__IMAP	2.86614e-13	1	NXT1	S_ribosomal_proteins	3.56073e-17	0.189792	SLC25A5	Mitochondrial_complex_I__NADH_dehydrogenase__ubiquinone__subunits	4.13132e-21	1	UQCC1	Mitochondrial_complex_III__ubiquinol_cytochrome_c_reductase_complex_subunits	8.09418e-15	1	APOBEC2	Zinc_fingers__C2H2_type	1.92908e-13	0.708787	SNX33	Metallothioneins	1.45472e-20	1	HSDL1	Zinc_fingers__C2H2_type	2.33767e-17	0.709941	AKAP5	Zinc_fingers__C2H2_type	1.67899e-15	0.47504	SET	L_ribosomal_proteins	4.15046e-15	1
ICAM4	L_ribosomal_proteins	1.09585e-18	1	ISL2	GTPases__IMAP	2.86614e-13	1	VPS45	Zinc_fingers__C2H2_type	3.33286e-17	0.152815	SLC13A3	Solute_carriers	4.2552e-21	0.553213	RHOC	S_ribosomal_proteins	2.21735e-15	0.18692	FAM129A	Collagens	3.11241e-13	1	MFSD4	Zinc_fingers__C2H2_type	2.4788e-20	1	N6AMT1	Zinc_fingers__C2H2_type	2.33767e-17	0.709941	HMCN1	Collagens	3.93143e-15	1	MTERF2	L_ribosomal_proteins	4.15046e-15	1
FAM218A	Zinc_fingers__C2H2_type	1.89638e-19	0.153651	TTC39C	GTPases__IMAP	2.86614e-13	1	OSER1	Mitochondrial_complex_I__NADH_dehydrogenase__ubiquinone__subunits	7.81549e-17	0.200392	SSR1	Zinc_fingers__C2H2_type	9.4019e-21	0.977115	SEPW1	S_ribosomal_proteins	2.21735e-15	0.18692	C1orf198	Collagens	3.11241e-13	1	CEP19	Zinc_fingers__C2H2_type	2.4788e-20	1	NIF3L1	Mitochondrial_ribosomal_proteins	3.72659e-17	1	DENND1A	Collagens	3.93143e-15	1	SNHG20	L_ribosomal_proteins	4.15046e-15	1
MRPL37	F_type_ATPase__ATP_synthase_subunits__Mitochondrial_complex_V__ATP_synthase_subunits	1.25163e-19	0.0932362	BST2	GTPases__IMAP	2.86614e-13	1	TAZ	Mitochondrial_complex_I__NADH_dehydrogenase__ubiquinone__subunits	7.81549e-17	0.200392	HSF2	Zinc_fingers__C2H2_type	9.4019e-21	0.977115	GLB1L	Solute_carriers	3.90319e-15	0.301064	NFKB1	Collagens	3.11241e-13	1	NUDT17	Zinc_fingers__C2H2_type	2.4788e-20	0.880337	ENOPH1	Mitochondrial_ribosomal_proteins	3.72659e-17	1	ADAMTS15	Collagens	3.93143e-15	1	PDCD5	L_ribosomal_proteins	4.15046e-15	1
MRPS2	S_ribosomal_proteins	2.58201e-19	0.188534	APOL3	GTPases__IMAP	2.86614e-13	1	DMRT3	HOXL_subclass_homeoboxes	4.49207e-16	1	AP3M2	Zinc_fingers__C2H2_type	9.4019e-21	0.977115	DNAJC12	Solute_carriers	3.90319e-15	0.301064	LRP1	Collagens	3.11241e-13	1	TDRD6	Zinc_fingers__C2H2_type	2.4788e-20	0.704421	TBCC	Mitochondrial_ribosomal_proteins	3.72659e-17	1	GLI1	Collagens	3.93143e-15	1	MPST	L_ribosomal_proteins	4.15046e-15	1
GBP3	Zinc_fingers__C2H2_type	2.27172e-18	0.975114	C18orf54	RNA_binding_motif_containing	3.27136e-13	1	DNAJC8	L_ribosomal_proteins	1.30159e-16	0.275631	BGLAP	L_ribosomal_proteins	1.04156e-20	1	BLOC1S4	L_ribosomal_proteins	3.90138e-15	0.266957	FARSA	Mitochondrial_complex_I__NADH_dehydrogenase__ubiquinone__subunits	3.11241e-13	1	BBS4	Zinc_fingers__C2H2_type	2.4788e-20	0.704421	FAM104A	Mitochondrial_ribosomal_proteins	3.72659e-17	1	GNAO1	Collagens	3.93143e-15	1	ZCCHC17	Mitochondrial_complex_I__NADH_dehydrogenase__ubiquinone__subunits	4.72235e-15	1
AKR7A2	Mitochondrial_complex_I__NADH_dehydrogenase__ubiquinone__subunits	6.20883e-19	0.199072	AFAP1	Clustered_protocadherins	3.35322e-13	1	MRPL55	L_ribosomal_proteins	1.30159e-16	0.275631	RNF216P1	L_ribosomal_proteins	1.04156e-20	1	MRPL17	L_ribosomal_proteins	3.90138e-15	0.266957	RABAC1	Mitochondrial_complex_I__NADH_dehydrogenase__ubiquinone__subunits	3.11241e-13	1	SNRPC	L_ribosomal_proteins	3.84629e-20	1	A1BG	Mitochondrial_ribosomal_proteins	3.72659e-17	1	CDYL2	Collagens	3.93143e-15	1	H2AFZ	Mitochondrial_complex_I__NADH_dehydrogenase__ubiquinone__subunits	4.72235e-15	1
RPUSD3	Mitochondrial_complex_I__NADH_dehydrogenase__ubiquinone__subunits	6.20883e-19	0.199072	MFAP3L	Clustered_protocadherins	3.35322e-13	1	PSMB1	L_ribosomal_proteins	1.30159e-16	0.275631	ACCS	L_ribosomal_proteins	1.04156e-20	1	PDCD5	L_ribosomal_proteins	3.90138e-15	0.266957	GCC1	Zinc_fingers__C2H2_type	1.92908e-13	0.494102	PSMG3	L_ribosomal_proteins	3.84629e-20	1	SLC27A5	Mitochondrial_ribosomal_proteins	3.72659e-17	1	ANKRD13B	Collagens	3.93143e-15	1	NDUFA5	Mitochondrial_complex_I__NADH_dehydrogenase__ubiquinone__subunits	4.72235e-15	1
WNK3	Zinc_fingers__C2H2_type	2.27172e-18	0.705931	ATP8A2	Clustered_protocadherins	3.35322e-13	1	SEC61G	L_ribosomal_proteins	1.30159e-16	0.275631	GTF2F2	L_ribosomal_proteins	1.04156e-20	1	AP2S1	L_ribosomal_proteins	3.90138e-15	0.266957	PYCRL	Mitochondrial_ribosomal_proteins	3.85959e-14	0.0964781	C7orf26	L_ribosomal_proteins	3.84629e-20	1	PDZD11	Mitochondrial_ribosomal_proteins	3.72659e-17	1	HCN2	Collagens	3.93143e-15	1	ANAPC16	Mitochondrial_complex_I__NADH_dehydrogenase__ubiquinone__subunits	4.72235e-15	1
MAGOH	L_ribosomal_proteins	1.09585e-18	0.269139	CACNA1G	Clustered_protocadherins	3.35322e-13	1	THAP10	Zinc_fingers__C2H2_type	3.33286e-17	0.0696681	VIMP	L_ribosomal_proteins	1.04156e-20	1	C16orf13	Mitochondrial_complex_I__NADH_dehydrogenase__ubiquinone__subunits	4.46279e-15	0.19738	PLOD1	Solute_carriers	6.6556e-14	0.131101	DCTPP1	L_ribosomal_proteins	3.84629e-20	1	PDCL3	F_type_ATPase__ATP_synthase_subunits__Mitochondrial_complex_V__ATP_synthase_subunits	4.12679e-17	1	AP2A1	Collagens	3.93143e-15	1	HIST2H2AC	Histones	1.4369e-15	0.227763
C8orf58	L_ribosomal_proteins	1.09585e-18	0.269139	MOSPD1	Zinc_fingers__C2H2_type	1.70908e-13	0.491798	TTC23	Zinc_fingers__C2H2_type	3.33286e-17	0.0696681	ARL2BP	L_ribosomal_proteins	1.04156e-20	1	TAF13	Zinc_fingers__C2H2_type	2.29464e-14	0.879077	ILDR2	Solute_carriers	6.6556e-14	0.131101	FAM96B	L_ribosomal_proteins	3.84629e-20	1	SKP2	Zinc_fingers__C2H2_type	2.33767e-17	0.495479	NNAT	Collagens	3.93143e-15	1	H2AFJ	Histones	1.4369e-15	0.227763
EXOSC8	L_ribosomal_proteins	1.09585e-18	0.269139	GBP1	Proteasome	4.50151e-13	1	DBT	Zinc_fingers__C2H2_type	3.56835e-16	0.704866	INO80C	L_ribosomal_proteins	1.04156e-20	1	FANCF	Zinc_fingers__C2H2_type	2.29464e-14	0.879077	ELOVL4	Solute_carriers	6.6556e-14	0.131101	EIF3K	L_ribosomal_proteins	3.84629e-20	1	ACYP2	Mitochondrial_complex_I__NADH_dehydrogenase__ubiquinone__subunits	6.68191e-17	1	BACE2	Collagens	3.93143e-15	1	ZCCHC17	F_type_ATPase__ATP_synthase_subunits__Mitochondrial_complex_V__ATP_synthase_subunits	8.2521e-15	1
BACH2	Zinc_fingers__C2H2_type	2.27172e-18	0.490639	CD8B	Proteasome	4.50151e-13	1	OSBP	Zinc_fingers__C2H2_type	3.56835e-16	0.704866	TFPT	L_ribosomal_proteins	1.04156e-20	1	AQP9	CD_molecules_Leukocyte_immunoglobulin_like_receptors_Immunoglobulin_like_domain_containing	2.68487e-14	1	MTMR4	Solute_carriers	6.6556e-14	0.131101	EBF4	L_ribosomal_proteins	3.84629e-20	1	CLTA	Mitochondrial_complex_I__NADH_dehydrogenase__ubiquinone__subunits	6.68191e-17	1	GPR173	Collagens	3.93143e-15	1	H2AFZ	F_type_ATPase__ATP_synthase_subunits__Mitochondrial_complex_V__ATP_synthase_subunits	8.2521e-15	1
SNX30	Zinc_fingers__C2H2_type	2.27172e-18	0.294649	TARS	Proteasome	4.50151e-13	1	MYL5	F_type_ATPase__ATP_synthase_subunits__Mitochondrial_complex_V__ATP_synthase_subunits	1.06782e-16	0.0998349	PEX7	Mitochondrial_ribosomal_proteins	1.04666e-20	1	ASGR1	CD_molecules_Leukocyte_immunoglobulin_like_receptors_Immunoglobulin_like_domain_containing	2.68487e-14	1	DSTYK	Zinc_fingers__C2H2_type	1.92908e-13	0.297761	MSRB1	Mitochondrial_complex_I__NADH_dehydrogenase__ubiquinone__subunits	1.39655e-20	0.194578	GSTP1	Mitochondrial_complex_I__NADH_dehydrogenase__ubiquinone__subunits	6.68191e-17	1	DMKN	Mitochondrial_complex_I__NADH_dehydrogenase__ubiquinone__subunits	3.93143e-15	1	ZNF311	Zinc_fingers__C2H2_type	2.35286e-15	0.275341
CCDC93	Zinc_fingers__C2H2_type	2.27172e-18	0.153651	ATP5J2	Proteasome	4.50151e-13	1	MRPS16	F_type_ATPase__ATP_synthase_subunits__Mitochondrial_complex_V__ATP_synthase_subunits	1.06782e-16	0.0998349	FAM220A	Zinc_fingers__C2H2_type	9.4019e-21	0.720001	GPR89B	Solute_carriers	3.90319e-15	0.126103	AMOTL2	Zinc_fingers__C2H2_type	1.92908e-13	0.297761	ZNF33B	Zinc_fingers__C2H2_type	2.4788e-20	0.293033	ZNF174	Zinc_fingers__C2H2_type	2.33767e-17	0.298976	ATG4A	Proteasome	5.47729e-15	1	ECE2	S_ribosomal_proteins	2.34644e-15	0.182636
HMG20A	Zinc_fingers__C2H2_type	2.27172e-18	0.153651	RAB2A	Proteasome	4.50151e-13	1	SPRYD4	F_type_ATPase__ATP_synthase_subunits__Mitochondrial_complex_V__ATP_synthase_subunits	1.06782e-16	0.0998349	ZBTB6	Zinc_fingers__C2H2_type	9.4019e-21	0.50791	APOE	Solute_carriers	3.90319e-15	0.126103	TFCP2	Zinc_fingers__C2H2_type	1.92908e-13	0.297761	METTL23	L_ribosomal_proteins	3.84629e-20	0.263338	ADI1	L_ribosomal_proteins	8.3326e-17	1	APTX	F_type_ATPase__ATP_synthase_subunits__Mitochondrial_complex_V__ATP_synthase_subunits	7.11866e-15	1	RMND1	S_ribosomal_proteins	2.34644e-15	0.182636
SDAD1	Zinc_fingers__C2H2_type	2.58738e-17	0.975114	CDC26	Proteasome	4.50151e-13	1	RBM43	Zinc_fingers__C2H2_type	3.56835e-16	0.293477	MAPKAPK3	Mitochondrial_complex_I__NADH_dehydrogenase__ubiquinone__subunits	4.13132e-21	0.204008	CCDC125	Zinc_fingers__C2H2_type	2.29464e-14	0.702097	PHF6	Zinc_fingers__C2H2_type	1.92908e-13	0.297761	MGST2	F_type_ATPase__ATP_synthase_subunits__Mitochondrial_complex_V__ATP_synthase_subunits	2.52151e-19	1	NDUFB4	L_ribosomal_proteins	8.3326e-17	1	LDHB	F_type_ATPase__ATP_synthase_subunits__Mitochondrial_complex_V__ATP_synthase_subunits	7.11866e-15	1	APEX1	S_ribosomal_proteins	2.34644e-15	0.182636
RPA2	S_ribosomal_proteins	2.71488e-17	1	LIN7B	Proteasome	4.50151e-13	1	FAF1	Mitochondrial_complex_IV__cytochrome_c_oxidase_subunits	2.11908e-15	1	TOM1L1	Mitochondrial_complex_I__NADH_dehydrogenase__ubiquinone__subunits	4.13132e-21	0.204008	CCDC66	Zinc_fingers__C2H2_type	2.33773e-15	0.0684449	PSMB2	L_ribosomal_proteins	1.98102e-13	0.273519	CMYA5	Zinc_fingers__C2H2_type	3.06674e-19	1	SNX3	L_ribosomal_proteins	8.3326e-17	1	POLE4	S_ribosomal_proteins	1.95309e-15	0.187291	CCT3	L_ribosomal_proteins	4.15046e-15	0.261149
PIGC	S_ribosomal_proteins	2.71488e-17	1	C6orf201	Zinc_fingers__C2H2_type	1.70908e-13	0.295684	LGMN	Collagens	2.18366e-15	1	ALDH1A1	Mitochondrial_ribosomal_proteins	1.04666e-20	0.411956	ZC3H7A	Zinc_fingers__C2H2_type	2.33773e-15	0.0684449	APH1A	L_ribosomal_proteins	1.98102e-13	0.273519	2017-03-02	Complement_system	3.36406e-19	1	ASNA1	L_ribosomal_proteins	8.3326e-17	1	MRPS33	L_ribosomal_proteins	3.3958e-15	0.267458	C2CD4B	Basic_leucine_zipper_proteins	1.66904e-14	1
FHIT	S_ribosomal_proteins	2.71488e-17	1	MGMT	S_ribosomal_proteins	1.81498e-13	0.190955	C2orf44	Zinc_fingers__C2H2_type	3.56835e-16	0.152815	COPS7A	Mitochondrial_ribosomal_proteins	1.04666e-20	0.411956	CRYZ	Mitochondrial_ribosomal_proteins	4.0845e-14	1	ZMAT2	L_ribosomal_proteins	1.98102e-13	0.273519	ITIH4	Complement_system	3.36406e-19	1	SRRD	L_ribosomal_proteins	8.3326e-17	1	IGSF21	Clustered_protocadherins	1.39731e-14	1	C4orf33	Zinc_fingers__C2H2_type	2.30905e-14	1
MRPS27	S_ribosomal_proteins	2.71488e-17	1	WDR74	S_ribosomal_proteins	1.81498e-13	0.190955	CMSS1	S_ribosomal_proteins	3.16004e-15	1	DBR1	Zinc_fingers__C2H2_type	9.4019e-21	0.310357	NME5	Mitochondrial_ribosomal_proteins	4.0845e-14	1	TMEM79	HOXL_subclass_homeoboxes	7.2741e-13	1	TPRG1	Complement_system	3.36406e-19	1	NR2F2	HOXL_subclass_homeoboxes	8.67459e-17	1	PKNOX2	Clustered_protocadherins	1.39731e-14	1	FAM83B	Zinc_fingers__C2H2_type	2.30905e-14	1
NOL7	S_ribosomal_proteins	2.71488e-17	1	MRPS18B	L_ribosomal_proteins	2.69588e-13	0.272411	PIGY	S_ribosomal_proteins	3.16004e-15	1	SHFM1	Proteasome	6.54105e-21	0.209338	IDI1	Mitochondrial_ribosomal_proteins	4.0845e-14	1	PRSS16	HOXL_subclass_homeoboxes	7.2741e-13	1	C2	Complement_system	3.36406e-19	1	HMGN2	Mitochondrial_ribosomal_proteins	3.72659e-17	0.424018	C5orf34	Zinc_fingers__C2H2_type	1.67319e-14	1	CACYBP	Mitochondrial_complex_I__NADH_dehydrogenase__ubiquinone__subunits	4.72235e-15	0.192885
LSM2	S_ribosomal_proteins	2.71488e-17	1	C7orf60	Zinc_fingers__C2H2_type	1.70908e-13	0.154381	ATOX1	S_ribosomal_proteins	3.16004e-15	1	TCP11L2	Zinc_fingers__C2H2_type	9.4019e-21	0.164941	BCKDK	Mitochondrial_ribosomal_proteins	4.0845e-14	1	PFKFB3	HOXL_subclass_homeoboxes	7.2741e-13	1	MPC1	Complement_system	3.36406e-19	1	SNAPC5	Mitochondrial_ribosomal_proteins	3.72659e-17	0.424018	MTERF1	Zinc_fingers__C2H2_type	1.67319e-14	0.973188	VKORC1	Mitochondrial_complex_I__NADH_dehydrogenase__ubiquinone__subunits	4.72235e-15	0.192885
RPF2	S_ribosomal_proteins	2.71488e-17	1	PCDHB3	Collagens	2.48327e-13	0.185574	C6orf1	S_ribosomal_proteins	3.16004e-15	1	FCGR1B	CD_molecules_Leukocyte_immunoglobulin_like_receptors_Immunoglobulin_like_domain_containing	6.1871e-20	1	TMEM206	Solute_carriers	5.1963e-14	0.856838	PKP3	HOXL_subclass_homeoboxes	7.2741e-13	1	HP	Complement_system	3.36406e-19	1	CBR1	Mitochondrial_ribosomal_proteins	3.72659e-17	0.424018	TAF5	Zinc_fingers__C2H2_type	1.67319e-14	0.973188	SERTAD4	Zinc_fingers__C2H2_type	2.30905e-14	0.871131
C8orf58	S_ribosomal_proteins	2.71488e-17	1	ALDH8A1	Collagens	2.48327e-13	0.185574	SEC61G	S_ribosomal_proteins	3.16004e-15	1	CUBN	Solute_carriers	7.61096e-20	0.845473	KYNU	Solute_carriers	5.1963e-14	0.856838	C11orf45	HOXL_subclass_homeoboxes	7.2741e-13	1	IL13RA1	Complement_system	3.36406e-19	1	MGST3	Proteasome	9.69563e-17	1	ARSK	Zinc_fingers__C2H2_type	1.67319e-14	0.874053	NFU1	Proteasome	6.5786e-15	0.197961
SFXN4	S_ribosomal_proteins	2.71488e-17	1	LRRC8A	Collagens	2.48327e-13	0.185574	CPSF4	S_ribosomal_proteins	3.16004e-15	1	ACAT2	F_type_ATPase__ATP_synthase_subunits__Mitochondrial_complex_V__ATP_synthase_subunits	9.82877e-20	1	SCFD2	Solute_carriers	5.1963e-14	0.856838	FBXL22	HOXL_subclass_homeoboxes	7.2741e-13	1	SEPT7P2	Zinc_fingers__C2H2_type	3.06674e-19	0.880337	SLIT3	Clustered_protocadherins	1.43753e-16	1	CAMK1G	Collagens	3.93143e-15	0.197768	MPZL1	Histones	8.50364e-14	1
DPF2	S_ribosomal_proteins	2.71488e-17	1	CD99	Mitochondrial_ribosomal_proteins	1.39497e-12	1	INO80E	S_ribosomal_proteins	3.16004e-15	1	ATP6V1H	F_type_ATPase__ATP_synthase_subunits__Mitochondrial_complex_V__ATP_synthase_subunits	9.82877e-20	1	COTL1	Solute_carriers	5.1963e-14	0.856838	TNK1	HOXL_subclass_homeoboxes	7.2741e-13	1	SS18L2	S_ribosomal_proteins	5.95406e-19	1	STX8	S_ribosomal_proteins	3.04383e-17	0.199964	TPBG	Collagens	3.93143e-15	0.197768	MAP6D1	Histones	8.50364e-14	1
MRPL48	S_ribosomal_proteins	2.71488e-17	1	ZNF330	Zinc_fingers__C2H2_type	1.51687e-12	0.975255	NCAPH2	Mitochondrial_ribosomal_proteins	1.76401e-15	0.401774	MMAB	F_type_ATPase__ATP_synthase_subunits__Mitochondrial_complex_V__ATP_synthase_subunits	9.82877e-20	1	SIRT5	F_type_ATPase__ATP_synthase_subunits__Mitochondrial_complex_V__ATP_synthase_subunits	7.8845e-15	0.0923926	DHRS13	HOXL_subclass_homeoboxes	7.2741e-13	1	WDR53	S_ribosomal_proteins	5.95406e-19	1	PPM1E	Dyneins__axonemal	1.65905e-17	0.0672936	PIEZO2	Collagens	3.93143e-15	0.197768	DPY19L2P4	Histones	8.50364e-14	1
SPPL3	S_ribosomal_proteins	2.71488e-17	1	C2orf27A	Zinc_fingers__C2H2_type	1.51687e-12	0.88169	PROSC	Zinc_fingers__C2H2_type	3.62439e-15	0.704866	IFT88	F_type_ATPase__ATP_synthase_subunits__Mitochondrial_complex_V__ATP_synthase_subunits	9.82877e-20	1	SDHAF3	F_type_ATPase__ATP_synthase_subunits__Mitochondrial_complex_V__ATP_synthase_subunits	7.8845e-15	0.0923926	JUP	HOXL_subclass_homeoboxes	7.2741e-13	1	C6orf52	S_ribosomal_proteins	5.95406e-19	1	RORC	Zinc_fingers__C2H2_type	2.54039e-16	1	CKLF	Mitochondrial_complex_I__NADH_dehydrogenase__ubiquinone__subunits	3.93143e-15	0.197768	MDK	Histones	8.50364e-14	1
MFGE8	S_ribosomal_proteins	2.71488e-17	1	SNRNP48	Zinc_fingers__C2H2_type	1.51687e-12	0.88169	GPALPP1	Zinc_fingers__C2H2_type	3.62439e-15	0.704866	TOM1L1	F_type_ATPase__ATP_synthase_subunits__Mitochondrial_complex_V__ATP_synthase_subunits	9.82877e-20	1	MMAB	F_type_ATPase__ATP_synthase_subunits__Mitochondrial_complex_V__ATP_synthase_subunits	7.8845e-15	0.0923926	P3H4	HOXL_subclass_homeoboxes	7.2741e-13	1	KIAA0319	S_ribosomal_proteins	5.95406e-19	1	PDCD7	Zinc_fingers__C2H2_type	2.54039e-16	1	SNRPD3	Mitochondrial_complex_I__NADH_dehydrogenase__ubiquinone__subunits	3.93143e-15	0.197768	TRIB3	Histones	8.50364e-14	1
NSMCE1	S_ribosomal_proteins	2.71488e-17	1	MIRLET7BHG	Zinc_fingers__C2H2_type	1.51687e-12	0.706893	METTL22	Mitochondrial_complex_I__NADH_dehydrogenase__ubiquinone__subunits	6.35784e-15	1	TXN2	F_type_ATPase__ATP_synthase_subunits__Mitochondrial_complex_V__ATP_synthase_subunits	9.82877e-20	1	CXorf40A	F_type_ATPase__ATP_synthase_subunits__Mitochondrial_complex_V__ATP_synthase_subunits	7.8845e-15	0.0923926	ZNF415	HOXL_subclass_homeoboxes	7.2741e-13	1	HDDC2	S_ribosomal_proteins	5.95406e-19	1	MTMR4	Zinc_fingers__C2H2_type	2.54039e-16	1	PDLIM1	Metallothioneins	2.45477e-14	1	COMMD7	Mitochondrial_ribosomal_proteins	4.36653e-14	0.392628
ICAM4	S_ribosomal_proteins	2.71488e-17	1	SARS	Proteasome	4.50151e-13	0.206887	NT5M	Mitochondrial_complex_I__NADH_dehydrogenase__ubiquinone__subunits	6.35784e-15	1	SLU7	Zinc_fingers__C2H2_type	1.20422e-19	1	TMEM63A	Solute_carriers	5.1963e-14	0.574923	PATZ1	HOXL_subclass_homeoboxes	7.2741e-13	1	KIF25	S_ribosomal_proteins	5.95406e-19	1	NKRF	Zinc_fingers__C2H2_type	2.54039e-16	0.975703	PSIP1	Zinc_fingers__C2H2_type	1.67319e-14	0.47504	SET	RNA_binding_motif_containing	1.18976e-14	0.0684044
SLC25A5	S_ribosomal_proteins	2.71488e-17	1	HIST2H2AA3	Proteasome	4.50151e-13	0.206887	UCKL1	Mitochondrial_complex_I__NADH_dehydrogenase__ubiquinone__subunits	6.35784e-15	1	FBXO38	Zinc_fingers__C2H2_type	1.20422e-19	0.977115	ENPP6	Solute_carriers	5.1963e-14	0.574923	PNKD	Mitochondrial_complex_IV__cytochrome_c_oxidase_subunits	7.27951e-13	1	SEC61G	S_ribosomal_proteins	5.95406e-19	1	CEP152	Zinc_fingers__C2H2_type	2.54039e-16	0.883353	GCNT1	Zinc_fingers__C2H2_type	1.67319e-14	0.47504	VTI1B	Mitochondrial_complex_IV__cytochrome_c_oxidase_subunits	1.82618e-13	1
UNG	Mitochondrial_ribosomal_proteins	3.22807e-17	1	GMPPA	Proteasome	4.50151e-13	0.206887	C1orf122	L_ribosomal_proteins	7.37347e-15	1	RNF219	Zinc_fingers__C2H2_type	1.20422e-19	0.977115	NPY6R	Solute_carriers	5.1963e-14	0.574923	ATP6V1H	Mitochondrial_complex_IV__cytochrome_c_oxidase_subunits	7.27951e-13	1	GTF2IRD2P1	S_ribosomal_proteins	5.95406e-19	1	ATP5O	L_ribosomal_proteins	8.3326e-17	0.284544	DYNC2H1	Dyneins__axonemal	3.33823e-15	0.0866872	MECR	S_ribosomal_proteins	1.84639e-13	1
EML6	Zinc_fingers__C2H2_type	2.27172e-18	0.0701591	CXCL10	Proteasome	4.50151e-13	0.206887	ATP6V0B	L_ribosomal_proteins	7.37347e-15	1	COIL	Zinc_fingers__C2H2_type	1.20422e-19	0.977115	NPLOC4	Solute_carriers	5.1963e-14	0.574923	ARFIP2	Mitochondrial_complex_IV__cytochrome_c_oxidase_subunits	7.27951e-13	1	PACSIN3	S_ribosomal_proteins	5.95406e-19	1	PSMD4	Mitochondrial_complex_I__NADH_dehydrogenase__ubiquinone__subunits	6.68191e-17	0.211055	PPM1E	Dyneins__axonemal	3.33823e-15	0.0866872	ITGB3BP	S_ribosomal_proteins	1.84639e-13	1
CBX5	Zinc_fingers__C2H2_type	2.27172e-18	0.0701591	GLA	Proteasome	4.50151e-13	0.206887	PPP1R35	L_ribosomal_proteins	7.37347e-15	1	ENPP6	Solute_carriers	7.61096e-20	0.553213	GLI4	Mitochondrial_ribosomal_proteins	4.0845e-14	0.400481	BSCL2	Mitochondrial_complex_IV__cytochrome_c_oxidase_subunits	7.27951e-13	1	EMG1	S_ribosomal_proteins	5.95406e-19	1	TRMT112	Mitochondrial_complex_I__NADH_dehydrogenase__ubiquinone__subunits	6.68191e-17	0.211055	AFAP1	Clustered_protocadherins	1.39731e-14	0.276912	BRK1	S_ribosomal_proteins	1.84639e-13	1
ZNF22	Zinc_fingers__C2H2_type	2.58738e-17	0.705931	ZIK1	Zinc_fingers__C2H2_type	1.51687e-12	0.491798	DUT	L_ribosomal_proteins	7.37347e-15	1	CDC42	S_ribosomal_proteins	1.93508e-19	1	COX19	Zinc_fingers__C2H2_type	2.29464e-14	0.150709	SNRPN	Mitochondrial_complex_IV__cytochrome_c_oxidase_subunits	7.27951e-13	1	DCTPP1	S_ribosomal_proteins	5.95406e-19	1	FGFBP3	Zinc_fingers__C2H2_type	2.33767e-17	0.0719358	PTPRD	Clustered_protocadherins	1.39731e-14	0.276912	H2AFY	S_ribosomal_proteins	1.84639e-13	1
USP44	Zinc_fingers__C2H2_type	2.58738e-17	0.705931	STEAP1	Mitochondrial_ribosomal_proteins	1.39497e-12	0.40782	PLGRKT	Proteasome	8.85561e-15	1	TXNDC12	S_ribosomal_proteins	1.93508e-19	1	PSAT1	Solute_carriers	5.1963e-14	0.301064	CYP2C8	Solute_carriers	8.16937e-13	1	NARF	S_ribosomal_proteins	5.95406e-19	1	TMEM60	Mitochondrial_ribosomal_proteins	3.72659e-17	0.104276	BEND5	Zinc_fingers__C2H2_type	1.67319e-14	0.280758	LSM5	S_ribosomal_proteins	1.84639e-13	1
ALOX12	Zinc_fingers__C2H2_type	2.58738e-17	0.705931	PRKCQ	CD_molecules	1.36165e-12	0.310039	MRPL15	Mitochondrial_complex_III__ubiquinol_cytochrome_c_reductase_complex_subunits	1.03972e-14	1	MITD1	S_ribosomal_proteins	1.93508e-19	1	NAGLU	Solute_carriers	5.1963e-14	0.301064	ANO3	Solute_carriers	8.16937e-13	1	ZNF662	Zinc_fingers__C2H2_type	3.06674e-19	0.293033	MRPL17	Mitochondrial_ribosomal_proteins	3.72659e-17	0.104276	TUBGCP5	Zinc_fingers__C2H2_type	1.67319e-14	0.280758	AGK	S_ribosomal_proteins	1.84639e-13	1
NUDT6	F_type_ATPase__ATP_synthase_subunits__Mitochondrial_complex_V__ATP_synthase_subunits	3.75596e-17	1	LEF1	CD_molecules_V_set_domain_containing	7.02928e-12	1	CYP19A1	Collagens	2.18366e-15	0.195109	BCAP29	S_ribosomal_proteins	1.93508e-19	1	TMEM150B	Solute_carriers	5.1963e-14	0.301064	NFATC3	Solute_carriers	8.16937e-13	1	CDK19	Zinc_fingers__C2H2_type	3.06674e-19	0.293033	TARBP2	Mitochondrial_ribosomal_proteins	3.72659e-17	0.104276	GPR1	HOXL_subclass_homeoboxes	8.06497e-14	1	MDK	S_ribosomal_proteins	1.84639e-13	1
SLC11A2	Zinc_fingers__C2H2_type	2.58738e-17	0.490639	TNFSF11	CD_molecules_V_set_domain_containing	7.02928e-12	1	CYB5RL	Zinc_fingers__C2H2_type	3.62439e-15	0.293477	BUD13	S_ribosomal_proteins	1.93508e-19	1	KRTCAP2	S_ribosomal_proteins	1.75487e-13	1	OSBPL6	Solute_carriers	8.16937e-13	0.86102	OST4	Mitochondrial_complex_I__NADH_dehydrogenase__ubiquinone__subunits	1.43071e-18	1	PDRG1	Mitochondrial_ribosomal_proteins	3.72659e-17	0.104276	GUCY1B3	HOXL_subclass_homeoboxes	8.06497e-14	1	ANAPC7	S_ribosomal_proteins	1.84639e-13	1
NFATC2IP	Zinc_fingers__C2H2_type	2.58738e-17	0.490639	AAGAB	Actin_related_protein_2_3_complex_	7.18473e-12	1	ELOF1	S_ribosomal_proteins	3.16004e-15	0.189792	C14orf119	S_ribosomal_proteins	1.93508e-19	1	WIBG	S_ribosomal_proteins	1.75487e-13	1	TNFRSF10D	Solute_carriers	8.16937e-13	0.86102	TIMM50	Mitochondrial_ribosomal_proteins	2.06318e-18	1	MBLAC2	Zinc_fingers__C2H2_type	2.54039e-16	0.709941	HOXA9	HOXL_subclass_homeoboxes	8.06497e-14	1	DIABLO	S_ribosomal_proteins	1.84639e-13	1
SPIN4	Zinc_fingers__C2H2_type	2.58738e-17	0.490639	ECSCR	Small_leucine_rich_repeat_proteoglycans	8.47375e-12	1	CHMP2A	S_ribosomal_proteins	3.16004e-15	0.189792	DUT	S_ribosomal_proteins	1.93508e-19	1	BOLA2	S_ribosomal_proteins	1.75487e-13	1	TLK2	RNA_binding_motif_containing	2.65778e-13	0.24961	UFD1L	Proteasome	2.16564e-18	1	WDYHV1	F_type_ATPase__ATP_synthase_subunits__Mitochondrial_complex_V__ATP_synthase_subunits	4.12679e-17	0.0992391	PARD6G	HOXL_subclass_homeoboxes	8.06497e-14	1	WDR25	S_ribosomal_proteins	1.84639e-13	1
GSTM4	Mitochondrial_complex_I__NADH_dehydrogenase__ubiquinone__subunits	5.96042e-17	1	FHL5	Small_leucine_rich_repeat_proteoglycans	8.47375e-12	1	MRPS30	F_type_ATPase__ATP_synthase_subunits__Mitochondrial_complex_V__ATP_synthase_subunits	2.08688e-14	1	UBE2Q2	S_ribosomal_proteins	1.93508e-19	1	DCTPP1	S_ribosomal_proteins	1.75487e-13	1	WDR77	F_type_ATPase__ATP_synthase_subunits__Mitochondrial_complex_V__ATP_synthase_subunits	1.35827e-12	1	FAM41C	L_ribosomal_proteins	2.69644e-18	1	GTF3A	F_type_ATPase__ATP_synthase_subunits__Mitochondrial_complex_V__ATP_synthase_subunits	4.12679e-17	0.0992391	FOXS1	HOXL_subclass_homeoboxes	8.06497e-14	1	SLC25A19	S_ribosomal_proteins	1.84639e-13	1
TBCC	L_ribosomal_proteins	7.36021e-17	1	AIF1L	Small_leucine_rich_repeat_proteoglycans	8.47375e-12	1	XRCC6BP1	F_type_ATPase__ATP_synthase_subunits__Mitochondrial_complex_V__ATP_synthase_subunits	2.08688e-14	1	VIMP	S_ribosomal_proteins	1.93508e-19	1	VAT1	S_ribosomal_proteins	1.75487e-13	1	TUBGCP2	F_type_ATPase__ATP_synthase_subunits__Mitochondrial_complex_V__ATP_synthase_subunits	1.35827e-12	1	TMEM39B	L_ribosomal_proteins	2.69644e-18	1	NDUFA9	Proteasome	9.69563e-17	0.216543	EMC3	S_ribosomal_proteins	1.56579e-13	1	UBE2S	S_ribosomal_proteins	1.84639e-13	1
PMS2P4	L_ribosomal_proteins	7.36021e-17	1	CDKN2A	Metallothioneins	8.47375e-12	1	CLYBL	F_type_ATPase__ATP_synthase_subunits__Mitochondrial_complex_V__ATP_synthase_subunits	2.08688e-14	1	RPAIN	S_ribosomal_proteins	1.93508e-19	1	2017-03-02	S_ribosomal_proteins	1.75487e-13	1	SYS1	F_type_ATPase__ATP_synthase_subunits__Mitochondrial_complex_V__ATP_synthase_subunits	1.35827e-12	1	SCNM1	L_ribosomal_proteins	2.69644e-18	1	NME1	Proteasome	9.69563e-17	0.216543	NUDT5	S_ribosomal_proteins	1.56579e-13	1	ACTR5	S_ribosomal_proteins	1.84639e-13	1
MFGE8	L_ribosomal_proteins	7.36021e-17	1	RNF2	S_ribosomal_proteins	1.22122e-11	1	ATXN10	F_type_ATPase__ATP_synthase_subunits__Mitochondrial_complex_V__ATP_synthase_subunits	2.08688e-14	1	RNFT1	S_ribosomal_proteins	1.93508e-19	1	UFD1L	S_ribosomal_proteins	1.75487e-13	1	METTL24	Solute_carriers	8.16937e-13	0.583097	BGLAP	L_ribosomal_proteins	2.69644e-18	1	ZSCAN20	Zinc_fingers__C2H2_type	2.54039e-16	0.495479	IFIT2	Zinc_fingers__C2H2_type	1.57773e-13	1	RANBP1	S_ribosomal_proteins	1.84639e-13	1
IST1	L_ribosomal_proteins	7.36021e-17	1	TFB2M	S_ribosomal_proteins	1.22122e-11	1	GCAT	Mitochondrial_complex_IV__cytochrome_c_oxidase_subunits	2.11908e-15	0.081899	DSTN	S_ribosomal_proteins	1.93508e-19	1	SS18L2	L_ribosomal_proteins	2.07762e-13	1	DLGAP2	Solute_carriers	8.16937e-13	0.583097	C2orf76	L_ribosomal_proteins	2.69644e-18	1	FAM219B	Zinc_fingers__C2H2_type	2.54039e-16	0.495479	S100A6	Mitochondrial_complex_IV__cytochrome_c_oxidase_subunits	1.60455e-13	1	NDUFA10	L_ribosomal_proteins	2.19759e-13	1
KARS	L_ribosomal_proteins	7.36021e-17	1	ZNF689	S_ribosomal_proteins	1.22122e-11	1	PPIE	L_ribosomal_proteins	7.37347e-15	0.275631	RALY	S_ribosomal_proteins	1.93508e-19	1	DIABLO	L_ribosomal_proteins	2.07762e-13	1	PRNP	Solute_carriers	8.16937e-13	0.583097	LSM6	L_ribosomal_proteins	2.69644e-18	1	PSMA2	Mitochondrial_complex_IV__cytochrome_c_oxidase_subunits	7.30293e-16	1	C10orf11	Mitochondrial_complex_IV__cytochrome_c_oxidase_subunits	1.60455e-13	1	SCGN	L_ribosomal_proteins	2.19759e-13	1
ZMYM4	Zinc_fingers__C2H2_type	2.58738e-17	0.294649	PSMD10	S_ribosomal_proteins	1.22122e-11	1	POP7	L_ribosomal_proteins	7.37347e-15	0.275631	RPUSD2	Zinc_fingers__C2H2_type	1.20422e-19	0.310357	PSMB3	L_ribosomal_proteins	2.07762e-13	1	BOLA1	Mitochondrial_complex_I__NADH_dehydrogenase__ubiquinone__subunits	3.11241e-13	0.202472	FBXO4	L_ribosomal_proteins	2.69644e-18	1	PSMC1	Mitochondrial_complex_IV__cytochrome_c_oxidase_subunits	7.30293e-16	1	IFI27L2	Mitochondrial_complex_IV__cytochrome_c_oxidase_subunits	1.60455e-13	1	RMI2	L_ribosomal_proteins	2.19759e-13	1
AGAP8	Zinc_fingers__C2H2_type	2.58738e-17	0.294649	LINC00847	L_ribosomal_proteins	1.22208e-11	1	POLR2G	L_ribosomal_proteins	7.37347e-15	0.275631	GRB14	Mitochondrial_complex_I__NADH_dehydrogenase__ubiquinone__subunits	4.65431e-19	1	PSENEN	L_ribosomal_proteins	2.07762e-13	1	MZT2B	Mitochondrial_complex_I__NADH_dehydrogenase__ubiquinone__subunits	3.11241e-13	0.202472	GUSB	L_ribosomal_proteins	2.69644e-18	1	RBX1	Mitochondrial_complex_IV__cytochrome_c_oxidase_subunits	7.30293e-16	1	STX8	Mitochondrial_complex_IV__cytochrome_c_oxidase_subunits	1.60455e-13	1	CAPNS1	L_ribosomal_proteins	2.19759e-13	1
MEX3B	Zinc_fingers__C2H2_type	2.58738e-17	0.294649	DET1	L_ribosomal_proteins	1.22208e-11	1	DHRS4L2	L_ribosomal_proteins	7.37347e-15	0.275631	CTSL	Mitochondrial_complex_I__NADH_dehydrogenase__ubiquinone__subunits	4.65431e-19	1	PPP1R3C	Zinc_fingers__C2H2_type	2.13122e-13	1	POLD2	Mitochondrial_complex_I__NADH_dehydrogenase__ubiquinone__subunits	3.11241e-13	0.202472	BIN3	L_ribosomal_proteins	2.69644e-18	1	C1orf174	Mitochondrial_ribosomal_proteins	1.46988e-15	1	DMKN	Mitochondrial_complex_IV__cytochrome_c_oxidase_subunits	1.60455e-13	1	DKC1	L_ribosomal_proteins	2.19759e-13	1
KLHL12	Zinc_fingers__C2H2_type	2.58738e-17	0.153651	APOC1	L_ribosomal_proteins	1.22208e-11	1	RPUSD2	L_ribosomal_proteins	7.37347e-15	0.275631	ARL2	Mitochondrial_complex_I__NADH_dehydrogenase__ubiquinone__subunits	4.65431e-19	1	ZNF438	Zinc_fingers__C2H2_type	2.13122e-13	0.974552	ZNF511	Mitochondrial_complex_I__NADH_dehydrogenase__ubiquinone__subunits	3.11241e-13	0.202472	MYL6	L_ribosomal_proteins	2.69644e-18	1	NHLRC1	Mitochondrial_ribosomal_proteins	1.46988e-15	1	RNASEL	Zinc_fingers__C2H2_type	1.57773e-13	0.973188	CHRD	Collagens	2.52622e-13	1
COX19	Zinc_fingers__C2H2_type	2.58738e-17	0.153651	COA5	Zinc_fingers__C2H2_type	1.26986e-11	1	CFDP1	L_ribosomal_proteins	7.37347e-15	0.275631	SSSCA1	Mitochondrial_complex_I__NADH_dehydrogenase__ubiquinone__subunits	4.65431e-19	1	IFIH1	Zinc_fingers__C2H2_type	2.13122e-13	0.879077	POP5	Proteasome	4.16927e-13	0.207767	C12orf43	L_ribosomal_proteins	2.69644e-18	1	TRMT12	Mitochondrial_ribosomal_proteins	1.46988e-15	1	FGGY	L_ribosomal_proteins	1.83187e-13	1	CRMP1	Collagens	2.52622e-13	1
PPIH	L_ribosomal_proteins	7.36021e-17	0.269139	SLC22A15	Zinc_fingers__C2H2_type	1.26986e-11	0.88169	SNF8	L_ribosomal_proteins	7.37347e-15	0.275631	SMCO4	Mitochondrial_complex_I__NADH_dehydrogenase__ubiquinone__subunits	4.65431e-19	1	RAP2C	Zinc_fingers__C2H2_type	2.13122e-13	0.702097	GRB10	Solute_carriers	8.16937e-13	0.308946	TRAPPC2L	L_ribosomal_proteins	2.69644e-18	1	HYLS1	Mitochondrial_ribosomal_proteins	1.46988e-15	1	COX6C	L_ribosomal_proteins	1.83187e-13	1	PCDHB6	Collagens	2.52622e-13	1
SPATA24	L_ribosomal_proteins	7.36021e-17	0.269139	CCDC110	Zinc_fingers__C2H2_type	1.26986e-11	0.88169	MRPS30	Mitochondrial_complex_I__NADH_dehydrogenase__ubiquinone__subunits	6.35784e-15	0.200392	MAGIX	Mitochondrial_complex_I__NADH_dehydrogenase__ubiquinone__subunits	4.65431e-19	1	POLD2	Mitochondrial_complex_I__NADH_dehydrogenase__ubiquinone__subunits	3.2494e-13	1	SUSD3	Solute_carriers	8.16937e-13	0.308946	RPAIN	L_ribosomal_proteins	2.69644e-18	1	TIMM22	Mitochondrial_ribosomal_proteins	1.46988e-15	1	ANP32B	L_ribosomal_proteins	1.83187e-13	1	GDPD5	Collagens	2.52622e-13	1
PPIA	L_ribosomal_proteins	7.36021e-17	0.269139	C17orf49	Mitochondrial_ribosomal_proteins	1.39497e-12	0.0957102	MACROD1	Mitochondrial_complex_I__NADH_dehydrogenase__ubiquinone__subunits	6.35784e-15	0.200392	ATG4A	Mitochondrial_complex_I__NADH_dehydrogenase__ubiquinone__subunits	4.65431e-19	1	TPI1	Mitochondrial_complex_I__NADH_dehydrogenase__ubiquinone__subunits	3.2494e-13	1	GJB2	Solute_carriers	8.16937e-13	0.308946	CCDC94	L_ribosomal_proteins	2.69644e-18	1	C19orf48	Mitochondrial_ribosomal_proteins	1.46988e-15	1	KRT10	L_ribosomal_proteins	1.83187e-13	1	RAB11FIP3	Collagens	2.52622e-13	1
SMIM11	L_ribosomal_proteins	7.36021e-17	0.269139	PLP2	Mitochondrial_ribosomal_proteins	1.39497e-12	0.0957102	SPRYD4	Mitochondrial_complex_I__NADH_dehydrogenase__ubiquinone__subunits	6.35784e-15	0.200392	LRRC34	Mitochondrial_ribosomal_proteins	5.15515e-19	1	LRRIQ3	Mitochondrial_complex_IV__cytochrome_c_oxidase_subunits	3.78336e-13	1	CETP	Solute_carriers	8.16937e-13	0.308946	CLDND2	L_ribosomal_proteins	2.69644e-18	1	SLC25A17	Mitochondrial_ribosomal_proteins	1.46988e-15	1	THAP10	Zinc_fingers__C2H2_type	1.57773e-13	0.692953	CCNE1	Collagens	2.52622e-13	1
GCSAM	Zinc_fingers__C2H2_type	2.79891e-16	0.975114	RBMS3	Clustered_protocadherins	1.48299e-11	1	ATP5S	Mitochondrial_complex_I__NADH_dehydrogenase__ubiquinone__subunits	6.35784e-15	0.200392	DAZAP2	Mitochondrial_ribosomal_proteins	5.15515e-19	1	UQCRFS1	Mitochondrial_complex_IV__cytochrome_c_oxidase_subunits	3.78336e-13	1	MAST3	Solute_carriers	8.16937e-13	0.308946	SEC61B	F_type_ATPase__ATP_synthase_subunits__Mitochondrial_complex_V__ATP_synthase_subunits	2.52151e-19	0.090998	FUNDC1	Mitochondrial_ribosomal_proteins	1.46988e-15	1	WHAMM	Zinc_fingers__C2H2_type	1.67319e-14	0.0644982	R3HDM1	Clustered_protocadherins	2.74741e-13	1
CASP2	Zinc_fingers__C2H2_type	2.79891e-16	0.975114	LRRTM2	Clustered_protocadherins	1.48299e-11	1	AFF3	Zinc_fingers__C2H2_type	3.48802e-14	0.97496	CENPV	Mitochondrial_ribosomal_proteins	5.15515e-19	1	UQCC1	Mitochondrial_complex_IV__cytochrome_c_oxidase_subunits	3.78336e-13	1	METTL18	Zinc_fingers__C2H2_type	1.70131e-12	0.494102	TXNDC17	F_type_ATPase__ATP_synthase_subunits__Mitochondrial_complex_V__ATP_synthase_subunits	2.52151e-19	0.090998	SLC44A4	Dynein_regulatory_complex	2.09977e-15	1	MEX3A	Collagens	2.89966e-13	1	SYNDIG1L	Clustered_protocadherins	2.74741e-13	1
BGLAP	Mitochondrial_complex_I__NADH_dehydrogenase__ubiquinone__subunits	5.96042e-17	0.199072	LINC00346	Clustered_protocadherins	1.48299e-11	1	SLC35B1	Proteasome	8.85561e-15	0.20564	VBP1	Mitochondrial_ribosomal_proteins	5.15515e-19	1	CMC4	Mitochondrial_complex_IV__cytochrome_c_oxidase_subunits	3.78336e-13	1	EIF4ENIF1	Zinc_fingers__C2H2_type	1.70131e-12	0.297761	DGCR6	Mitochondrial_complex_IV__cytochrome_c_oxidase_subunits	3.14942e-18	1	ECT2L	Dynein_regulatory_complex	2.09977e-15	1	CHRD	Collagens	2.89966e-13	1	KLHDC9	Mitochondrial_complex_I__NADH_dehydrogenase__ubiquinone__subunits	3.41866e-13	1
CLYBL	Mitochondrial_complex_I__NADH_dehydrogenase__ubiquinone__subunits	5.96042e-17	0.199072	MID1	Clustered_protocadherins	1.48299e-11	1	TMA16	Chaperonins	4.91935e-15	0.0879166	NSMCE1	Proteasome	7.04852e-19	1	FFAR2	CD_molecules_Leukocyte_immunoglobulin_like_receptors_Immunoglobulin_like_domain_containing	2.68487e-14	0.0686151	COL19A1	Solute_carriers	8.16937e-13	0.131101	NFU1	S_ribosomal_proteins	5.95406e-19	0.18425	AGBL2	Dynein_regulatory_complex	2.09977e-15	1	PCSK5	Collagens	2.89966e-13	1	SERF1A	Mitochondrial_complex_I__NADH_dehydrogenase__ubiquinone__subunits	3.41866e-13	1
HOXA9	Zinc_fingers__C2H2_type	2.79891e-16	0.881165	PCDHB8	Collagens	1.60407e-11	1	CBWD6	Chaperonins	4.91935e-15	0.0879166	NME7	L_ribosomal_proteins	8.03024e-19	1	CA4	Solute_carriers	5.1963e-14	0.126103	NAGLU	Solute_carriers	8.16937e-13	0.131101	C11orf31	S_ribosomal_proteins	5.95406e-19	0.18425	AK7	Dynein_regulatory_complex	2.09977e-15	1	OLFM1	Collagens	2.89966e-13	1	AIMP2	Mitochondrial_complex_I__NADH_dehydrogenase__ubiquinone__subunits	3.41866e-13	1
RPLP2	Mitochondrial_ribosomal_proteins	3.22807e-17	0.0934605	TNXB	Collagens	1.60407e-11	1	EPAS1	HOXL_subclass_homeoboxes	7.02334e-14	1	IGFBP7	L_ribosomal_proteins	8.03024e-19	1	WIPI1	Solute_carriers	5.1963e-14	0.126103	KLF4	Basic_leucine_zipper_proteins	1.57548e-12	0.223445	TRMT112	S_ribosomal_proteins	5.95406e-19	0.18425	RIBC2	Dynein_regulatory_complex	2.09977e-15	1	PLBD2	Collagens	2.89966e-13	1	C10orf11	Mitochondrial_complex_I__NADH_dehydrogenase__ubiquinone__subunits	3.41866e-13	1
LRRC37BP1	Zinc_fingers__C2H2_type	2.58738e-17	0.0701591	TPCN2	Collagens	1.60407e-11	1	PABPC4L	Zinc_fingers__C2H2_type	3.48802e-14	0.293477	LRRC70	L_ribosomal_proteins	8.03024e-19	1	PRORSD1P	HOXL_subclass_homeoboxes	4.35267e-13	1	OLFML3	Small_leucine_rich_repeat_proteoglycans	8.04693e-12	1	CCDC163P	Zinc_fingers__C2H2_type	3.61046e-18	0.880337	SRSF12	Metallothioneins	2.09977e-15	1	ASIC2	Collagens	2.89966e-13	1	ZSWIM7	Mitochondrial_complex_I__NADH_dehydrogenase__ubiquinone__subunits	3.41866e-13	1
NR6A1	Zinc_fingers__C2H2_type	2.79891e-16	0.705931	CYP46A1	Collagens	1.60407e-11	1	TRDMT1	Zinc_fingers__C2H2_type	3.48802e-14	0.293477	GTF2E2	L_ribosomal_proteins	8.03024e-19	1	FER1L5	HOXL_subclass_homeoboxes	4.35267e-13	1	KRCC1	L_ribosomal_proteins	9.29092e-12	1	SLC25A26	Mitochondrial_complex_I__NADH_dehydrogenase__ubiquinone__subunits	1.43071e-18	0.194578	CCDC71L	Metallothioneins	2.09977e-15	1	LAMA1	Collagens	2.89966e-13	1	HIST1H4J	Histones	8.50364e-14	0.227763
TBL1X	Zinc_fingers__C2H2_type	2.79891e-16	0.705931	RPTOR	Collagens	1.60407e-11	1	DIRC3	Collagens	1.74285e-13	1	ABI1	L_ribosomal_proteins	8.03024e-19	1	HS6ST1	HOXL_subclass_homeoboxes	4.35267e-13	1	BLVRA	L_ribosomal_proteins	9.29092e-12	1	SSR4	Mitochondrial_complex_I__NADH_dehydrogenase__ubiquinone__subunits	1.43071e-18	0.194578	CDC42EP4	Metallothioneins	2.09977e-15	1	SPTBN4	Collagens	2.89966e-13	1	APLN	Histones	8.50364e-14	0.227763
RWDD3	Zinc_fingers__C2H2_type	2.79891e-16	0.490639	EVI5L	Collagens	1.60407e-11	1	PCDHB14	Collagens	1.74285e-13	1	TSPO	L_ribosomal_proteins	8.03024e-19	1	PRRT1	HOXL_subclass_homeoboxes	4.35267e-13	1	PDIA3	L_ribosomal_proteins	9.29092e-12	1	OVCA2	L_ribosomal_proteins	2.69644e-18	0.263338	DCLRE1C	Zinc_fingers__C2H2_type	2.61898e-15	1	S100A13	Mitochondrial_complex_I__NADH_dehydrogenase__ubiquinone__subunits	2.89966e-13	1	TMEM45A	Complement_system	3.93727e-13	1
CRCP	Zinc_fingers__C2H2_type	2.79891e-16	0.490639	ADGRL1	Collagens	1.60407e-11	1	GLDN	Collagens	1.74285e-13	1	ATG3	F_type_ATPase__ATP_synthase_subunits__Mitochondrial_complex_V__ATP_synthase_subunits	9.82877e-20	0.10175	COLCA2	HOXL_subclass_homeoboxes	4.35267e-13	1	ZNF232	L_ribosomal_proteins	9.29092e-12	1	MAGEH1	L_ribosomal_proteins	2.69644e-18	0.263338	SURF6	Zinc_fingers__C2H2_type	2.61898e-15	0.975703	NMNAT1	Zinc_fingers__C2H2_type	1.57773e-13	0.47504	SPATA5L1	Zinc_fingers__C2H2_type	2.14418e-13	0.46885
BEND7	Zinc_fingers__C2H2_type	2.79891e-16	0.490639	FIGNL1	Nucleoporins	1.69551e-11	1	GCAT	Mitochondrial_complex_III__ubiquinol_cytochrome_c_reductase_complex_subunits	1.03972e-14	0.0574332	TMEM141	F_type_ATPase__ATP_synthase_subunits__Mitochondrial_complex_V__ATP_synthase_subunits	9.82877e-20	0.10175	TFAP4	HOXL_subclass_homeoboxes	4.35267e-13	1	PAQR7	Solute_carriers	9.3607e-12	1	THADA	Metallothioneins	2.17295e-17	1	IRX3	Zinc_fingers__C2H2_type	2.61898e-15	0.975703	RFC2	Proteasome	3.88443e-13	1	UBB	Proteasome	4.57927e-13	1
TPTE2P1	Zinc_fingers__C2H2_type	2.79891e-16	0.490639	ELAC2	Nucleoporins	1.69551e-11	1	H2AFY2	RNA_binding_motif_containing	1.34673e-14	0.0686511	CIAPIN1	F_type_ATPase__ATP_synthase_subunits__Mitochondrial_complex_V__ATP_synthase_subunits	9.82877e-20	0.10175	CAMTA1	Proteasome	4.35267e-13	1	LPPR4	Solute_carriers	9.3607e-12	1	NFIL3	Metallothioneins	2.17295e-17	1	PHF19	Collagens	2.74071e-15	1	GMFG	Proteasome	3.88443e-13	1	NDUFA11	Proteasome	4.57927e-13	1
PARS2	Zinc_fingers__C2H2_type	2.79891e-16	0.294649	PCMTD1	Zinc_fingers__C2H2_type	1.26986e-11	0.706893	FDX1	F_type_ATPase__ATP_synthase_subunits__Mitochondrial_complex_V__ATP_synthase_subunits	2.08688e-14	0.0998349	C19orf70	F_type_ATPase__ATP_synthase_subunits__Mitochondrial_complex_V__ATP_synthase_subunits	9.82877e-20	0.10175	EEF1B2	Proteasome	4.35267e-13	1	ALB	Solute_carriers	9.3607e-12	1	PHB2	Mitochondrial_ribosomal_proteins	2.06318e-18	0.0895354	FGGY	S_ribosomal_proteins	2.74071e-15	1	PCDH18	HOXL_subclass_homeoboxes	8.06497e-14	0.176678	KBTBD3	Zinc_fingers__C2H2_type	2.14418e-13	0.275341
ZCCHC7	Zinc_fingers__C2H2_type	2.79891e-16	0.294649	WNT5B	Zinc_fingers__C2H2_type	1.26986e-11	0.706893	MRPL9	S_ribosomal_proteins	2.41247e-13	1	SLC25A5	F_type_ATPase__ATP_synthase_subunits__Mitochondrial_complex_V__ATP_synthase_subunits	9.82877e-20	0.10175	SCO1	Mitochondrial_ribosomal_proteins	4.0845e-14	0.0919741	PLA2G16	Solute_carriers	9.3607e-12	1	FAM217B	Zinc_fingers__C2H2_type	4.04093e-17	1	ALDH9A1	S_ribosomal_proteins	2.74071e-15	1	PRDM6	HOXL_subclass_homeoboxes	8.06497e-14	0.176678	HNRNPC	L_ribosomal_proteins	2.19759e-13	0.261149
CMTR2	Zinc_fingers__C2H2_type	2.79891e-16	0.294649	SLC14A1	Zinc_fingers__C2H2_type	1.26986e-11	0.706893	ZNF622	S_ribosomal_proteins	2.41247e-13	1	ACP1	Mitochondrial_ribosomal_proteins	5.15515e-19	0.411956	RAB3IL1	Solute_carriers	6.47362e-13	1	SPAG5	Solute_carriers	9.3607e-12	1	TMED8	Zinc_fingers__C2H2_type	4.04093e-17	0.97489	MRPS14	S_ribosomal_proteins	2.74071e-15	1	ZNF503	HOXL_subclass_homeoboxes	8.06497e-14	0.176678	PGLS	L_ribosomal_proteins	2.19759e-13	0.261149
GNAS	Mitochondrial_ribosomal_proteins	1.28679e-15	1	ZHX3	Laminins	1.85517e-11	1	NUDCD2	S_ribosomal_proteins	2.41247e-13	1	CFAP36	Mitochondrial_ribosomal_proteins	5.15515e-19	0.411956	L3MBTL4	Solute_carriers	6.47362e-13	1	ATRAID	Mitochondrial_complex_IV__cytochrome_c_oxidase_subunits	7.27951e-13	0.0766899	SCAI	Zinc_fingers__C2H2_type	4.04093e-17	0.880337	PDE6D	S_ribosomal_proteins	2.74071e-15	1	REM1	HOXL_subclass_homeoboxes	8.06497e-14	0.176678	PQBP1	L_ribosomal_proteins	2.19759e-13	0.261149
LRRC4	Complement_system	1.73753e-15	1	RHOA	Mitochondrial_complex_I__NADH_dehydrogenase__ubiquinone__subunits	2.08729e-11	1	RPL26L1	S_ribosomal_proteins	2.41247e-13	1	ATP5G2	Mitochondrial_ribosomal_proteins	5.15515e-19	0.411956	TRIM31	Histones	7.5937e-13	1	TOMM7	Mitochondrial_complex_IV__cytochrome_c_oxidase_subunits	7.27951e-13	0.0766899	PC	Complement_system	5.23023e-17	1	CCNG1	S_ribosomal_proteins	2.74071e-15	1	FAT4	Clustered_protocadherins	6.50943e-13	1	ERRFI1	Basic_leucine_zipper_proteins	1.0416e-12	1
IL2RA	Complement_system	1.73753e-15	1	CHMP6	Mitochondrial_complex_I__NADH_dehydrogenase__ubiquinone__subunits	2.08729e-11	1	BUD31	S_ribosomal_proteins	2.41247e-13	1	THNSL2	Solute_carriers	1.28594e-18	0.845473	PRSS36	Histones	7.5937e-13	1	HYPK	Mitochondrial_complex_IV__cytochrome_c_oxidase_subunits	7.27951e-13	0.0766899	PCCA	Complement_system	5.23023e-17	1	SSBP1	S_ribosomal_proteins	2.74071e-15	1	FAT1	Clustered_protocadherins	6.50943e-13	1	PRELP	Collagens	2.52622e-13	0.192885
MBLAC2	Zinc_fingers__C2H2_type	2.79891e-16	0.153651	ZNF229	Zinc_fingers__C2H2_type	1.51687e-12	0.070583	POP7	S_ribosomal_proteins	2.41247e-13	1	ALKBH8	Zinc_fingers__C2H2_type	1.46788e-18	0.888714	FPGS	L_ribosomal_proteins	2.07762e-13	0.266957	GLUD1	Aldehyde_dehydrogenases	1.04303e-11	1	SERPINA1	Complement_system	5.23023e-17	1	CKS2	S_ribosomal_proteins	2.74071e-15	1	LAMA4	Clustered_protocadherins	6.50943e-13	1	PSMD4	F_type_ATPase__ATP_synthase_subunits__Mitochondrial_complex_V__ATP_synthase_subunits	1.462e-12	1
POT1	Zinc_fingers__C2H2_type	2.79891e-16	0.153651	ANKIB1	Zinc_fingers__C2H2_type	1.26986e-11	0.491798	EMC7	S_ribosomal_proteins	2.41247e-13	1	APPL1	Zinc_fingers__C2H2_type	1.46788e-18	0.720001	OAZ1	L_ribosomal_proteins	2.07762e-13	0.266957	SLC26A6	Solute_carriers	9.3607e-12	0.86102	FBXL12	Zinc_fingers__C2H2_type	4.04093e-17	0.704421	ATP5L	S_ribosomal_proteins	2.74071e-15	1	CALD1	Clustered_protocadherins	6.50943e-13	1	CCDC51	F_type_ATPase__ATP_synthase_subunits__Mitochondrial_complex_V__ATP_synthase_subunits	1.462e-12	1
[truncated: 247 more rows]

## Sheet: tumor_MoreSig_c2cp
BRCA				COAD				HNSC				KICH				KIRC				KIRP				LIHC				LUAD				LUSC				PRAD
genes	set.names	tumor	normal	genes	set.names	tumor	normal	genes	set.names	tumor	normal	genes	set.names	tumor	normal	genes	set.names	tumor	normal	genes	set.names	tumor	normal	genes	set.names	tumor	normal	genes	set.names	tumor	normal	genes	set.names	tumor	normal	genes	set.names	tumor	normal
[truncated: 500 more rows]

## Sheet: normal_MoreSig_c2cp
BRCA				COAD				HNSC				KICH				KIRC				KIRP				LIHC				LUAD				LUSC				PRAD
[truncated: 501 more rows]
