# Supplementary material for: Genomic regression analysis of coordinated expression
Source: Nat Commun. 2017 Dec 19;8:2187. doi: 10.1038/s41467-017-02181-0 (PMC5736603; doi:10.1038/s41467-017-02181-0)
Supplement: Supplementary file 5 — Supplementary Data 2 [file 41467_2017_2181_MOESM5_ESM.xlsx]

## Sheet: Contents
Supplementary Data 2. Number of genes whose transcription levels are significantly correlated with orthogonl molecular features by RNA or residuals
Tab 2	Number of genes whose transcription levels are significantly correlated with metabolite levels based on RNA or residuals
Tab 3	Number of genes whose transcription levels are significantly correlated with protein levels based on RNA or residuals
Tab 4	Number of genes whose transcription levels are significantly correlated with drug sensitivity based on RNA or residuals

## Sheet: Metabolome_counts
	RNA	RES
(2-Aminoethyl)phosphonate	2	4
(p-Hydroxyphenyl)lactic_acid	0	0
2,3-diphospho-D-glyceric_acid	0	0
2'-deoxyadenosine_5'-diphosphate	1	1
2'-deoxyuridine_5'-triphosphate	0	0
2'-deoxyuridine	22	13
3-hydroxy-3-methylglutarate	146	387
3-methyl-L-histidine	5	7
3-phospho-d-glycerate	142	263
3-phospho-l-serine	23	10
4-Guanidinobutanoic_acid	433	579
5,6-dihydrouracil	0	0
5,6-Dimethylbenzimidazole	0	0
5-oxoproline	504	923
5'-s-methyl-5'-thioadenosine	481	715
6-phosphogluconic_acid	0	1
acetylphosphate	0	0
adenine	1083	1552
adenosine	4	6
alanine	1	0
allantoin	0	0
alpha-D-ribose_5-phosphate	186	295
alpha-keto-glutarate	274	441
alpha-tocopherol	1	2
anthranilic_acid	20	5
arabinose	31	95
arginine	0	1
arginino-succinate	378	659
asparagine	524	707
aspartate	248	555
beta-alanine	83	130
beta-hydroxypyruvic_acid	0	0
beta-nicotinamide_adenine_dinucleotide	50	211
biotin	0	0
caffeine	0	0
carnitine	0	0
cholesterol	360	468
citric_acid	1548	2269
creatinine	85	178
cysteine	32	34
cytidine	5	2
cytidine_5'-monophosphate	354	595
D-allose	0	0
DL-cystathionine	1	4
DL-homocysteine	0	0
D-ribose	0	10
erythrose-4-phosphate	1	0
ethylmalonic_acid	22	37
fumaric_acid	374	877
gamma-glu-cys	0	0
gamma-L-glutamyl-L-glutamine	0	0
gamma-L-glutamyl-L-tyrosine	3	4
gluconic_acid	0	0
glucose-6-phosphate	0	6
glutamic_acid	1	1
glutamine	2	1
glutathione,_reduced	838	1463
glyceraldehyde	370	541
glyceric_acid	0	0
glycerol	138	194
glycine	1	2
guanine	674	799
guanosine	560	641
guanosine_5'-_monophosphate	2	1
gulono-1,4-lactone	0	1
histidine	81	62
homogentisate	0	0
hypotaurine	180	407
hypoxanthine	0	2
inosine	32	47
inositol	0	0
inositol_1-phosphate	9	115
Isobar_13_includes_5-keto-D-gluconic_acid,_2-keto-L-gulonic_acid,_D-glucuronic_acid	0	0
Isobar_18_includes_D-fructose_1-phosphate,_beta-D-fructose_6-phosphate	0	0
Isobar_19_includes_D-saccharic_acid,_2-deoxy-D-galactose,_2-deoxy-D-glucose,_L-fucose,_L-rhamnose	3	14
Isobar_22_includes_glutamic_acid,_O-acetyl-L-serine	0	0
Isobar_25_includes_L-gulono-1,4-lactone,_glucono-gamma-lactone	411	471
Isobar_27_includes_L-kynurenine,_alpha-2-diamino-gamma-oxobenzenebutanoic_acid	0	1
Isobar_3_includes_inositol_1-phosphate,_mannose_6-phosphate,_glucose_6-phosphate,_D-mannose_1-phosphate,_alpha-D-glucose_1-phosphate,_alpha-D-galactose_1_phosphate	0	0
Isobar_35_includes_D-arabinose_5-phosphate,_D-ribulose_5-phosphate,_alpha-D-ribose-5-phosphate	0	0
Isobar_36_includes_D-sorbitol_6-phosphate,_mannitol-1-phosphate	0	0
Isobar_37_includes_mannitol,_dulcitol	0	0
Isobar_39_includes_N-acetyl-D-glucosamine-6-phosphate,_N-acetyl-alpha-D-glucosamine_1-phosphate	1	0
Isobar_4_includes_Gluconic_acid,_DL-arabinose,_D-ribose,_L-xylose,_DL-lyxose,_D-xylulose	23	113
Isobar_6_includes_valine,_betaine	41	25
Isobar_9_includes_sucrose,_beta-D-lactose,_D-trehalose,_D-cellobiose,_D-Maltose,_palatinose,_melibiose,_alpha-D-lactose	22	12
isoleucine	56	60
Kynurenic_acid	0	11
lactate	9	13
L-allo-threonine	17	2
L-alpha-glycerophosphorylcholine	3	3
L-arabitol	1	4
L-beta-imidazolelactic_acid	369	802
leucine	59	37
malic_acid	288	587
malonic_acid	0	0
mannose	0	0
mannose-6-phosphate	0	0
melatonin	0	0
methionine	57	70
N(5)-(aminocarbonyl)-L-ornithine	25	7
N('6)-trimethyl-l-lysine	0	0
N,N-dimethylarginine	0	0
N-acetyl-D-galactosamine	1	2
N-acetylneuraminic_acid	149	184
n-dodecanoate	6	0
N-formyl-L-methionine	4	2
n-hexadecanoic_acid	423	446
niacinamide	0	2
octopamine	0	0
oleic_acid	5	3
ornithine	581	669
orotidine_5'-phosphate	11	50
oxitryptan	0	0
palmitoleic_acid	68	30
pantothenic_acid	612	830
phenylalanine	21	11
phosphate	402	489
phosphoenolpyruvate	356	566
picolinic_acid	0	0
porphobilinogen	0	0
Possible_Artifact-2336_(RI_Ladder)	273	385
proline	51	118
Putrescine	0	0
pyridoxal	0	0
pyrophosphate	5	32
quinolinic_acid	0	0
ribulose-5-phosphate	28	67
S-(5'-adenosyl)-L-methionine	1289	1829
S-adenosyl-l-homocysteine	6	11
serine	32	3
sn-Glycerol_3-phosphate	0	0
sorbitol	19	47
Spermidine	0	1
succinate	112	158
tartaric_acid	0	0
taurine	0	0
tetradecanoic_acid	265	275
threonine	16	2
trans-11-eicosenoic_acid	9	1
trans-4-hydroxyproline	1386	1766
trehalose_6-phosphate	0	0
tryptophan	108	59
tyramine	306	379
tyrosine	37	19
uracil	108	113
urea	1	2
uric_acid	0	0
uridine	0	0
uridine_diphosphate-N-acetylmuraminic_acid	0	0
valine	47	37
xanthine	11	7
xanthosine	4	36
xylitol	59	250

## Sheet: RPPA_counts
	RNA	RES
Phosphorylation_of_S473_on_AKT	155	221
Phosphorylation_of_T308_on_AKT	34	69
AKT_serine/threonine_protein_kinase	163	211
PTEN_protein-tyrosine_phosphatase	1	1
Phosphorylation_of_GSK3_(Glycogen_synthase_kinase_3_)_a_&_b_proteins	5	2
GSK3_(Glycogen_synthase_kinase_3_)_a_&_b_proteins	20	11
mTOR_(Mechanistic_target_of_rapamycin_(serine/threonine_kinase))_protein	0	0
Phosphorylation_of_p70S6K_(RPS6KB1_Ribosomal_protein_S6_kinase,_70kDa,_polypeptide_1)_protein_at_T389	296	237
p70S6K_(RPS6KB1_Ribosomal_protein_S6_kinase,_70kDa,_polypeptide_1)__protein	0	0
Phosphorylation_of_RPS6_(Ribosomal_protein_S6)_protein_at_S235_and_S236	2	1
Phosphorylation_of_RPS6_(Ribosomal_protein_S6)_protein_at_S240_and_S244	7	0
RPS6_(Ribosomal_protein_S6)_protein	20	128
phosphorylation_of_AMPK_protein_at_T172	103	66
AMPK_(PRKAB1_Protein_kinase,_AMP-activated,_beta_1_non-catalytic_subunit)_protein	2	14
TSC2_(Tuberous_sclerosis_2)_protein	1	0
4EBP-1_(EIF4EBP1_Eukaryotic_translation_initiation_factor_4E_binding_protein_1)_protein	0	0
FKHRL1_(FOXO3_Forkhead_box_O3)_protein	2	6
PI3K_p110_alpha_(PIK3CA_Phosphoinositide-3-kinase,_catalytic,_alpha_polypeptide)_protein	21	7
Phosphorylation_of_MEK1_and_MEK2_proteins_at_S217/S221	161	177
Phosphorylation_of_MAPK_(ERK1_and_ERK2)_protein_at_T202/Y204	512	633
mitogen-activated_protein_kinase_1_(ERK1)	9	0
Phosphorylation_of_p38_(MAPK14_Mitogen-activated_protein_kinase_14)_protein_at_T180/Y182	4	6
p38_(MAPK14_Mitogen-activated_protein_kinase_14)_protein	2	1
c-Jun_protein	961	977
Epidermal_growth_factor_receptor	651	737
Phosphorylation_of_Her2_protein_at_Y1428	175	217
HER3_(erbb-3_receptor_protein-tyrosine_kinase)	454	644
Phosphorylation_of_Src_protein_at_Y527	1	1
Phosphorylation_of_Src_protein_at_Y416	0	0
Src_(proto-oncogene_tyrosine-protein_kinase)	1	1
Phosphorylation_of_STAT3_protein_at_T727	1	1
Phosphorylation_of_STAT3_protein_at_Y705	336	444
signal_transducer_and_activator_of_transcription_3_(acute-phase_response_factor)	1	1
Phosphorylation_of_STAT5_protein_at_Y694	0	0
p21_(CDKN1A_Cyclin-dependent_kinase_inhibitor_1A_(p21,_Cip1))__protein	134	265
p27_(CDKN1B_Cyclin-dependent_kinase_inhibitor_1B_(p27,_Kip1))_protein	0	0
p53_protein	1	1
Rb_protein	52	36
cyclin_B1	0	2
CCND1,_Cyclin_D1	129	175
Apoptosis_regulator_Bcl-2	125	123
Bax_(BCL2-associated_X_protein)	0	1
Phosphorylation_of_PKC_(PRKCA_Protein_kinase_C,_alpha)_protein	576	599
PKC_protein_(PRKCA_Protein_kinase_C,_alpha)	569	598
cadherin_1,_type_1,_E-cadherin_(epithelial)	574	587
beta-Catenin_protein	168	203
Rab_25_protein	30	19
ER_(estrogen_receptor)_alpha_protein	0	0
PR_(progesterone_receptor)_protein	1	1
Phosphorylation_of_c-MYC_protein_at_T58_and_S62	601	683
COX2_(PTGS2_Prostaglandin-endoperoxide_synthase_2_(prostaglandin_G/H_synthase_and_cyclooxygenase))_protein	0	0
C-RAF_protein	55	25
eIF4E_(Eukaryotic_translation_initiation_factor_4E)__protein	1301	1640
Phosphorylation_of_ER_(Estrogen_receptor)_alpha_protein_at_S167	0	0
Phosphorylation_of_ER_(Estrogen_receptor)_alpha_protein_at_S118	0	0
Phosphorylation_of_FOXO3A_(Forkhead_box_O3)_protein_at_S318_and_S321	595	613
hnRNP_(Heterogeneous_nuclear_ribonucleoprotein)_A1_protein	370	589
hnRNP_(Heterogeneous_nuclear_ribonucleoprotein)A2_&_B1_proteins	0	0
IGFBP2_(Insulin-like_growth_factor_binding_protein_2,_36kDa)_protein	3	10
IGFRb_protein	3	4
IRS1_(insulin_receptor_substrate_1)__protein	16	9
Phosphorylation_of_IRS1_(insulin_receptor_substrate_1)_protein_at_S307	322	404
Phosphorylation_of_LKB1_(STK11_serine/threonine_kinase_11)_protein_at_S428	17	18
MCAM_(Melanoma_cell_adhesion_molecule)_protein	93	78
Mcl-1_(myeloid_cell_leukemia_sequence,_BCL2-related)	0	0
MEK1_(MAP2K1_Mitogen-activated_protein_kinase_kinase_1)_protein	1	1
MGMT_(O-6-methylguanine-DNA_methyltransferase)_expression	76	94
Phosphorylation_of_mTOR_(Mechanistic_target_of_rapamycin_(serine/threonine_kinase))_protein_at_S2448	0	0
p16_(CDKN2A,_Cyclin-dependent_kinase_inhibitor_2A_(melanoma,_p16,_inhibits_CDK4))_protein	2	0
p90_RSK_(RPS6KA1,_Ribosomal_protein_S6_kinase,_90kDa,_polypeptide_1)_protein	132	167
Phosphorylation_of_p90_RSK_(RPS6KA1,_Ribosomal_protein_S6_kinase,_90kDa,_polypeptide_1)_protein_at_T389_and_S363	309	489
PAI1_(SERPINE1,_Serpin_peptidase_inhibitor,_clade_E_(nexin,_plasminogen_activator_inhibitor_type_1),_member_1)_protein	1013	1167
PARP_(Poly_(ADP-ribose)_polymerase)_protein	0	0
PDK1_(PDPK1_3-phosphoinositide_dependent_protein_kinase-1)_protein	194	155
Phosphorylation_of_PDK1_(PDPK1_3-phosphoinositide_dependent_protein_kinase-1)_protein_at_S241	30	12
SGK_(Serum/glucocorticoid_regulated_kinase_1)_protein	286	327
Phosphorylation_of_SGK_(Serum/glucocorticoid_regulated_kinase_1)_protein_at_S78	3	3
SMN_(Survival_of_motor_neuron_1,_telomeric)_protein	454	585
STAT5_(Signal_transducer_and_activator_of_transcription_5)_protein	35	21
Phosphorylation_of_STAT6_(Signal_transducer_and_activator_of_transcription_6)_protein_at_Y641	0	0
STATHMIN_protein	259	250
Microtubule-associated_protein_tau	0	0
TGASE_(Transglutaminase_1_(K_polypeptide_epidermal_type_I,_protein-glutamine-gamma-glutamyltransferase))_protein	752	856
Phosphorylation_of_TSC2_(Tuberous_sclerosis_2)_protein_at_T1462	360	462
Phosphorylation_of_4EBP1_(EIF4EBP1_Eukaryotic_translation_initiation_factor_4E_binding_protein_1)_protein_at_S65	100	59
Phosphorylation_of_4EBP1_(EIF4EBP1_Eukaryotic_translation_initiation_factor_4E_binding_protein_1)_protein_at_T37_and_T46	1	0
Phosphorylation_of_ACC_(ACACA_Acetyl-Coenzyme_A_carboxylase_alpha)_protein_at_S79	36	24
ACC1_(ACACA_Acetyl-Coenzyme_A_carboxylase_alpha)_protein	2	0
AIB-1_(NCOA3_Nuclear_receptor_coactivator_3)_protein	311	236
Phosphorylation_of_BAD_(BCL2-associated_agonist_of_cell_death)_protein_at_S112	1	0
BIM_(BCL2-like_11_(apoptosis_facilitator))_protein	3	7
BRCA-1_(breast_cancer_1,_early_onset)	21	11
cleaved_Caspase_7_protein	25	49
CAVEOLIN_1_protein	1250	1405
CCNE1,_cyclin_E1_protein	2	0
CD31_(PECAM1,_Platelet/endothelial_cell_adhesion_molecule)_protein	0	0
KIT_(receptor_for_stem_cell_factor,_tyrosine_kinase)	0	0
c-Myc_(basic_helix-loop-helix_transcription_factor_family)	260	412
VEGFR1_(FLT1)_protein	0	0
Cdk4_(cyclin-dependent_kinase_4)	0	0
Phosphorylation_of_MAPK8_(JNK,_mitogen-activated_protein_kinase_8)_protein_at_T183/Y185	0	0
cadherin_2,_type_1,_N-cadherin_(neuronal)	266	254
Her2_(Receptor_protein-tyrosine_kinase_Erbb-2)	0	0
Phosphorylation_of_p38_(MAPK14_Mitogen-activated_protein_kinase_14)_protein_at_T202/y182	0	0
MAPK8_(JNK,_mitogen-activated_protein_kinase_8)_protein	0	0

## Sheet: Drug_counts
	RNA	RES
AEW541	1	1
Nilotinib	1	2
17-AAG	146	228
PHA-665752	863	1131
Lapatinib	173	189
Nutlin-3	46	58
AZD0530	106	118
PF2341066	732	1018
L-685458	1883	2233
ZD-6474	0	0
Panobinostat	63	57
Sorafenib	572	810
Irinotecan	36	30
Topotecan	960	1477
LBW242	0	0
PD-0325901	335	424
PD-0332991	1672	2134
Paclitaxel	893	1327
AZD6244	310	366
PLX4720	261	286
RAF265	0	4
TAE684	0	0
TKI258	381	515
Erlotinib	204	231
